# Supplementary material for: Development of a multiplexed targeted mass spectrometry assay for LRRK2-phosphorylated Rabs and Ser910/Ser935 biomarker sites
Source: Biochem J. 2021 Jan 22;478(2):299–326. doi: 10.1042/BCJ20200930 (PMC7833208; doi:10.1042/BCJ20200930)
Supplement: Supplementary Table S1 [file BCJ-478-299-s1.xlsx]

## Sheet: Antibodies
Antibodies used in this study
Antibody Target	Company	Catalogue number	Comment
Mouse monoclonal Anti-α tubulin	Cell Signaling Technologies	3873
VPS35	Abcam	157220
Rabbit monoclonal total LRRK2 N-terminal antibody		UDD3	Purified at University of Dundee as described previously (PMID:
pS910-LRRK2		UDD1	Purified at University of Dundee as described previously (PMID:
pS935-LRRK2		UDD2	Purified at University of Dundee as described previously (PMID:
Mouse anti-LRRK2		8G10	Purified at University of Dundee as described previously (PMID:
Mouse monoclonal C-terminal LRRK2	Neuromab	Clone number: N241A/34, #75-253
Rabbit monoclonal antibody MJFF-pRab10-T73	Abcam	MJF-21-108-10 (ab230261)
MJFF total-Rab10	Nanotools
Pan-pRab-Thr	Abcam	MJF-20-55-4 (ab230260)
RAB1A Antibody	StressMarq	SMC-612
Anti-α-tubulin	Cell Signaling Technologies	5174
Goat anti-mouse IRDye 680LT	Li-COR	926-68020
Goat anti-mouse IRDye 800CW	Li-COR	926-32210
Goat anti-rabbit IRDye 800CW	Li-COR	926-32211
cDNA clones used in this study
HA-Rab1A, pCMV5D DU25770	University of Dundee https://mrcppureagents.dundee.ac.uk/)	DU25770
HA-Rab1B, pCMV5D DU25771	University of Dundee https://mrcppureagents.dundee.ac.uk/)	DU25771
HA-Rab1C, pCMV5D DU55042	University of Dundee https://mrcppureagents.dundee.ac.uk/)	DU55042
Mice
VPS35 D620N and Wt and LRRK2 Wt and LRRK2 R1441C tissues used in this study were collected as described in PMID: 33135724)
Mouse embryonic fibroblasts (MEFs)
Mouse embryonic fibroblasts used in this study were generated as described in PMID: 11909979
The following litter mate match Wild type and homozygous knock-in MEFs were used in this study
Wt-VPS35
Homozygous VPS35 [D620N]
Wt-LRRK2
Homozygous LRRK2 [R1441C]
Wt-LRRK2
Homozygous LRRK2 [A2016T]

## Sheet: Chemical reagents
Chemical Name	Company	Catalogue number	Comment
Tris(2-carboxyethyl)phosphine hydrochloride (TCEP)	Sigma Aldrich	C4706
Iodoacetamide	Sigma Aldrich	I1149
Bovine serum albumin	Sigma Aldrich	5470
TPCK treated trypsin	Sigma Aldrich	T1426-100MG
Trifluroacetic acid	Sigma Aldrich	302031
Triethyl ammonium bicarbonate buffer	Sigma Aldrich	T7408
Urea Sequenal grade	Thermo Fisher Scientific	29700
Formic acid	Sigma Aldrich	695076
Acetonitrile	VWR	20048.3
Methanol	VWR	1.06035.2500
KCN	Sigma Aldrich	60178
Microcystin-LR	Enzo	ALX-350-012-M001
Sodium pyrophosphate	Sigma Aldrich	P8010
β-Glycerophosphate disodium salt hydrate	Sigma Aldrich	G5422
Sodium Fluoride	Sigma Aldrich	S7920
Sodium orthovandate	Sigma Aldrich	S6508
Dimethyl sulfoxide	Sigma Aldrich	6250
DIFP (Diisopropylfluorophosphate)	Sigma Aldrich	D0879
Easy 50 EasySep Magnet	Stemcell	18002
EasySep Direct Human Neutrophil Isolation Kit	Stemcell	19666
MOPS	Sigma Aldrich	69947
Sodium phosphate dibasic	Sigma Aldrich	S9763
Empore C18 disks	CDS-Analytical	2215	https://www.cdsanalytical.com
EvoTips	EvoSep	EV2001
PRTC-Mix	Pierce, Thermo	88320
MLi2			Synthesized in-house by Natalia Shpiro (University of Dundee) PMID: 26407721
CBQCA			Synthesized in-house by Natalia Shpiro (University of Dundee)
Evotips	EvoSep	EV2001
8 cm analytical column	EvoSep	EV-1109
15 cm Analytical column	EvoSep	EV-1106
2 cm Trap column	Thermo Fisher Scientific	164562
50 cm Easy Spray column	Thermo Fisher Scientific	ES803
Diisopropylfluorophosphate	Sigma Aldrich	D0879
Direct Human Neutrophil Isolation Kit	Stemcell	19666
EasySep Magnet	Stemcell	18002
C18 Sep-Pak cartridges	Waters	WAT051910
ExpiFectamine™ 293 Transfection Kit	Thermo Fisher Scientific	A14525
S-Trap mini columns	Protifi	S-Trap mini CO2-mini-80	https://www.protifi.com/
Phosphate buffered saline	Gibco	10010023
C18 celan up tips	Starstedt	70.760.501
18-gauge syringe needle	Sigma Aldrich	Z261351
Equipment
POLYTRON homogenizer	Kinematica
EvoSep LC-System	EvoSep
Thermo Scientific Q Exactive HF-X Mass spectrometer	Thermo Fisher Scientific
Dionex RSLC3000 nanl LC system	Thermo Fisher Scientific
Benchtrop centrifuge	VWR
4C benchtop centrifuge	Eppendorff

## Sheet: Synthetic peptides
Gene name	Phosphopeptide ( * denotes heavy amino acid)	PTM modification	Species	Phosphosite position (Mouse)	Phosphosite position (Human)	Heavy/Light label	Charge	MH+	m/z (z=2)
RAB1/1B	FRT(Phospho)ITSSYYR*	Thr3(Phospho)	Mouse/Human	Thr75	Thr75	R* (13C(6)15N(4)	2	1383.63	692.316
RAB3A/B/C/D	YRT(Phospho)ITTAYYR*	Thr3(Phospho)	Mouse/Human	Thr86	Thr86	R* (13C(6)15N(4)	2	1397.65	699.328
RAB5A/5B/5C	YHS(Phospho)LAPMYYR*	Ser3(Phospho)	Mouse/Human	Ser85	Ser85	R* (13C(6)15N(4)	2	1390.59	695.798
RAB8A/B	FRT(Phospho)ITTAYYR*	Thr3(Phospho)	Mouse/Human	Thr72	Thr72	R* (13C(6)15N(4)	2	1381.65	691.331
RAB8A/B	FRT(Phospho)ITTAYYR	Thr3(Phospho)	Mouse/Human	Thr72	Thr72	Light	2	1371.65	686.327
RAB10	FHT(Phospho)ITTSYYR*	Thr3(Phospho)	Mouse/Human	Thr73	Thr73	R* (13C(6)15N(4)	2	1378.61	689.807
RAB10	FHT(Phospho)ITTSYYR	Thr3(Phospho)	Mouse/Human	Thr73	Thr73	Light	2	1368.6	684.803
RAB12	FNS(Phospho)ITSAYYR*	Ser3(Phospho)	Mouse/Human	Ser105	Ser106	R* (13C(6)15N(4)	2	1311.56	656.286
RAB29	FT(Phospho)S(Phospho)M(Oxidation)TR*	Thr2(Phospho)Ser3(Phospho)	Mouse/Human	Thr71/Ser72	Thr71/Ser72	R* (13C(6)15N(4)	2	928.291	464.649
RAB29	FT(Phospho)SM(Oxidation)TR*	Thr2(Phospho)	Mouse/Human	Thr71	Thr71	R* (13C(6)15N(4)	2	848.325	424.666
RAB29	FTS(Phospho)M(Oxidation)TR*	Ser3(Phospho)	Mouse/Human	Ser72	Ser72	R* (13C(6)15N(4)	2	848.325	424.666
RAB35	FRT(Phospho)ITSTYYR*	Thr3(Phospho)	Mouse/Human	Thr72	Thr72	R* (13C(6)15N(4)	2	1397.65	699.328
RAB43	FRT(Phospho)ITQSYYR*	Thr3(Phospho)	Mouse/Human	Thr80	Thr82	R* (13C(6)15N(4)	2	1424.66	712.833
LRRK2	SNS(Phospho)ISVGEVYR*	Ser3(Phospho)	Mouse	Ser910	Ser910	R* (13C(6)15N(4)	2	1300.58	650.794
LRRK2	SNS(Phospho)ISVGEFYR*	Ser3(Phospho)	Human	Ser910	Ser910	R* (13C(6)15N(4)	3	1907.9	636.638
LRRK2	HSNS(Phospho)LGPVFDHEDLLR*	Ser4(Phospho)	Mouse	Ser935	Ser935	K* (13C(6)15N(2)	2	1925.88	642.631
LRRK2	HSNS(Phospho)LGPIFDHEDLLK*	Ser4(Phospho)	Human	Ser935	Ser935	R* (13C(6)15N(4)	2	1348.58	674.794
LRRK2	IGDEDGQFPAHR*		Mouse			R* (13C(6)15N(4)	2	1351.63	676.317
LRRK2	IGDEDGHFPAHR*		Human			R* (13C(6)15N(4)	3	1360.63	454.214
RAB1A	FADDTYTESYISTIGVDFK*		Mouse/Human			K* (13C(6)15N(2)	3	3092.5	1090.51
RAB3D	DAADQNFDYMFK*		Mouse/Human			K* (13C(6)15N(2)	2	1472.62	736.816
RAB8A	NIEEHASADVEK*		Mouse/Human			K* (13C(6)15N(2)	2	1349.64	675.325
RAB8B	NIEEHASSDVER*		Mouse/Human			R* (13C(6)15N(4)	2	1395.64	698.322
RAB10	NIDEHANEDVER*		Mouse/Human			R* (13C(6)15N(4)	2	1450.64	484.219
RAB10	FHTITTSYYR*		Mouse/Human			R* (13C(6)15N(4)	2	1298.64	433.552
RAB10	AFLTLAEDILR*		Mouse/Human			R* (13C(6)15N(4)	2	1271.72	636.365
RAB12	DNFNVDEIFLK*		Mouse/Human			K* (13C(6)15N(2)	2	1361.68	681.345
RAB35	DYDHLFK*		Mouse/Human			K* (13C(6)15N(2)	2	945.456	473.231
RAB43	YAGSNIVQLLIGNK*		Mouse/Human			K* (13C(6)15N(2)	2	1497.85	749.429

## Sheet: Software
The following software used in this study
Proteome Discoverer 2.4
MaxQuant version: 1.6.0.13
Perseus version: 1.6.10.45
Skyline version: 19.1.0.193
Graphpad Prism version: 8.4.2 (679)
Microsoft Excel
Image Studio Lite version 5.2
