# Supplementary material for: Development of a multiplexed targeted mass spectrometry assay for LRRK2-phosphorylated Rabs and Ser910/Ser935 biomarker sites
Source: Biochem J. 2021 Jan 22;478(2):299–326. doi: 10.1042/BCJ20200930 (PMC7833208; doi:10.1042/BCJ20200930)
Supplement: Supplementary Table S2 [file BCJ-478-299-s2.xlsx]

## Sheet: Wt-MEFs_Copies
Gene names	Protein names	Copy number/cell	Copy number Rank	Unique peptides	MS/MS count	Concentration [nM] Intensity	Protein IDs	Majority protein IDs	id	Histones	Peptides	Razor + unique peptides	Sequence coverage [%]	Unique + razor sequence coverage [%]	Unique sequence coverage [%]	Mol. weight [kDa]	Q-value	Score	Intensity	iBAQ Rank	iBAQ
Biognosys	Biognosys-iRT	9.71514e+07	1	11	1717	112307	Biognosys	Biognosys	210		11	11	100	100	100	14166	0	152.18	562720000000	4	35.5742
Hist1h4a	Histone H4	8.09189e+07	2	22	595	93542	P62806	P62806	2264	+	22	22	65	65	65	11367	0	160.61	376090000000	2	35.8673
Vim	Vimentin	6.35126e+07	3	84	1927	73420.4	P20152;P15331-3;P15331;P15331-2;P03995-2;P03995	P20152	1356		93	93	99.4	99.4	96.8	53687	0	323.31	1394200000000	7	35.2551
Actb	Actin, cytoplasmic 1;Actin, cytoplasmic 1, N-terminally processed	6.33635e+07	4	3	1896	73248	P60710	P60710	2144		49	49	99.5	99.5	7.5	41736	0	323.31	1081300000000	3	35.6539
Hist1h2ah;Hist1h2af;Hist3h2a;Hist1h2ab	Histone H2A type 1-H;Histone H2A type 1-F;Histone H2A type 3;Histone H2A type 1	6.02695e+07	5	0	547	69671.4	Q8CGP6;Q8CGP5;Q8BFU2;P22752	Q8CGP6;Q8CGP5;Q8BFU2;P22752	1391	+	13	13	76.6	76.6	0	13950	0	143.6	343770000000	1	36.0007
Hist1h2bc;Hist2h2bb;Hist1h2bh;Hist1h2bm	Histone H2B type 1-C/E/G;Histone H2B type 2-B;Histone H2B type 1-H;Histone H2B type 1-M	5.74615e+07	6	3	493	66425.4	Q6ZWY9;Q64525;Q64478;P10854	Q6ZWY9;Q64525;Q64478;P10854	1180	+	21	21	74.6	74.6	23	13906	0	212.62	326720000000	6	35.4419
Lgals1	Galectin-1	4.24996e+07	7	12	373	49129.4	P16045	P16045	1280		12	12	74.8	74.8	74.8	14866	0	268.44	258330000000	12	34.7405
Rps27a	Ubiquitin-40S ribosomal protein S27a;Ubiquitin;40S ribosomal protein S27a	3.84751e+07	8	4	355	44477.1	P62983	P62983	2294		15	15	64.1	64.1	24.4	17951	0	306.22	282400000000	5	35.454
Serpinh1	Serpin H1	3.7163e+07	9	37	1343	42960.4	P19324	P19324	1344		37	37	61.6	61.6	61.6	46533	0	323.31	707080000000	11	34.8395
Tubb4b	Tubulin beta-4B chain	3.71582e+07	10	2	1937	42954.8	P68372	P68372	2345		45	45	77.8	77.8	3.6	49830	0	323.31	757080000000	8	35.1397
Eef1a1	Elongation factor 1-alpha 1	3.58976e+07	11	27	2025	41497.5	P10126	P10126	1163		45	45	66	66	49.8	50113	0	323.31	735550000000	10	35.0277
Ppia	Peptidyl-prolyl cis-trans isomerase A;Peptidyl-prolyl cis-trans isomerase A, N-terminally processed	3.38378e+07	12	18	288	39116.4	P17742	P17742	1318		18	18	89	89	89	17971	0	321.75	248640000000	15	34.5333
Anxa2	Annexin A2	3.2617e+07	13	47	676	37705.1	P07356;REV__Q8BND4	P07356	1095		47	47	84.7	84.7	84.7	38676	0	323.31	515800000000	17	34.3845
Gapdh	Glyceraldehyde-3-phosphate dehydrogenase	3.12785e+07	14	29	1032	36157.9	P16858	P16858	1297		32	32	78.1	78.1	78.1	35810	0	323.31	457980000000	13	34.7365
Acta2;Actg2	Actin, aortic smooth muscle;Actin, gamma-enteric smooth muscle	3.04372e+07	15	3	574	35185.4	P62737;P63268	P62737;P63268	2257		42	21	98.1	65.8	8.2	42009	0	323.31	522810000000	14	34.6055
Prdx1	Peroxiredoxin-1	2.79299e+07	16	26	396	32286.9	P35700	P35700	1628		28	28	91	91	91	22176	0	237.35	253250000000	20	33.9749
Pdia3	Protein disulfide-isomerase A3	2.65593e+07	17	52	721	30702.5	P27773	P27773	1484		52	52	77.2	77.2	77.2	56678	0	323.31	615500000000	19	34.2088
Hist1h3b	Histone H3.2	2.378e+07	18	3	187	27489.6	P84228	P84228	2487	+	19	19	64.7	64.7	28.7	15388	0	65.295	149620000000	9	35.1225
Myl6	Myosin light polypeptide 6	2.36769e+07	19	10	234	27370.5	Q60605-2;Q60605	Q60605-2;Q60605	3556		12	12	70.2	70.2	57.6	16961	0	185.6	164200000000	22	33.9347
Tagln	Transgelin	2.33412e+07	20	27	505	26982.4	P37804	P37804	1655		28	28	88.1	88.1	88.1	22576	0	166.68	215460000000	32	33.6486
Hspa5	78 kDa glucose-regulated protein	2.32386e+07	21	48	922	26863.7	P20029	P20029	1351		50	50	61.7	61.7	61.7	72421	0	323.31	688130000000	16	34.417
Nme2	Nucleoside diphosphate kinase B	2.24132e+07	22	11	248	25909.6	Q01768	Q01768	2655		18	18	90.8	90.8	57.2	17363	0	157.85	159120000000	24	33.7519
Slc25a5	ADP/ATP translocase 2;ADP/ATP translocase 2, N-terminally processed	2.10801e+07	23	20	454	24368.5	P51881	P51881	1901		36	36	69.5	69.5	42.3	32931	0	251.48	283840000000	26	33.7244
Anxa5	Annexin A5	2.09382e+07	24	39	476	24204.4	P48036	P48036	1796		39	39	79.3	79.3	79.3	35752	0	300.47	306080000000	33	33.6316
Tuba1a	Tubulin alpha-1A chain	2.05476e+07	25	0	1018	23753	P68369	P68369	2344		44	44	78.9	78.9	0	50135	0	323.31	421210000000	18	34.2234
Anxa1	Annexin A1	1.9222e+07	26	44	459	22220.6	P10107	P10107	1162		45	45	88.2	88.2	86.1	38734	0	323.31	304430000000	27	33.6879
Pkm	Pyruvate kinase PKM	1.9032e+07	27	7	1029	22000.9	P52480	P52480	1918		57	57	86.1	86.1	11.3	57844	0	323.31	450130000000	30	33.6671
Eno1	Alpha-enolase	1.87947e+07	28	37	791	21726.6	P17182	P17182	1309		42	42	76.7	76.7	76.3	47140	0	323.31	362260000000	21	33.9388
Lmna	Prelamin-A/C;Lamin-A/C	1.84605e+07	29	80	942	21340.3	P48678;P48678-2;P48678-3	P48678;P48678-2;P48678-3	1810		81	81	85.3	85.3	85.3	74237	0	323.31	560350000000	34	33.6012
Hspe1	10 kDa heat shock protein, mitochondrial	1.74028e+07	30	13	147	20117.6	Q64433	Q64433	4037		13	13	83.3	83.3	83.3	10963	0	27.553	78009000000	51	33.1829
Myh9	Myosin-9	1.71071e+07	31	173	3580	19775.7	Q8VDD5	Q8VDD5	6921		212	212	74.7	74.7	64.5	226370	0	323.31	1583400000000	23	33.8257
Calr	Calreticulin	1.65192e+07	32	37	518	19096.2	P14211	P14211	1248		38	37	72.4	72.4	72.4	47994	0	323.31	324170000000	31	33.653
Cfl1	Cofilin-1	1.62735e+07	33	17	217	18812.1	P18760	P18760	1335		21	21	86.7	86.7	72.9	18559	0	239.96	123490000000	36	33.5237
P4hb	Protein disulfide-isomerase	1.60429e+07	34	50	903	18545.6	P09103	P09103	1128		50	50	69.9	69.9	69.9	57058	0	323.31	374280000000	39	33.401
Mdh2	Malate dehydrogenase, mitochondrial	1.47713e+07	35	28	372	17075.6	P08249	P08249	1114		28	28	71.6	71.6	71.6	35611	0	323.31	215080000000	47	33.2538
Hspa8	Heat shock cognate 71 kDa protein	1.46321e+07	36	33	856	16914.7	P63017	P63017	2302		48	46	66.1	64.4	48.9	70870	0	323.31	424000000000	35	33.5809
Tpm3	Tropomyosin alpha-3 chain	1.41214e+07	37	21	242	16324.3	P21107-2	P21107-2	1364		39	39	84.3	84.3	48	29020	0	323.31	167560000000	45	33.2858
Fn1	Fibronectin;Anastellin	1.4109e+07	38	160	2782	16310	P11276	P11276	1191		160	160	67.9	67.9	67.9	272530	0	323.31	1572200000000	25	33.7478
Rps13	40S ribosomal protein S13	1.40411e+07	39	19	181	16231.5	P62301	P62301	2231		19	19	72.8	72.8	72.8	17222	0	45.429	98874000000	40	33.3549
Atp5b	ATP synthase subunit beta, mitochondrial	1.37402e+07	40	32	809	15883.7	P56480	P56480	2026		32	32	66.9	66.9	66.9	56300	0	323.31	316300000000	41	33.3445
Atp5a1	ATP synthase subunit alpha, mitochondrial	1.37229e+07	41	55	788	15863.6	Q03265	Q03265	2686		55	55	71.2	71.2	71.2	59752	0	323.31	335270000000	42	33.3323
Ppib	Peptidyl-prolyl cis-trans isomerase B	1.30799e+07	42	24	287	15120.3	P24369	P24369	1423		24	24	69.9	69.9	69.9	23713	0	171.05	126820000000	44	33.299
Hspd1	60 kDa heat shock protein, mitochondrial	1.2987e+07	43	57	657	15013	P63038;P63038-2	P63038	2308		57	57	75.9	75.9	75.9	60955	0	323.31	323680000000	50	33.1914
Cyb5r3	NADH-cytochrome b5 reductase 3;NADH-cytochrome b5 reductase 3 membrane-bound form;NADH-cytochrome b5 reductase 3 soluble form	1.26971e+07	44	23	320	14677.8	Q9DCN2-2;Q9DCN2	Q9DCN2-2;Q9DCN2	8946		23	23	72.3	72.3	72.3	31549	0	323.31	163790000000	37	33.4457
Rps25	40S ribosomal protein S25	1.22298e+07	45	6	46	14137.6	P62852	P62852	2273		6	6	36.8	36.8	36.8	13742	0	7.8867	68717000000	28	33.678
Rps9	40S ribosomal protein S9	1.17181e+07	46	30	148	13546.1	Q6ZWN5	Q6ZWN5	4579		30	30	57.7	57.7	57.7	22591	0	66.683	108240000000	49	33.196
Aldoa	Fructose-bisphosphate aldolase A	1.16465e+07	47	38	503	13463.4	P05064	P05064	1065		47	47	96.7	96.7	84.6	39355	0	323.31	187410000000	61	32.9239
Rps16	40S ribosomal protein S16	1.1603e+07	48	17	196	13413	P14131	P14131	1244		17	17	63.7	63.7	63.7	16445	0	39.722	78019000000	75	32.7237
Actbl2	Beta-actin-like protein 2	1.1549e+07	49	4	16	13350.6	Q8BFZ3	Q8BFZ3	5095		16	4	48.1	16.2	16.2	42004	0	6.8553	198350000000	53	33.1369
Ran	GTP-binding nuclear protein Ran	1.12897e+07	50	26	447	13050.9	P62827;Q61820	P62827	2267		26	26	71.8	71.8	71.8	24423	0	261.03	112740000000	46	33.2548
Hsp90ab1	Heat shock protein HSP 90-beta	1.1225e+07	51	56	788	12976.1	P11499	P11499	1198		73	73	66.2	66.2	55.7	83280	0	323.31	382230000000	38	33.4313
Ldha	L-lactate dehydrogenase A chain	1.11564e+07	52	27	328	12896.7	P06151;P00342	P06151	1076		31	31	78.3	78.3	78.3	36498	0	272.52	166490000000	55	33.1067
Rps4x	40S ribosomal protein S4, X isoform	1.08547e+07	53	34	319	12548	P62702	P62702	2254		34	34	76.4	76.4	76.4	29597	0	144.18	131360000000	60	32.9347
Calu	Calumenin	1.07065e+07	54	25	207	12376.7	O35887	O35887	675		25	25	65.7	65.7	65.7	37063	0	323.31	162250000000	48	33.2395
Ywhae	14-3-3 protein epsilon	1.05829e+07	55	28	355	12233.8	P62259	P62259	2225		30	30	90.2	90.2	86.3	29174	0	238.24	126240000000	68	32.7899
Rps15a	40S ribosomal protein S15a	1.05715e+07	56	17	256	12220.6	P62245	P62245	2222		17	17	80	80	80	14839	0	291.53	64141000000	62	32.9005
Hspa1b	Heat shock 70 kDa protein 1B	1.04893e+07	57	1	432	12125.5	P17879	P17879	1321		46	40	65.7	58.9	4.4	70175	0	323.31	300970000000	56	33.0864
Pgk1	Phosphoglycerate kinase 1	1.02538e+07	58	27	512	11853.4	P09411	P09411	1131		34	34	87.5	87.5	79.9	44550	0	323.31	186780000000	72	32.7421
Rps3	40S ribosomal protein S3	1.01463e+07	59	41	231	11729.1	P62908	P62908	2287		41	41	89.3	89.3	89.3	26674	0	267.53	110660000000	99	32.4395
Pfn1	Profilin-1	1.01442e+07	60	7	265	11726.6	P62962	P62962	2292		15	15	96.4	96.4	67.1	14957	0	107.52	62038000000	80	32.6825
Rps3a	40S ribosomal protein S3a	9.94813e+06	61	34	259	11500	P97351	P97351	2512		35	35	78.4	78.4	77.7	29885	0	220.39	121560000000	73	32.7354
Rps11	40S ribosomal protein S11	9.69378e+06	62	20	116	11206	P62281	P62281	2230		20	20	72.8	72.8	72.8	18431	0	116.3	73053000000	69	32.7663
S100a4	Protein S100-A4	9.28746e+06	63	5	131	10736.3	P07091	P07091	1090		5	5	42.6	42.6	42.6	11721	0	54.028	44510000000	57	33.0515
Tagln2	Transgelin-2	9.00307e+06	64	16	257	10407.5	Q9WVA4	Q9WVA4	9838		19	19	78.4	78.4	65.8	22395	0	164.08	82440000000	97	32.4553
Eif5a	Eukaryotic translation initiation factor 5A-1	8.99412e+06	65	5	168	10397.2	P63242	P63242	2323		13	13	53.2	53.2	27.9	16832	0	130.06	61900000000	65	32.8492
Txn	Thioredoxin	8.85439e+06	66	9	192	10235.6	P10639	P10639	1171		9	9	66.7	66.7	66.7	11675	0	49.255	42268000000	91	32.4915
S100a6	Protein S100-A6	8.7657e+06	67	5	40	10133.1	P14069	P14069	1240		5	5	46.1	46.1	46.1	10051	0	5.4597	36024000000	71	32.7463
Rpl12	60S ribosomal protein L12	8.65749e+06	68	12	74	10008	P35979	P35979	1641		12	12	79.4	79.4	79.4	17804	0	154.3	63024000000	76	32.7053
Rps18	40S ribosomal protein S18	8.59571e+06	69	27	222	9936.62	P62270	P62270	2228		27	27	75.7	75.7	75.7	17718	0	102.61	62272000000	79	32.6879
Cstb	Cystatin-B	8.5862e+06	70	8	132	9925.63	Q62426	Q62426	3947		8	8	67.3	67.3	67.3	11045	0	41.064	38776000000	86	32.5895
Rps20	40S ribosomal protein S20	8.5617e+06	71	7	71	9897.3	P60867	P60867	2151		7	7	39.5	39.5	39.5	13373	0	14.423	46815000000	54	33.1243
Rpl23	60S ribosomal protein L23	8.41098e+06	72	14	136	9723.07	P62830	P62830	2268		14	14	62.1	62.1	62.1	14865	0	120.28	51122000000	106	32.4033
Rpsa	40S ribosomal protein SA	8.30577e+06	73	25	353	9601.45	P14206	P14206	1247		25	25	72.5	72.5	72.5	32838	0	323.31	111520000000	58	32.998
Hsp90b1	Endoplasmin	8.25575e+06	74	59	703	9543.63	P08113	P08113	1108		60	59	60	60	60	92475	0	323.31	312160000000	64	32.8981
Hnrnpa1	Heterogeneous nuclear ribonucleoprotein A1;Heterogeneous nuclear ribonucleoprotein A1, N-terminally processed	8.22696e+06	75	34	280	9510.35	P49312;P49312-2	P49312;P49312-2	1832		35	35	81.9	81.9	81.9	34196	0	323.31	115030000000	88	32.5733
Ckap4	Cytoskeleton-associated protein 4	8.21865e+06	76	44	368	9500.73	Q8BMK4	Q8BMK4	5461		44	44	64.9	64.9	64.9	63691	0	323.31	214030000000	89	32.5516
Lgals3	Galectin-3	7.6851e+06	77	13	378	8883.95	P16110	P16110	1284		13	13	41.7	41.7	41.7	27515	0	222	86460000000	43	33.3312
Eef2	Elongation factor 2	7.57321e+06	78	80	890	8754.6	P58252	P58252	2066		82	82	68.8	68.8	68.8	95313	0	323.31	295140000000	85	32.6108
Rpl10a	60S ribosomal protein L10a	7.53382e+06	79	17	184	8709.07	P53026	P53026	1938		17	17	54.8	54.8	54.8	24916	0	65.435	76752000000	66	32.8376
Hmox1	Heme oxygenase 1	7.5277e+06	80	17	220	8702	P14901	P14901	1260		17	17	67.1	67.1	67.1	32928	0	197.99	101350000000	59	32.9755
Slc25a4	ADP/ATP translocase 1	7.51089e+06	81	16	111	8682.57	P48962	P48962	1820		32	16	74.2	38.9	38.9	32904	0	62.552	101050000000	140	32.164
Rpl27	60S ribosomal protein L27	7.43696e+06	82	9	135	8597.11	P61358	P61358	2181		9	9	50	50	50	15798	0	116.95	48039000000	63	32.8985
Rpl17	60S ribosomal protein L17	7.42753e+06	83	11	138	8586.2	Q9CPR4	Q9CPR4	7845		11	11	50	50	50	21423	0	142.82	65061000000	70	32.7511
Sod1	Superoxide dismutase [Cu-Zn]	7.39357e+06	84	12	80	8546.94	P08228	P08228	1113		12	12	55.2	55.2	55.2	15942	0	99.241	48194000000	116	32.3182
Dstn	Destrin	7.36511e+06	85	14	142	8514.04	Q9R0P5	Q9R0P5	9651		16	14	75.8	68.5	68.5	18521	0	91.968	55775000000	131	32.2395
Hba	Hemoglobin subunit alpha	7.36451e+06	86	2	162	8513.35	P01942	P01942	1038		4	2	25.4	19	19	15085	0	5.6196	45424000000	107	32.4028
Hist1h1d	Histone H1.3	7.33534e+06	87	1	52	8479.63	P43277	P43277	1726	+	14	14	37.6	37.6	7.2	22099	0	48.026	66281000000	84	32.6259
Rpl14	60S ribosomal protein L14	7.11469e+06	88	9	105	8224.56	Q9CR57	Q9CR57	8049		9	9	35.5	35.5	35.5	23564	0	23.344	68549000000	29	33.6745
Hnrnpk	Heterogeneous nuclear ribonucleoprotein K	7.01628e+06	89	3	376	8110.8	P61979-2;P61979	P61979-2;P61979	2205		37	37	73.5	73.5	9.7	51028	0	323.31	146390000000	90	32.506
Prdx4	Peroxiredoxin-4	6.95858e+06	90	18	176	8044.1	O08807	O08807	494		20	18	63.1	63.1	63.1	31052	0	323.31	88350000000	126	32.2751
Rps8	40S ribosomal protein S8	6.87141e+06	91	25	124	7943.33	P62242	P62242	2221		25	25	66.3	66.3	66.3	24205	0	323.31	68006000000	67	32.815
Atp5o	ATP synthase subunit O, mitochondrial	6.82752e+06	92	15	234	7892.59	Q9DB20	Q9DB20	8797		15	15	64.8	64.8	64.8	23363	0	167.97	65221000000	115	32.3397
Tubb5	Tubulin beta-5 chain	6.82552e+06	93	6	257	7890.28	P99024	P99024	2616		42	7	73.6	20.5	17.1	49670	0	136.39	138620000000	78	32.6904
Hnrnpa2b1	Heterogeneous nuclear ribonucleoproteins A2/B1	6.78548e+06	94	3	364	7844	O88569;O88569-2	O88569;O88569-2	925		34	34	76.2	76.2	10.8	37402	0	323.31	103770000000	127	32.2726
Arf1;Arf3	ADP-ribosylation factor 1;ADP-ribosylation factor 3	6.77818e+06	95	4	241	7835.56	P84078;P61205	P84078;P61205	2478		16	16	74	74	21	20697	0	323.31	57361000000	103	32.4174
Hnrnpa3	Heterogeneous nuclear ribonucleoprotein A3	6.60954e+06	96	5	237	7640.61	Q8BG05	Q8BG05	5098		33	32	57	57	8.4	39652	0	323.31	107160000000	109	32.3931
Mif	Macrophage migration inhibitory factor	6.59288e+06	97	7	114	7621.35	P34884	P34884	1597		7	7	72.2	72.2	72.2	12504	0	127.95	33707000000	110	32.3874
Vdac2	Voltage-dependent anion-selective channel protein 2	6.5858e+06	98	17	226	7613.16	Q60930	Q60930	3634		17	17	60.7	60.7	60.7	31732	0	323.31	85448000000	119	32.3143
Myl12b	Myosin regulatory light chain 12B	6.56553e+06	99	7	87	7589.73	Q3THE2	Q3THE2	2913		16	7	57	21.5	21.5	19779	0	128.21	53097000000	96	32.458
Rpl24	60S ribosomal protein L24	6.54682e+06	100	10	84	7568.11	Q8BP67	Q8BP67	5503		10	10	41.4	41.4	41.4	17779	0	19.401	47592000000	93	32.47
Pgam1	Phosphoglycerate mutase 1	6.53169e+06	101	18	248	7550.61	Q9DBJ1	Q9DBJ1	8846		23	23	61.4	61.4	49.6	28832	0	270.16	77001000000	95	32.4637
Rplp0	60S acidic ribosomal protein P0	6.44856e+06	102	26	163	7454.52	P14869	P14869	1258		26	26	71.3	71.3	71.3	34216	0	323.31	90217000000	77	32.6922
Vdac1	Voltage-dependent anion-selective channel protein 1	6.43819e+06	103	24	296	7442.53	Q60932-2;Q60932	Q60932-2;Q60932	3636		24	24	76	76	76	30755	0	323.31	80961000000	141	32.149
Myl9	Myosin regulatory light polypeptide 9	6.42579e+06	104	8	125	7428.2	Q9CQ19	Q9CQ19	7884		17	17	68.6	68.6	33.1	19854	0	323.31	52164000000	101	32.4324
Gnb2l1	Guanine nucleotide-binding protein subunit beta-2-like 1;Guanine nucleotide-binding protein subunit beta-2-like 1, N-terminally processed	6.35147e+06	105	36	291	7342.28	P68040	P68040	2339		36	36	88	88	88	35076	0	323.31	91092000000	147	32.0847
Txndc5	Thioredoxin domain-containing protein 5	6.27457e+06	106	27	161	7253.39	Q91W90	Q91W90	7164		27	27	77	77	77	46415	0	290.21	119080000000	92	32.4712
Actn4	Alpha-actinin-4	6.24449e+06	107	49	886	7218.61	P57780	P57780	2050		79	79	78.2	78.2	53.5	104980	0	323.31	268040000000	138	32.1823
Cav1	Caveolin-1	6.21274e+06	108	5	73	7181.91	P49817	P49817	1846		12	12	61.8	61.8	19.1	20538	0	228.17	52172000000	124	32.2806
Rps19	40S ribosomal protein S19	6.17287e+06	109	11	86	7135.82	Q9CZX8	Q9CZX8	8344		11	11	58.6	58.6	58.6	16085	0	27.644	40598000000	150	32.0708
Eif4a1	Eukaryotic initiation factor 4A-I	6.14592e+06	110	21	387	7104.67	P60843	P60843	2150		38	38	65	65	41.6	46153	0	323.31	115980000000	132	32.2315
Myh10	Myosin-10	6.14529e+06	111	158	1757	7103.93	Q61879	Q61879	3844		197	169	73.3	64.7	61.7	228990	0	323.31	575380000000	108	32.3933
Atp5l	ATP synthase subunit g, mitochondrial	6.13952e+06	112	5	73	7097.27	Q9CPQ8	Q9CPQ8	7843		5	5	49.5	49.5	49.5	11424	0	22.665	28678000000	104	32.4173
Tpi1	Triosephosphate isomerase	6.13078e+06	113	23	225	7087.17	P17751	P17751	1319		23	23	65.2	65.2	65.2	32191	0	211.47	80695000000	158	31.9838
Flna	Filamin-A	6.12757e+06	114	154	1745	7083.45	Q8BTM8;Q8BTM8-2	Q8BTM8	5597		169	169	70.2	70.2	66.6	281220	0	323.31	704580000000	122	32.2919
Rpl7a	60S ribosomal protein L7a	6.11891e+06	115	22	147	7073.44	P12970	P12970	1222		22	22	57.1	57.1	57.1	29976	0	164.2	74997000000	81	32.6667
Tpm1	Tropomyosin alpha-1 chain	6.10019e+06	116	2	128	7051.8	P58771	P58771	2086		34	23	72.2	51.8	10.2	32680	0	314.2	81512000000	130	32.2463
Rpl31	60S ribosomal protein L31	6.03334e+06	117	13	101	6974.53	P62900	P62900	2286		13	13	56	56	56	14463	0	13.871	35679000000	129	32.247
Cox4i1	Cytochrome c oxidase subunit 4 isoform 1, mitochondrial	5.97776e+06	118	10	68	6910.27	P19783	P19783	1347		10	10	50.3	50.3	50.3	19530	0	122.16	47735000000	156	32.0149
Rpl30	60S ribosomal protein L30	5.97403e+06	119	15	188	6905.96	P62889	P62889	2283		15	15	81.7	81.7	81.7	12784	0	225.97	31227000000	125	32.2771
Npc2	Epididymal secretory protein E1	5.95049e+06	120	7	36	6878.75	Q9Z0J0	Q9Z0J0	9887		7	7	51.7	51.7	51.7	16442	0	37.302	40004000000	105	32.4121
Atp5h	ATP synthase subunit d, mitochondrial	5.90587e+06	121	13	59	6827.17	Q9DCX2	Q9DCX2	8965		13	13	64	64	64	18749	0	124.86	45275000000	167	31.9386
Rps7	40S ribosomal protein S7	5.87336e+06	122	21	117	6789.59	P62082	P62082	2215		21	21	76.3	76.3	76.3	22127	0	312.29	53138000000	120	32.3071
Rpl11	60S ribosomal protein L11	5.86923e+06	123	20	93	6784.81	Q9CXW4	Q9CXW4	8214		20	20	70.2	70.2	70.2	20252	0	77.719	48601000000	139	32.1783
Rpl7	60S ribosomal protein L7	5.82504e+06	124	34	160	6733.73	P14148	P14148	1245		34	34	67.4	67.4	67.4	31419	0	235.84	74832000000	102	32.4225
Pdia6	Protein disulfide-isomerase A6	5.80511e+06	125	18	154	6710.7	Q922R8	Q922R8	7466		18	18	44.8	44.8	44.8	48100	0	323.31	114170000000	83	32.6449
Rps14	40S ribosomal protein S14	5.76956e+06	126	12	147	6669.6	P62264	P62264	2226		12	12	70.2	70.2	70.2	16273	0	301.26	38389000000	52	33.16
Serpine1	Plasminogen activator inhibitor 1	5.71007e+06	127	27	279	6600.83	P22777	P22777	1392		27	27	62.2	62.2	62.2	45170	0	157.59	105460000000	168	31.9175
Ctsd	Cathepsin D	5.69792e+06	128	18	166	6586.78	P18242	P18242	1327		18	18	50.2	50.2	50.2	44953	0	250.29	104730000000	100	32.4379
Phb2	Prohibitin-2	5.67067e+06	129	24	158	6555.28	O35129	O35129	554		24	24	64.2	64.2	64.2	33296	0	164.93	77201000000	196	31.7085
Anxa6	Annexin A6	5.5857e+06	130	54	534	6457.05	P14824	P14824	1257		55	55	67.2	67.2	67.2	75884	0	315.35	173310000000	173	31.8751
Hspa9	Stress-70 protein, mitochondrial	5.58523e+06	131	47	488	6456.51	P38647	P38647	1662		47	47	59.1	59.1	59.1	73460	0	323.31	167760000000	153	32.0397
Rpn1	Dolichyl-diphosphooligosaccharide--protein glycosyltransferase subunit 1	5.5451e+06	132	50	379	6410.12	Q91YQ5	Q91YQ5	7302		50	50	73	73	73	68527	0	323.31	155370000000	162	31.9674
Rpl3	60S ribosomal protein L3	5.4877e+06	133	30	369	6343.77	P27659	P27659	1483		30	30	53.3	53.3	53.3	46109	0	250.33	103460000000	114	32.3423
Rpl26	60S ribosomal protein L26	5.45288e+06	134	13	114	6303.51	P61255	P61255	2176		13	13	53.1	53.1	53.1	17258	0	69.598	38478000000	87	32.5784
Clic1	Chloride intracellular channel protein 1	5.44659e+06	135	24	154	6296.24	Q9Z1Q5	Q9Z1Q5	9970		24	24	89.6	89.6	89.6	27013	0	323.31	60158000000	170	31.9011
Phb	Prohibitin	5.41885e+06	136	27	144	6264.17	P67778	P67778	2334		27	27	92.6	92.6	92.6	29820	0	270.65	66071000000	188	31.7734
Vcl	Vinculin	5.35301e+06	137	86	736	6188.07	Q64727	Q64727	4069		86	86	74.5	74.5	74.5	116720	0	323.31	255470000000	203	31.6656
Rpl38	60S ribosomal protein L38	5.30591e+06	138	5	36	6133.62	Q9JJI8	Q9JJI8	9272		5	5	50	50	50	8203.8	0	8.8115	17798000000	94	32.466
Pdia4	Protein disulfide-isomerase A4	5.29627e+06	139	48	307	6122.48	P08003	P08003	1101		48	48	58.8	58.8	58.8	71982	0	323.31	155880000000	152	32.0523
Cycs	Cytochrome c, somatic	5.24061e+06	140	5	65	6058.13	P62897	P62897	2285		8	8	61.9	61.9	39	11605	0	117.95	24867000000	165	31.9486
Vcp	Transitional endoplasmic reticulum ATPase	5.18625e+06	141	79	842	5995.29	Q01853	Q01853	2658		79	79	84	84	84	89321	0	323.31	189410000000	160	31.9709
Ywhaz	14-3-3 protein zeta/delta	5.15482e+06	142	20	151	5958.95	P63101	P63101	2315		27	25	86.1	82	69.8	27771	0	227.68	58533000000	163	31.9612
Got2	Aspartate aminotransferase, mitochondrial	5.14288e+06	143	31	375	5945.16	P05202	P05202	1068		31	31	71.2	71.2	71.2	47411	0	323.31	99697000000	178	31.8364
Rps21	40S ribosomal protein S21	5.10528e+06	144	8	65	5901.69	Q9CQR2	Q9CQR2	7980		8	8	72.3	72.3	72.3	9141.3	0	184.75	19082000000	181	31.8296
Eef1g	Elongation factor 1-gamma	5.10491e+06	145	28	366	5901.26	Q9D8N0	Q9D8N0	8706		28	28	58.4	58.4	58.4	50060	0	180.96	104490000000	155	32.0196
Rps10	40S ribosomal protein S10	5.07164e+06	146	9	199	5862.8	P63325	P63325	2331		9	9	47.3	47.3	47.3	18916	0	101.6	39226000000	135	32.1911
Msn	Moesin	5.05049e+06	147	38	366	5838.36	P26041	P26041	1453		55	55	70.4	70.4	52.5	67766	0	323.31	139940000000	159	31.9816
Rab7a	Ras-related protein Rab-7a	5.04259e+06	148	21	112	5829.22	P51150	P51150	1877		21	21	85	85	85	23489	0	260.21	48430000000	200	31.6878
Npm1	Nucleophosmin	5.01324e+06	149	19	126	5795.29	Q61937	Q61937	3848		19	19	65.1	65.1	65.1	32560	0	323.31	66742000000	111	32.3729
Rps28	40S ribosomal protein S28	4.90956e+06	150	7	41	5675.44	P62858	P62858	2275		7	7	75.4	75.4	75.4	7840.9	0	131.51	15740000000	123	32.2887
Rps2	40S ribosomal protein S2	4.88436e+06	151	27	222	5646.31	P25444	P25444	1443		27	27	61.4	61.4	61.4	31231	0	85.921	62372000000	198	31.6903
Tpm4	Tropomyosin alpha-4 chain	4.87397e+06	152	20	103	5634.29	Q6IRU2	Q6IRU2	4205		26	20	75.4	58.1	58.1	28467	0	300.71	56731000000	182	31.8165
Ckb	Creatine kinase B-type	4.86976e+06	153	22	368	5629.43	Q04447	Q04447	2694		23	23	71.4	71.4	71.4	42713	0	323.31	85048000000	143	32.1376
H2afv;H2afz	Histone H2A.V;Histone H2A.Z	4.83836e+06	154	3	42	5593.13	Q3THW5;P0C0S6	Q3THW5;P0C0S6	1146	+	5	3	31.2	24.2	24.2	13509	0	30.975	26725000000	117	32.3155
Rplp2	60S acidic ribosomal protein P2	4.82235e+06	155	9	111	5574.62	P99027	P99027	2619		9	9	93.9	93.9	93.9	11651	0	133.11	22973000000	145	32.0973
Hist3h2ba;Hist3h2bb	Histone H2B type 3-A;Histone H2B type 3-B	4.78934e+06	156	1	9	5536.47	Q9D2U9;Q8CGP0	Q9D2U9;Q8CGP0	6159	+	13	4	68.3	24.6	5.6	13994	0	5.3129	27404000000	175	31.8663
Thbs1	Thrombospondin-1	4.7005e+06	157	37	637	5433.77	P35441	P35441	1615		76	76	63.2	63.2	35	129650	0	323.31	249180000000	176	31.8584
Rab11b	Ras-related protein Rab-11B	4.62386e+06	158	3	85	5345.17	P46638;Q9WTL2	P46638	1748		17	17	75.7	75.7	25.7	24489	0	155.99	46299000000	387	31.5234
Thy1	Thy-1 membrane glycoprotein	4.621e+06	159	6	164	5341.86	P01831	P01831	1031		6	6	38.9	38.9	38.9	18080	0	323.31	34161000000	137	32.1843
Esd	S-formylglutathione hydrolase	4.59841e+06	160	16	179	5315.75	Q9R0P3	Q9R0P3	9649		16	16	73.8	73.8	73.8	31319	0	323.31	58886000000	161	31.9698
Rac1	Ras-related C3 botulinum toxin substrate 1	4.56771e+06	161	3	91	5280.26	P63001	P63001	2296		12	11	70.3	64.6	15.1	21450	0	88.454	40061000000	134	32.2215
Ftl1	Ferritin light chain 1	4.53552e+06	162	4	76	5243.05	P29391	P29391	1530		12	12	58.5	58.5	24.6	20802	0	196.15	38577000000	269	31.5821
Ssr4	Translocon-associated protein subunit delta	4.53261e+06	163	7	55	5239.69	Q62186	Q62186	3891		7	7	38.4	38.4	38.4	18936	0	71.965	35094000000	98	32.4455
Ppic	Peptidyl-prolyl cis-trans isomerase C	4.4486e+06	164	12	113	5142.57	P30412	P30412	1548		12	12	67.9	67.9	67.9	22794	0	323.31	41461000000	185	31.8116
Rps12	40S ribosomal protein S12	4.39772e+06	165	9	142	5083.75	P63323	P63323	2330		9	9	47.7	47.7	47.7	14525	0	323.31	26118000000	187	31.797
Gsn	Gelsolin	4.38708e+06	166	2	332	5071.45	P13020-2	P13020-2	1225		42	42	54.6	54.6	1.4	80762	0	323.31	144870000000	149	32.076
Rpl35a	60S ribosomal protein L35a	4.38391e+06	167	11	32	5067.79	O55142	O55142	779		11	11	50.9	50.9	50.9	12554	0	13.058	22503000000	270	31.582
Prdx2	Peroxiredoxin-2	4.37673e+06	168	17	95	5059.49	Q61171	Q61171	3706		17	17	73.7	73.7	73.7	21778	0	323.31	38973000000	395	31.4813
Nme1	Nucleoside diphosphate kinase A	4.37123e+06	169	7	75	5053.12	P15532	P15532	1271		14	7	78.9	45.4	45.4	17208	0	68.946	30756000000	390	31.5182
Rpl28	60S ribosomal protein L28	4.23183e+06	170	17	92	4891.98	P41105	P41105	1686		17	17	61.3	61.3	61.3	15733	0	36.121	27223000000	204	31.6641
Rpl18	60S ribosomal protein L18	4.22495e+06	171	14	139	4884.03	P35980	P35980	1642		14	14	48.9	48.9	48.9	21644	0	55.445	37390000000	118	32.3146
Hmgb1	High mobility group protein B1	4.21457e+06	172	14	265	4872.03	P63158	P63158	2319		18	18	46	46	37.2	24893	0	266.11	42897000000	74	32.7352
Cct3	T-complex protein 1 subunit gamma	4.21339e+06	173	53	282	4870.67	P80318	P80318	2458		53	53	72.5	72.5	72.5	60629	0	323.31	104450000000	266	31.604
Vat1	Synaptic vesicle membrane protein VAT-1 homolog	4.16932e+06	174	24	240	4819.72	Q62465	Q62465	3958		24	24	53.9	53.9	53.9	43096	0	323.31	73468000000	136	32.1895
Rpl9	60S ribosomal protein L9	4.15337e+06	175	16	112	4801.28	P51410	P51410	1881		16	16	56.2	56.2	56.2	21881	0	113.02	37159000000	166	31.943
Fkbp1a	Peptidyl-prolyl cis-trans isomerase FKBP1A	4.14264e+06	176	8	72	4788.88	P26883	P26883	1469		8	8	75.9	75.9	75.9	11922	0	167.56	20194000000	82	32.6483
Rpl8	60S ribosomal protein L8	4.12979e+06	177	22	237	4774.02	P62918	P62918	2290		22	22	59.5	59.5	59.5	28024	0	323.31	47321000000	142	32.1398
Pgrmc1	Membrane-associated progesterone receptor component 1	4.09436e+06	178	16	97	4733.07	O55022	O55022	754		17	17	51.8	51.8	47.2	21694	0	212.69	36318000000	148	32.0799
Cct2	T-complex protein 1 subunit beta	4.0849e+06	179	46	355	4722.13	P80314	P80314	2454		46	46	88.2	88.2	88.2	57477	0	323.31	96000000000	394	31.4823
Rpl10;Rpl10l	60S ribosomal protein L10;60S ribosomal protein L10-like	4.07452e+06	180	19	210	4710.13	Q6ZWV3;P86048	Q6ZWV3;P86048	4585		19	19	66.4	66.4	66.4	24604	0	117.5	40990000000	128	32.2545
Phgdh	D-3-phosphoglycerate dehydrogenase	4.06332e+06	181	31	278	4697.19	Q61753	Q61753	3827		31	31	58.9	58.9	58.9	56585	0	323.31	94011000000	157	31.9927
Cltc	Clathrin heavy chain 1	4.05293e+06	182	125	1017	4685.18	Q68FD5	Q68FD5	4093		125	125	68.3	68.3	68.3	191550	0	323.31	317430000000	195	31.7158
Rpl6	60S ribosomal protein L6	4.04746e+06	183	27	141	4678.86	P47911	P47911	1783		27	27	56.1	56.1	56.1	33509	0	167.25	55455000000	171	31.8833
Canx	Calnexin	4.00971e+06	184	52	349	4635.21	P35564	P35564	1623		53	53	57.4	57.4	57.4	67277	0	323.31	110300000000	201	31.6826
Hnrnpd	Heterogeneous nuclear ribonucleoprotein D0	4.00068e+06	185	21	124	4624.78	Q60668-3;Q60668;Q60668-4;Q60668-2	Q60668-3;Q60668;Q60668-4;Q60668-2	3567		23	23	50	50	50	32754	0	178.86	53579000000	179	31.8336
Rab2a	Ras-related protein Rab-2A	3.96628e+06	186	10	130	4585.01	P53994	P53994	1957		19	19	76.4	76.4	45.3	23547	0	142.77	38187000000	412	31.345
Anxa3	Annexin A3	3.96284e+06	187	27	153	4581.03	O35639	O35639	641		27	27	78	78	78	36384	0	323.31	58954000000	405	31.3865
Rpl5	60S ribosomal protein L5	3.93737e+06	188	21	203	4551.59	P47962	P47962	1790		21	21	53.9	53.9	53.9	34400	0	101.51	55381000000	133	32.2293
Prdx5	Peroxiredoxin-5, mitochondrial	3.89434e+06	189	12	105	4501.85	P99029;P99029-2	P99029;P99029-2	2621		12	12	51.4	51.4	51.4	21897	0	62.846	34867000000	437	31.2138
Pebp1	Phosphatidylethanolamine-binding protein 1;Hippocampal cholinergic neurostimulating peptide	3.88953e+06	190	15	148	4496.28	P70296	P70296	2396		16	16	95.7	95.7	95.7	20830	0	162.25	33127000000	210	31.6254
Srsf3	Serine/arginine-rich splicing factor 3	3.86546e+06	191	11	71	4468.46	P84104-2;P84104	P84104-2;P84104	2486		12	12	65.3	65.3	65.3	14203	0	92.732	22448000000	406	31.3859
Hnrnpu	Heterogeneous nuclear ribonucleoprotein U	3.84755e+06	192	55	365	4447.76	Q8VEK3	Q8VEK3	7018		55	55	52.2	52.2	52.2	87917	0	323.31	138310000000	172	31.8798
Oat	Ornithine aminotransferase, mitochondrial	3.84492e+06	193	25	163	4444.72	P29758	P29758	1538		25	25	54	54	54	48354	0	323.31	76018000000	189	31.7533
Cox6c	Cytochrome c oxidase subunit 6C	3.84028e+06	194	6	17	4439.36	Q9CPQ1	Q9CPQ1	7840		6	6	68.4	68.4	68.4	8468.9	0	5.4998	13298000000	417	31.3086
Rps5	40S ribosomal protein S5;40S ribosomal protein S5, N-terminally processed	3.83359e+06	195	13	114	4431.61	P97461	P97461	2548		13	13	45.6	45.6	45.6	22889	0	119.9	35878000000	190	31.7405
Gstp1;Gstp2	Glutathione S-transferase P 1;Glutathione S-transferase P 2	3.78339e+06	196	18	186	4373.58	P19157;P46425	P19157;P46425	1340		18	18	72.4	72.4	72.4	23609	0	323.31	36522000000	391	31.5031
Tmed10	Transmembrane emp24 domain-containing protein 10	3.76619e+06	197	6	91	4353.71	Q9D1D4	Q9D1D4	8444		12	12	44.3	44.3	27.9	24911	0	178.54	38361000000	177	31.837
Rpl4	60S ribosomal protein L4	3.74265e+06	198	37	354	4326.49	Q9D8E6	Q9D8E6	8699		37	37	54.4	54.4	54.4	47153	0	323.31	72158000000	151	32.0704
Pabpc1	Polyadenylate-binding protein 1	3.676e+06	199	46	347	4249.44	P29341	P29341	1527		46	46	73.1	73.1	73.1	70670	0	323.31	106220000000	398	31.4583
Ddx5	Probable ATP-dependent RNA helicase DDX5	3.66067e+06	200	37	277	4231.72	Q61656	Q61656	3811		48	48	58.1	58.1	46.7	69289	0	323.31	103710000000	268	31.5937
Hnrnpc	Heterogeneous nuclear ribonucleoproteins C1/C2	3.63874e+06	201	2	150	4206.37	Q9Z204-2;Q9Z204-4;Q9Z204-3	Q9Z204-2;Q9Z204-4;Q9Z204-3	9992		25	25	53.3	53.3	7.7	33056	0	89.725	49181000000	426	31.2695
Pcbp1	Poly(rC)-binding protein 1	3.63793e+06	202	16	185	4205.44	P60335	P60335	2137		23	23	84.6	84.6	68.3	37497	0	323.31	55776000000	213	31.6114
Rpl21	60S ribosomal protein L21	3.62046e+06	203	12	152	4185.25	O09167	O09167	538		12	12	55.6	55.6	55.6	18562	0	45.375	27478000000	146	32.0926
Ephx1	Epoxide hydrolase 1	3.61929e+06	204	37	302	4183.89	Q9D379	Q9D379	8529		37	37	75.4	75.4	75.4	52576	0	323.31	77805000000	408	31.3718
Ptbp1	Polypyrimidine tract-binding protein 1	3.61137e+06	205	15	209	4174.74	P17225	P17225	1311		23	23	55.4	55.4	49.5	56477	0	323.31	83395000000	164	31.9573
Rpl18a	60S ribosomal protein L18a	3.58126e+06	206	19	167	4139.93	P62717	P62717	2256		19	19	55.7	55.7	55.7	20732	0	39.065	30358000000	205	31.6514
Eef1b	Elongation factor 1-beta	3.57471e+06	207	10	52	4132.36	O70251	O70251	811		12	10	64.4	59.6	59.6	24693	0	236.95	36092000000	393	31.486
Atp5j2	ATP synthase subunit f, mitochondrial	3.57422e+06	208	4	40	4131.78	P56135	P56135	2007		4	4	35.2	35.2	35.2	10344	0	8.9675	15117000000	183	31.8155
Glud1	Glutamate dehydrogenase 1, mitochondrial	3.53609e+06	209	37	407	4087.72	P26443	P26443	1462		37	37	58.8	58.8	58.8	61336	0	323.31	88682000000	414	31.3235
Cct8	T-complex protein 1 subunit theta	3.52509e+06	210	48	320	4074.99	P42932	P42932	1717		48	48	77.6	77.6	77.6	59555	0	323.31	85839000000	447	31.151
Rhoa	Transforming protein RhoA	3.51855e+06	211	5	188	4067.43	Q9QUI0	Q9QUI0	9427		12	12	48.7	48.7	21.2	21782	0	88.808	31337000000	174	31.8672
Rab6a	Ras-related protein Rab-6A	3.44715e+06	212	10	78	3984.89	P35279-2;P35279	P35279-2;P35279	1605		22	22	75	75	34.6	23545	0	57.719	33186000000	430	31.2494
Arpc4	Actin-related protein 2/3 complex subunit 4	3.44316e+06	213	17	62	3980.28	P59999	P59999	2130		17	17	82.1	82.1	82.1	19667	0	171.82	27688000000	389	31.5186
Rap1b	Ras-related protein Rap-1b	3.43385e+06	214	7	89	3969.52	Q99JI6	Q99JI6	7571		15	15	63	63	35.3	20825	0	131.22	29239000000	400	31.4452
Cct6a	T-complex protein 1 subunit zeta	3.424e+06	215	35	203	3958.14	P80317;Q61390	P80317	2457		35	35	61.4	61.4	61.4	58004	0	210.55	81206000000	385	31.5404
Calm1;Calml3	Calmodulin;Calmodulin-like protein 3	3.39714e+06	216	11	63	3927.09	P62204;Q9D6P8;P20801	P62204;Q9D6P8	2220		11	11	60.4	60.4	60.4	16837	0	89.328	23387000000	424	31.2751
Hsp90aa1	Heat shock protein HSP 90-alpha	3.39422e+06	217	44	353	3923.71	P07901	P07901	1099		60	44	63.4	49.8	49.8	84787	0	323.31	117670000000	192	31.7316
Rps26	40S ribosomal protein S26	3.37081e+06	218	7	118	3896.64	P62855	P62855	2274		7	7	52.2	52.2	52.2	13015	0	20.686	17938000000	191	31.7404
Rps24	40S ribosomal protein S24	3.36903e+06	219	9	73	3894.59	P62849-2;P62849-3;P62849	P62849-2;P62849-3;P62849	2272		9	9	42.3	42.3	42.3	15069	0	24.196	20758000000	199	31.688
Ptrf	Polymerase I and transcript release factor	3.36744e+06	220	25	137	3892.75	O54724	O54724	694		25	25	53.3	53.3	53.3	43953	0	323.31	60518000000	207	31.6467
Etfa	Electron transfer flavoprotein subunit alpha, mitochondrial	3.36219e+06	221	17	136	3886.68	Q99LC5	Q99LC5	7680		17	17	58.6	58.6	58.6	35009	0	251.39	48128000000	443	31.1642
Cs	Citrate synthase, mitochondrial	3.35244e+06	222	22	193	3875.41	Q9CZU6	Q9CZU6	8332		22	22	45.5	45.5	45.5	51736	0	323.31	70917000000	194	31.7235
Cox6a1	Cytochrome c oxidase subunit 6A1, mitochondrial	3.33572e+06	223	5	61	3856.08	P43024	P43024	1718		5	5	54.1	54.1	54.1	12352	0	86.566	16847000000	206	31.6498
Atp5c1	ATP synthase subunit gamma, mitochondrial	3.3307e+06	224	11	137	3850.28	Q91VR2	Q91VR2	7128		11	11	37.9	37.9	37.9	32886	0	27.829	44786000000	186	31.7973
Arpc2	Actin-related protein 2/3 complex subunit 2	3.3279e+06	225	25	157	3847.04	Q9CVB6	Q9CVB6	8113		25	25	63.3	63.3	63.3	34357	0	138.25	46750000000	452	31.1223
Rpl36	60S ribosomal protein L36	3.32267e+06	226	5	16	3841	P47964	P47964	1792		5	5	27.6	27.6	27.6	12215	0	7.9852	16595000000	112	32.3651
Rps27	40S ribosomal protein S27	3.31686e+06	227	2	51	3834.28	Q6ZWU9	Q6ZWU9	4584		8	8	77.4	77.4	14.3	9461	0	57.684	12831000000	285	31.5789
Rcn1	Reticulocalbin-1	3.31617e+06	228	21	124	3833.48	Q05186	Q05186	2710		21	21	67.1	67.1	67.1	38113	0	323.31	51678000000	202	31.6819
Rps15	40S ribosomal protein S15	3.31447e+06	229	9	120	3831.52	P62843	P62843	2271		9	9	52.4	52.4	52.4	17040	0	147.06	23093000000	212	31.6193
Itgb1	Integrin beta-1	3.29583e+06	230	36	331	3809.97	P09055;P09055-2	P09055;P09055-2	1125		36	36	47.1	47.1	47.1	88231	0	323.31	118900000000	197	31.7035
Csrp1	Cysteine and glycine-rich protein 1	3.29195e+06	231	11	74	3805.49	P97315	P97315	2503		11	11	59.6	59.6	59.6	20583	0	323.31	27705000000	455	31.1044
Ctsb	Cathepsin B;Cathepsin B light chain;Cathepsin B heavy chain	3.2493e+06	232	17	220	3756.19	P10605	P10605	1168		17	17	54.9	54.9	54.9	37279	0	246.72	49528000000	423	31.2796
S100a11	Protein S100-A11	3.23681e+06	233	5	42	3741.74	P50543	P50543	1867		5	5	44.9	44.9	44.9	11083	0	21.141	14668000000	399	31.4501
Col1a1	Collagen alpha-1(I) chain	3.23507e+06	234	76	434	3739.73	P11087;P11087-2;CON__Q862S4	P11087;P11087-2	1185		79	79	68.4	68.4	66.2	138030	0	323.31	182580000000	448	31.1429
Gnai2	Guanine nucleotide-binding protein G(i) subunit alpha-2	3.19544e+06	235	16	254	3693.92	P08752;P20612;Q3V3I2;P50149	P08752	1120		28	28	77.2	77.2	47.6	40489	0	323.31	52901000000	386	31.5351
Arl8b	ADP-ribosylation factor-like protein 8B	3.17252e+06	236	6	89	3667.43	Q9CQW2	Q9CQW2	8006		16	16	59.1	59.1	32.8	21539	0	276.78	27940000000	433	31.2422
Ass1	Argininosuccinate synthase	3.16964e+06	237	27	114	3664.09	P16460	P16460	1293		27	27	53.4	53.4	53.4	46584	0	279.48	60373000000	402	31.4209
Ranbp1	Ran-specific GTPase-activating protein	3.16928e+06	238	12	61	3663.68	P34022	P34022	1595		12	12	63.5	63.5	63.5	23596	0	166.22	30577000000	180	31.8318
Etfb	Electron transfer flavoprotein subunit beta	3.14135e+06	239	16	54	3631.39	Q9DCW4	Q9DCW4	8963		16	16	60.8	60.8	60.8	27623	0	220.19	35480000000	411	31.3458
Gdi2	Rab GDP dissociation inhibitor beta	3.12971e+06	240	33	274	3617.93	Q61598;Q61598-2	Q61598;Q61598-2	3803		43	43	82.2	82.2	70.3	50537	0	323.31	64671000000	453	31.1051
Vdac3	Voltage-dependent anion-selective channel protein 3	3.12807e+06	241	12	178	3616.04	Q60931	Q60931	3635		12	12	50.9	50.9	50.9	30752	0	323.31	39332000000	404	31.3876
Cct7	T-complex protein 1 subunit eta	3.11924e+06	242	43	201	3605.84	P80313	P80313	2453		43	43	65.1	65.1	65.1	59652	0	323.31	76080000000	421	31.2888
Ldhb	L-lactate dehydrogenase B chain	3.08441e+06	243	21	205	3565.57	P16125	P16125	1285		25	21	57.5	57.5	57.5	36572	0	223.23	46123000000	413	31.3373
Cap1	Adenylyl cyclase-associated protein 1	3.08061e+06	244	32	154	3561.17	P40124	P40124	1674		33	33	70	70	68.4	51564	0	323.31	64950000000	445	31.1637
Ndufa4	Cytochrome c oxidase subunit NDUFA4	3.0746e+06	245	6	16	3554.23	Q62425	Q62425	3946		6	6	76.8	76.8	76.8	9326.7	0	10.12	11725000000	505	30.8639
Arhgdia	Rho GDP-dissociation inhibitor 1	3.07032e+06	246	13	58	3549.28	Q99PT1	Q99PT1	7827		13	13	68.1	68.1	68.1	23407	0	221.89	29385000000	231	31.6044
Tpt1	Translationally-controlled tumor protein	3.05594e+06	247	9	76	3532.65	P63028	P63028	2304		9	9	44.2	44.2	44.2	19462	0	60.35	24318000000	169	31.9163
Ptges3	Prostaglandin E synthase 3	3.04795e+06	248	10	75	3523.42	Q9R0Q7	Q9R0Q7	9658		10	10	52.5	52.5	52.5	18721	0	145.9	23331000000	425	31.2716
Ywhag	14-3-3 protein gamma;14-3-3 protein gamma, N-terminally processed	3.03859e+06	249	15	96	3512.61	P61982	P61982	2207		22	18	79.4	72.5	66	28302	0	204.92	35163000000	468	31.0333
2002-09-01	Septin-2	3.03144e+06	250	30	174	3504.33	P42208	P42208	1704		30	30	78.1	78.1	78.1	41525	0	323.31	51470000000	438	31.1907
Fscn1	Fascin	3.02295e+06	251	43	317	3494.52	Q61553	Q61553	3788		43	43	67.3	67.3	67.3	54507	0	323.31	67372000000	444	31.164
Snrpf	Small nuclear ribonucleoprotein F	3.01378e+06	252	7	94	3483.92	P62307	P62307	2233		7	7	58.1	58.1	58.1	9725.1	0	37.633	11984000000	396	31.4803
Lrrc59	Leucine-rich repeat-containing protein 59	2.98418e+06	253	15	117	3449.71	Q922Q8	Q922Q8	7461		15	15	46.6	46.6	46.6	34877	0	84.485	42556000000	392	31.5013
Hnrnpm	Heterogeneous nuclear ribonucleoprotein M	2.97687e+06	254	51	376	3441.25	Q9D0E1-2;Q9D0E1	Q9D0E1-2;Q9D0E1	8373		52	52	67.5	67.5	66.5	73740	0	323.31	89755000000	513	30.8307
Wdr1	WD repeat-containing protein 1	2.95484e+06	255	32	312	3415.78	O88342	O88342	888		32	32	70	70	70	66406	0	323.31	80230000000	416	31.3165
Sparc	SPARC	2.9489e+06	256	13	111	3408.92	P07214	P07214	1092		13	13	59.9	59.9	59.9	34450	0	257.93	41538000000	315	31.5733
Naca	Nascent polypeptide-associated complex subunit alpha;Nascent polypeptide-associated complex subunit alpha, muscle-specific form	2.94721e+06	257	5	68	3406.96	Q60817;P70670	Q60817;P70670	2442		5	5	26.5	26.5	26.5	23384	0	62.627	28179000000	144	32.1289
Ddost	Dolichyl-diphosphooligosaccharide--protein glycosyltransferase 48 kDa subunit	2.94171e+06	258	19	230	3400.61	O54734	O54734	695		19	19	42.2	42.2	42.2	49027	0	323.31	58970000000	415	31.3199
Fabp4	Fatty acid-binding protein, adipocyte	2.90713e+06	259	10	58	3360.64	P04117;P24526;O08716	P04117	1056		10	10	70.5	70.5	70.5	14650	0	89.127	17414000000	473	31.0195
Ube2n	Ubiquitin-conjugating enzyme E2 N	2.89723e+06	260	8	26	3349.19	P61089	P61089	2165		9	9	55.3	55.3	55.3	17138	0	90.684	20302000000	494	30.919
Fbln2	Fibulin-2	2.8811e+06	261	1	448	3330.54	P37889-2	P37889-2	1657		59	59	66.3	66.3	3.2	126500	0	323.31	149020000000	383	31.5622
Dynll1	Dynein light chain 1, cytoplasmic	2.87746e+06	262	2	60	3326.34	P63168	P63168	2321		5	5	55.1	55.1	29.2	10366	0	92.729	12196000000	439	31.1838
Lman1	Protein ERGIC-53	2.86076e+06	263	23	123	3307.03	Q9D0F3	Q9D0F3	8376		23	23	43.9	43.9	43.9	57788	0	323.31	67595000000	193	31.7283
Ifitm3	Interferon-induced transmembrane protein 3	2.85441e+06	264	4	49	3299.69	Q9CQW9	Q9CQW9	8008		5	5	48.2	48.2	42.3	14954	0	203.6	17453000000	154	32.0227
Rab14	Ras-related protein Rab-14	2.84075e+06	265	22	120	3283.9	Q91V41	Q91V41	7088		22	22	81.9	81.9	81.9	23897	0	323.31	27757000000	547	30.6921
Psmd11	26S proteasome non-ATPase regulatory subunit 11	2.82471e+06	266	35	170	3265.35	Q8BG32	Q8BG32	5108		35	35	66.6	66.6	66.6	47436	0	323.31	54787000000	495	30.9182
Tcp1	T-complex protein 1 subunit alpha	2.80648e+06	267	42	216	3244.29	P11983;P11983-2	P11983;P11983-2	1209		42	42	71.4	71.4	71.4	60448	0	318.82	69365000000	466	31.0593
Psma7	Proteasome subunit alpha type-7	2.79752e+06	268	16	58	3233.93	Q9Z2U0;Q9CWH6	Q9Z2U0	10052		16	16	64.1	64.1	64.1	27855	0	245.88	31862000000	460	31.0838
Prdx6	Peroxiredoxin-6	2.79481e+06	269	23	124	3230.79	O08709	O08709	470		23	23	80.8	80.8	80.8	24870	0	323.31	28420000000	517	30.8193
Pcna	Proliferating cell nuclear antigen	2.7797e+06	270	16	93	3213.32	P17918	P17918	1322		16	16	67.8	67.8	67.8	28785	0	110.31	32716000000	491	30.9293
Rps29	40S ribosomal protein S29	2.76827e+06	271	4	65	3200.11	P62274	P62274	2229		4	4	35.7	35.7	35.7	6676.7	0	39.007	7557300000	184	31.8152
Ddx39a	ATP-dependent RNA helicase DDX39A	2.76785e+06	272	14	228	3199.62	Q8VDW0;Q8VDW0-2	Q8VDW0	6957		27	27	63.5	63.5	38.4	49067	0	253.79	55530000000	401	31.4447
S100a10	Protein S100-A10	2.76514e+06	273	7	69	3196.49	P08207	P08207	1111		7	7	51.5	51.5	51.5	11186	0	47.663	12647000000	384	31.5581
Tufm	Elongation factor Tu, mitochondrial	2.7589e+06	274	34	218	3189.28	Q8BFR5;Q8BFR5-2	Q8BFR5;Q8BFR5-2	5079		34	34	69.5	69.5	69.5	49508	0	323.31	55848000000	521	30.7939
Actn1	Alpha-actinin-1	2.75323e+06	275	41	519	3182.72	Q7TPR4	Q7TPR4	4709		76	47	75.9	51.8	51.8	103070	0	323.31	116030000000	467	31.0552
Rpl35	60S ribosomal protein L35	2.75242e+06	276	7	41	3181.8	Q6ZWV7	Q6ZWV7	4586		7	7	36.6	36.6	36.6	14552	0	14.765	16377000000	113	32.346
Cct5	T-complex protein 1 subunit epsilon	2.69916e+06	277	42	226	3120.22	P80316	P80316	2456		42	42	68.8	68.8	68.8	59623	0	315.07	65802000000	469	31.0305
Ganab	Neutral alpha-glucosidase AB	2.68938e+06	278	2	552	3108.92	Q8BHN3-2	Q8BHN3-2	5269		63	63	64.8	64.8	4.2	109400	0	323.31	120300000000	428	31.2533
Gng12	Guanine nucleotide-binding protein G(I)/G(S)/G(O) subunit gamma-12	2.66773e+06	279	4	15	3083.89	Q9DAS9	Q9DAS9	8780		4	4	66.7	66.7	66.7	7997.2	0	49.529	8723200000	472	31.0222
Cct4	T-complex protein 1 subunit delta	2.64893e+06	280	42	261	3062.16	P80315	P80315	2455		42	42	72.9	72.9	72.9	58066	0	323.31	62891000000	515	30.8277
Idh2	Isocitrate dehydrogenase [NADP], mitochondrial	2.63898e+06	281	25	139	3050.66	P54071	P54071	1961		26	26	51.3	51.3	51.3	50906	0	323.31	54929000000	457	31.0919
Glo1	Lactoylglutathione lyase	2.63845e+06	282	15	61	3050.05	Q9CPU0	Q9CPU0	7854		15	15	73.9	73.9	73.9	20809	0	157.08	22449000000	492	30.9265
Hint1	Histidine triad nucleotide-binding protein 1	2.61932e+06	283	7	91	3027.93	P70349	P70349	2413		7	7	77.8	77.8	77.8	13777	0	113.93	14755000000	527	30.7805
Psma1	Proteasome subunit alpha type-1	2.60074e+06	284	18	139	3006.45	Q9R1P4	Q9R1P4	9692		18	18	70	70	70	29546	0	242.29	31419000000	526	30.7835
Akr1a1	Alcohol dehydrogenase [NADP(+)]	2.59317e+06	285	22	112	2997.7	Q9JII6	Q9JII6	9220		22	22	72.6	72.6	72.6	36586	0	159.19	38792000000	554	30.6515
Rpl13	60S ribosomal protein L13	2.58577e+06	286	15	72	2989.15	P47963	P47963	1791		15	15	56.9	56.9	56.9	24305	0	35.269	25697000000	403	31.4109
Bcap31	B-cell receptor-associated protein 31	2.56739e+06	287	19	130	2967.9	Q61335	Q61335	3747		19	19	42	42	42	27956	0	323.31	29347000000	482	30.9651
Erp29	Endoplasmic reticulum resident protein 29	2.5673e+06	288	12	69	2967.79	P57759	P57759	2046		12	12	40.1	40.1	40.1	28823	0	45.336	30256000000	435	31.2316
Slc25a3	Phosphate carrier protein, mitochondrial	2.56548e+06	289	20	197	2965.69	Q8VEM8	Q8VEM8	7023		20	20	49.6	49.6	49.6	39632	0	115.63	41573000000	471	31.027
Pa2g4	Proliferation-associated protein 2G4	2.51941e+06	290	30	216	2912.44	P50580;P50580-2	P50580;P50580-2	1869		30	30	70.8	70.8	70.8	43698	0	323.31	45015000000	490	30.9302
Mtco2	Cytochrome c oxidase subunit 2	2.50493e+06	291	9	122	2895.69	P00405	P00405	1020		9	9	48	48	48	25976	0	193.32	26605000000	209	31.631
Mdh1	Malate dehydrogenase, cytoplasmic	2.4869e+06	292	13	70	2874.85	P14152	P14152	1246		13	13	36.5	36.5	36.5	36511	0	285.46	37126000000	419	31.3043
Ybx1	Nuclease-sensitive element-binding protein 1	2.47493e+06	293	18	113	2861.01	P62960;Q9Z2C8-2;Q9Z2C8	P62960	2291		26	26	74.2	74.2	59.9	35730	0	323.31	36157000000	407	31.3731
Psma5	Proteasome subunit alpha type-5	2.47098e+06	294	14	60	2856.45	Q9Z2U1	Q9Z2U1	10053		14	14	63.1	63.1	63.1	26411	0	146.09	26684000000	441	31.1758
Snrpd3	Small nuclear ribonucleoprotein Sm D3	2.46591e+06	295	9	62	2850.59	P62320	P62320	2239		9	9	61.1	61.1	61.1	13916	0	112.94	14031000000	451	31.1229
Anxa4	Annexin A4	2.46171e+06	296	25	176	2845.73	P97429	P97429	2536		26	25	66.8	66.8	66.8	35915	0	236.51	36150000000	550	30.6809
Sec22b	Vesicle-trafficking protein SEC22b	2.45747e+06	297	16	104	2840.83	O08547	O08547	447		16	16	57.7	57.7	57.7	24740	0	307.41	24859000000	485	30.9481
Atp6v0c	V-type proton ATPase 16 kDa proteolipid subunit	2.44199e+06	298	2	74	2822.93	P63082	P63082	2311		2	2	31.6	31.6	31.6	15808	0	56.503	15784000000	121	32.2928
Pgd	6-phosphogluconate dehydrogenase, decarboxylating	2.43395e+06	299	23	132	2813.63	Q9DCD0	Q9DCD0	8920		23	23	49.3	49.3	49.3	53247	0	323.31	52991000000	456	31.1015
Fkbp10	Peptidyl-prolyl cis-trans isomerase FKBP10	2.42404e+06	300	32	324	2802.19	Q61576	Q61576	3795		32	32	60.9	60.9	60.9	64697	0	323.31	64124000000	542	30.7302
Rpl15	60S ribosomal protein L15	2.42383e+06	301	14	96	2801.94	Q9CZM2	Q9CZM2	8314		14	14	46.1	46.1	46.1	24146	0	44.687	23930000000	475	31.0186
Lamp2	Lysosome-associated membrane glycoprotein 2	2.42177e+06	302	2	70	2799.56	P17047;P17047-2	P17047;P17047-2	1302		13	13	27.5	27.5	2.2	45681	0	40.493	45234000000	463	31.0748
Cnn3	Calponin-3	2.4071e+06	303	15	99	2782.6	Q9DAW9	Q9DAW9	8787		17	16	54.5	52.4	49.1	36428	0	262.04	35853000000	446	31.1545
Cnn2	Calponin-2	2.3951e+06	304	15	122	2768.73	Q08093	Q08093	2763		16	15	69.8	66.2	66.2	33155	0	323.31	32469000000	436	31.2179
Atp5i	ATP synthase subunit e, mitochondrial	2.36261e+06	305	6	77	2731.17	Q06185	Q06185	2735		6	6	60.6	60.6	60.6	8235.5	0	12.871	7955700000	418	31.3044
Hnrnpab	Heterogeneous nuclear ribonucleoprotein A/B	2.35757e+06	306	13	63	2725.35	Q99020	Q99020	7533		13	13	34.4	34.4	34.4	30831	0	25.736	29720000000	458	31.0902
Arf4	ADP-ribosylation factor 4	2.34977e+06	307	4	32	2716.33	P61750	P61750	2191		10	4	61.7	23.9	23.9	20396	0	25.642	19596000000	503	30.8679
Asah1	Acid ceramidase;Acid ceramidase subunit alpha;Acid ceramidase subunit beta	2.34277e+06	308	29	199	2708.24	Q9WV54	Q9WV54	9814		29	29	59.4	59.4	59.4	44669	0	319.91	42789000000	541	30.7316
Rps27l	40S ribosomal protein S27-like	2.34201e+06	309	2	10	2707.36	Q6ZWY3	Q6ZWY3	4589		8	2	77.4	14.3	14.3	9477.1	0	5.5633	9075300000	462	31.0793
Atp5f1	ATP synthase F(0) complex subunit B1, mitochondrial	2.33815e+06	310	14	123	2702.9	Q9CQQ7	Q9CQQ7	7979		14	14	36.3	36.3	36.3	28948	0	45.414	27675000000	566	30.6004
Cdc42	Cell division control protein 42 homolog	2.32674e+06	311	11	78	2689.71	P60766;P60766-1	P60766;P60766-1	2147		12	12	63.4	63.4	57.6	21258	0	314.95	20224000000	465	31.0654
Pls3	Plastin-3	2.31785e+06	312	40	254	2679.43	Q99K51	Q99K51	7608		46	46	63.2	63.2	54.1	70741	0	323.31	67043000000	534	30.7549
Ppa1	Inorganic pyrophosphatase	2.30585e+06	313	20	85	2665.56	Q9D819	Q9D819	8675		20	20	76.8	76.8	76.8	32667	0	323.31	30799000000	552	30.6722
Ahcy	Adenosylhomocysteinase	2.29754e+06	314	29	135	2655.95	P50247	P50247	1857		29	29	68.3	68.3	68.3	47688	0	213.64	44799000000	538	30.7389
Serpinb6	Serpin B6	2.29333e+06	315	21	271	2651.08	Q60854	Q60854	3619		21	21	58.2	58.2	58.2	42598	0	323.31	39944000000	516	30.8249
Ugdh	UDP-glucose 6-dehydrogenase	2.28584e+06	316	39	165	2642.43	O70475	O70475	852		39	39	69	69	69	54831	0	323.31	51247000000	532	30.7694
Rpl13a	60S ribosomal protein L13a	2.28362e+06	317	15	69	2639.86	P19253	P19253	1342		15	15	56.2	56.2	56.2	23464	0	37.893	21909000000	440	31.1809
Ssr1	Translocon-associated protein subunit alpha	2.28202e+06	318	7	45	2638.01	Q9CY50	Q9CY50	8230		7	7	26.9	26.9	26.9	32065	0	85.654	29919000000	397	31.4784
Psma6	Proteasome subunit alpha type-6	2.28094e+06	319	19	96	2636.76	Q9QUM9	Q9QUM9	9433		19	19	73.6	73.6	73.6	27372	0	162.56	25528000000	602	30.4839
Rcn3	Reticulocalbin-3	2.28082e+06	320	22	163	2636.62	Q8BH97	Q8BH97	5229		22	22	64.6	64.6	64.6	38001	0	323.31	35439000000	434	31.2372
Gpi	Glucose-6-phosphate isomerase	2.27768e+06	321	17	208	2633	P06745	P06745	1080		26	26	53.4	53.4	34.4	62766	0	323.31	58454000000	464	31.0661
Atox1	Copper transport protein ATOX1	2.2667e+06	322	5	17	2620.3	O08997	O08997	516		5	5	58.8	58.8	58.8	7338.4	0	207.67	6801300000	553	30.6631
Atp1a1	Sodium/potassium-transporting ATPase subunit alpha-1	2.26452e+06	323	38	330	2617.77	Q8VDN2	Q8VDN2	6938		54	54	48.5	48.5	33.5	112980	0	323.31	104610000000	461	31.0826
Tubb6	Tubulin beta-6 chain	2.25504e+06	324	19	332	2606.82	Q922F4	Q922F4	7439		35	22	74.9	54.8	49.7	50090	0	323.31	46185000000	454	31.1048
Rps6	40S ribosomal protein S6	2.25486e+06	325	18	67	2606.61	P62754	P62754	2262		18	18	50.2	50.2	50.2	28680	0	48.502	26442000000	211	31.6221
Cox5a	Cytochrome c oxidase subunit 5A, mitochondrial	2.25249e+06	326	9	37	2603.87	P12787	P12787	1217		9	9	46.6	46.6	46.6	16101	0	57.629	14829000000	641	30.3283
Rab5c	Ras-related protein Rab-5C	2.23855e+06	327	8	99	2587.76	P35278	P35278	1604		11	11	56.5	56.5	41.7	23412	0	123.8	21429000000	506	30.8594
Flnb	Filamin-B	2.23522e+06	328	150	956	2583.91	Q80X90	Q80X90	4941		166	154	71.9	69.7	67.5	277820	0	323.31	253910000000	540	30.7358
2007-09-01	Septin-7	2.23045e+06	329	27	137	2578.39	O55131	O55131	776		28	28	58.3	58.3	56.2	50549	0	323.31	46100000000	497	30.9005
Set	Protein SET	2.22364e+06	330	9	72	2570.53	Q9EQU5-2;Q9EQU5;Q9EQU5-3	Q9EQU5-2;Q9EQU5	9046		9	9	43.7	43.7	43.7	32105	0	323.31	29190000000	267	31.5949
Manf	Mesencephalic astrocyte-derived neurotrophic factor	2.22242e+06	331	11	70	2569.11	Q9CXI5	Q9CXI5	8195		11	11	41.9	41.9	41.9	20373	0	32.219	18513000000	525	30.7859
Rpl27a	60S ribosomal protein L27a	2.21726e+06	332	7	30	2563.15	P14115	P14115	1243		7	7	42.6	42.6	42.6	16605	0	10.038	15054000000	477	31.0021
Arpc1b	Actin-related protein 2/3 complex subunit 1B	2.184e+06	333	18	108	2524.7	Q9WV32	Q9WV32	9812		21	18	57.3	50.5	50.5	41063	0	323.31	36669000000	493	30.9239
Pcbp2	Poly(rC)-binding protein 2	2.1822e+06	334	1	116	2522.62	Q61990-2	Q61990-2	3853		22	15	78.5	61	8.8	34917	0	323.31	31155000000	530	30.7712
Hsd17b12	Very-long-chain 3-oxoacyl-CoA reductase	2.17319e+06	335	16	163	2512.2	O70503;O70503-2	O70503;O70503-2	861		16	16	52.2	52.2	52.2	34741	0	79.757	30870000000	509	30.8455
Fhl1	Four and a half LIM domains protein 1	2.16775e+06	336	11	91	2505.92	P97447	P97447	2543		23	23	70.4	70.4	37.5	31888	0	205.58	28264000000	518	30.8113
2011-09-01	Septin-11	2.16559e+06	337	16	162	2503.42	Q8C1B7-3;Q8C1B7-2;Q8C1B7	Q8C1B7-3;Q8C1B7-2;Q8C1B7	5873		26	26	55.8	55.8	40.7	48964	0	323.31	43356000000	487	30.9432
Prdx3	Thioredoxin-dependent peroxide reductase, mitochondrial	2.14198e+06	338	12	74	2476.12	P20108	P20108	1355		12	12	54.9	54.9	54.9	28127	0	209.18	24634000000	615	30.4324
Nhp2l1	NHP2-like protein 1;NHP2-like protein 1, N-terminally processed	2.12819e+06	339	9	73	2460.18	Q9D0T1	Q9D0T1	8409		9	9	53.9	53.9	53.9	14173	0	37.874	12333000000	586	30.5219
Sod2	Superoxide dismutase [Mn], mitochondrial	2.12343e+06	340	10	87	2454.68	P09671	P09671	1139		10	10	57.2	57.2	57.2	24603	0	323.31	21361000000	507	30.8548
Cryab	Alpha-crystallin B chain	2.11484e+06	341	16	64	2444.75	P23927	P23927	1417		16	16	55.4	55.4	55.4	20069	0	52.268	17354000000	578	30.5552
Dtd2	Probable D-tyrosyl-tRNA(Tyr) deacylase 2	2.10251e+06	342	5	13	2430.49	Q8BHA3;Q8BHA3-2	Q8BHA3;Q8BHA3-2	5231		5	5	33.9	33.9	33.9	18236	0	6.0017	15677000000	653	30.2831
Rpl19	60S ribosomal protein L19	2.09999e+06	343	14	88	2427.59	P84099	P84099	2484		14	14	38.8	38.8	38.8	23466	0	72.754	20149000000	208	31.645
Timp1	Metalloproteinase inhibitor 1	2.09519e+06	344	11	75	2422.03	P12032	P12032	1212		11	11	64.9	64.9	64.9	22628	0	163.3	19385000000	570	30.5892
Hnrnpl	Heterogeneous nuclear ribonucleoprotein L	2.09427e+06	345	25	215	2420.98	Q8R081	Q8R081	6569		25	25	51.5	51.5	51.5	63963	0	323.31	54772000000	410	31.3508
Psat1	Phosphoserine aminotransferase	2.09098e+06	346	18	100	2417.17	Q99K85	Q99K85	7613		18	18	55.9	55.9	55.9	40472	0	143.05	34602000000	548	30.6882
Psmb3	Proteasome subunit beta type-3	2.0851e+06	347	17	127	2410.38	Q9R1P1	Q9R1P1	9690		17	17	61	61	61	22965	0	138.92	19579000000	476	31.0186
Rpn2	Dolichyl-diphosphooligosaccharide--protein glycosyltransferase subunit 2	2.07967e+06	348	32	191	2404.1	Q9DBG6	Q9DBG6	8841		32	32	50.9	50.9	50.9	69062	0	323.31	58726000000	429	31.2497
Rpl32	60S ribosomal protein L32	2.07253e+06	349	10	67	2395.83	P62911	P62911	2288		12	12	47.4	47.4	40	15860	0	31.161	13440000000	510	30.8385
Myo1c	Unconventional myosin-Ic	2.07154e+06	350	2	375	2394.7	Q9WTI7-3;Q9WTI7;Q9WTI7-4	Q9WTI7-3;Q9WTI7;Q9WTI7-4	9719		72	72	60.2	60.2	1.9	119880	0	323.31	101540000000	519	30.8084
Ncl	Nucleolin	2.06907e+06	351	28	138	2391.84	P09405	P09405	1130		28	28	35.5	35.5	35.5	76722	0	187.53	64907000000	536	30.7478
Capza2	F-actin-capping protein subunit alpha-2	2.06787e+06	352	14	127	2390.45	P47754	P47754	1767		17	17	75.5	75.5	63.6	32967	0	323.31	27874000000	479	30.9977
Tkt	Transketolase	2.06212e+06	353	38	161	2383.81	P40142	P40142	1675		38	38	65.5	65.5	65.5	67630	0	323.31	57023000000	470	31.0304
Uchl1	Ubiquitin carboxyl-terminal hydrolase isozyme L1	2.05706e+06	354	12	88	2377.95	Q9R0P9	Q9R0P9	9653		12	12	63.7	63.7	63.7	24838	0	323.31	20891000000	483	30.9602
Cd44	CD44 antigen	2.05627e+06	355	13	128	2377.04	P15379-2;P15379-3;P15379-6;P15379-11;P15379-5;P15379-10;P15379-9;P15379-4;P15379-8;P15379-7;P15379;P15379-12;P15379-13	P15379-2;P15379-3;P15379-6;P15379-11;P15379-5;P15379-10;P15379-9;P15379-4;P15379-8;P15379-7;P15379	1270		13	13	29.8	29.8	29.8	39998	0	323.31	33629000000	427	31.2686
Postn	Periostin	2.05612e+06	356	2	252	2376.87	Q62009;Q62009-3;Q62009-4	Q62009;Q62009-3;Q62009-4	3855		41	41	55.6	55.6	2.5	93142	0	323.31	78305000000	504	30.8664
Cyb5a	Cytochrome b5	2.05352e+06	357	7	43	2373.86	P56395	P56395	2022		7	7	49.3	49.3	49.3	15241	0	179.69	12797000000	480	30.9901
Gtpbp10	GTP-binding protein 10	2.04979e+06	358	11	16	2369.56	Q8K013	Q8K013	6310		11	11	39.6	39.6	39.6	40141	0	25.414	33643000000	590	30.5101
Prkcsh	Glucosidase 2 subunit beta	2.04566e+06	359	27	159	2364.78	O08795-2;O08795	O08795-2;O08795	491		27	27	58.9	58.9	58.9	59559	0	323.31	49817000000	422	31.288
Rpl22	60S ribosomal protein L22	2.03938e+06	360	7	40	2357.52	P67984	P67984	2336		9	9	49.2	49.2	42.2	14759	0	34.474	12307000000	388	31.5187
Banf1	Barrier-to-autointegration factor;Barrier-to-autointegration factor, N-terminally processed	2.03261e+06	361	11	46	2349.69	O54962	O54962	743		11	11	62.9	62.9	62.9	10102	0	40.527	8395700000	627	30.3821
Ppp1ca	Serine/threonine-protein phosphatase PP1-alpha catalytic subunit	2.02145e+06	362	8	86	2336.79	P62137	P62137	2216		23	23	66.4	66.4	19.4	37540	0	218.09	31028000000	549	30.6829
Mgp	Matrix Gla protein	2.01925e+06	363	6	85	2334.25	P19788	P19788	1348		6	6	34.6	34.6	34.6	12359	0	22.364	10204000000	431	31.2484
Plec	Plectin	2.01694e+06	364	13	1490	2331.57	Q9QXS1-2;Q9QXS1;Q9QXS1-10;Q9QXS1-9;Q9QXS1-12;Q9QXS1-11;Q9QXS1-5;Q9QXS1-16;Q9QXS1-4;Q9QXS1-15	Q9QXS1-2;Q9QXS1;Q9QXS1-10;Q9QXS1-9;Q9QXS1-12;Q9QXS1-11;Q9QXS1-5;Q9QXS1-16;Q9QXS1-4;Q9QXS1-15	9486		376	376	71.6	71.6	3.1	533500	0	323.31	439970000000	601	30.4888
Rnh1	Ribonuclease inhibitor	2.00419e+06	365	24	68	2316.84	Q91VI7	Q91VI7	7112		24	24	74.3	74.3	74.3	49816	0	323.31	40823000000	565	30.6048
Aco2	Aconitate hydratase, mitochondrial	1.96854e+06	366	47	208	2275.62	Q99KI0	Q99KI0	7627		47	47	68.6	68.6	68.6	85462	0	323.31	68788000000	535	30.7535
Hprt1	Hypoxanthine-guanine phosphoribosyltransferase	1.96313e+06	367	14	88	2269.38	P00493	P00493	1022		14	14	67.4	67.4	67.4	24570	0	37.087	19722000000	597	30.4987
Cox6b1	Cytochrome c oxidase subunit 6B1	1.95115e+06	368	8	28	2255.52	P56391	P56391	2020		8	8	70.9	70.9	70.9	10071	0	122.71	8034500000	646	30.3186
Snrpd2	Small nuclear ribonucleoprotein Sm D2	1.94289e+06	369	13	72	2245.98	P62317	P62317	2238		13	13	74.6	74.6	74.6	13527	0	199.54	10746000000	588	30.5158
Capzb	F-actin-capping protein subunit beta	1.92691e+06	370	18	157	2227.5	P47757-2;P47757-4;P47757	P47757-2;P47757-4;P47757	1768		18	18	58.5	58.5	58.5	30628	0	303.16	24131000000	599	30.4902
Ppp2r1a	Serine/threonine-protein phosphatase 2A 65 kDa regulatory subunit A alpha isoform	1.91378e+06	371	27	222	2212.33	Q76MZ3	Q76MZ3	4610		36	36	58.7	58.7	47.7	65322	0	317.79	51115000000	574	30.573
Rps23	40S ribosomal protein S23	1.91315e+06	372	7	56	2211.59	P62267	P62267	2227		7	7	35	35	35	15807	0	9.6641	12365000000	488	30.9406
Glrx	Glutaredoxin-1	1.91245e+06	373	7	26	2210.79	Q9QUH0	Q9QUH0	9426		7	7	50.5	50.5	50.5	11871	0	85.096	9282700000	583	30.5269
Fkbp9	Peptidyl-prolyl cis-trans isomerase FKBP9	1.90524e+06	374	23	201	2202.45	Q9Z247	Q9Z247	10001		23	23	43.7	43.7	43.7	62995	0	185.06	49074000000	502	30.8704
Tbca	Tubulin-specific chaperone A	1.90222e+06	375	12	37	2198.96	P48428	P48428	1804		12	12	63.9	63.9	63.9	12758	0	155.7	9922900000	562	30.6231
Uqcrc2	Cytochrome b-c1 complex subunit 2, mitochondrial	1.89201e+06	376	20	150	2187.15	Q9DB77	Q9DB77	8816		20	20	48.8	48.8	48.8	48234	0	240.89	37314000000	501	30.8711
Rpl23a	60S ribosomal protein L23a	1.88884e+06	377	11	49	2183.49	P62751	P62751	2261		11	11	44.2	44.2	44.2	17695	0	56.39	13666000000	459	31.0849
Ctsa	Lysosomal protective protein;Lysosomal protective protein 32 kDa chain;Lysosomal protective protein 20 kDa chain	1.87906e+06	378	17	156	2172.19	P16675	P16675	1296		17	17	37.3	37.3	37.3	53844	0	195.67	41369000000	486	30.9459
Mrps16	28S ribosomal protein S16, mitochondrial	1.86808e+06	379	7	27	2159.5	Q9CPX7	Q9CPX7	7870		7	7	65.2	65.2	65.2	15192	0	60.161	11604000000	661	30.2641
Tln1	Talin-1	1.85245e+06	380	129	829	2141.43	P26039	P26039	1451		144	144	66.9	66.9	61.6	269820	0	323.31	204370000000	593	30.5064
Fbl	rRNA 2-O-methyltransferase fibrillarin	1.85228e+06	381	22	158	2141.23	P35550	P35550	1621		26	26	62.7	62.7	55	34306	0	323.31	25982000000	656	30.2749
Ak2	Adenylate kinase 2, mitochondrial;Adenylate kinase 2, mitochondrial, N-terminally processed	1.85207e+06	382	19	99	2140.98	Q9WTP6-2;Q9WTP6	Q9WTP6-2;Q9WTP6	9731		19	19	68.1	68.1	68.1	25605	0	147.93	19390000000	634	30.3672
Rps17	40S ribosomal protein S17	1.85113e+06	383	12	85	2139.91	P63276	P63276	2327		12	12	65.2	65.2	65.2	15524	0	48.577	11750000000	450	31.13
Bgn	Biglycan	1.85077e+06	384	20	140	2139.48	P28653	P28653	1505		21	21	64.8	64.8	62.6	41639	0	200.77	31510000000	524	30.7876
Hadhb	Trifunctional enzyme subunit beta, mitochondrial;3-ketoacyl-CoA thiolase	1.85001e+06	385	27	153	2138.6	Q99JY0	Q99JY0	7592		27	27	56.2	56.2	56.2	51386	0	288.11	38870000000	581	30.5341
Erp44	Endoplasmic reticulum resident protein 44	1.84336e+06	386	24	119	2130.92	Q9D1Q6	Q9D1Q6	8476		24	24	61.1	61.1	61.1	46852	0	280.38	35313000000	522	30.7916
Pcmt1	Protein-L-isoaspartate(D-aspartate) O-methyltransferase	1.83989e+06	387	14	75	2126.9	P23506;P23506-2	P23506;P23506-2	1407		14	14	78.9	78.9	78.9	24634	0	263.68	18532000000	584	30.5243
Kpnb1	Importin subunit beta-1	1.83372e+06	388	47	402	2119.77	P70168	P70168	2354		47	47	51.1	51.1	51.1	97183	0	323.31	72865000000	533	30.7626
Prmt1	Protein arginine N-methyltransferase 1	1.82978e+06	389	23	113	2115.22	Q9JIF0-2;Q9JIF0-3;Q9JIF0	Q9JIF0-2;Q9JIF0-3;Q9JIF0	9211		27	27	76.2	76.2	65.4	40522	0	246.24	30317000000	636	30.3599
Actr3	Actin-related protein 3	1.82845e+06	390	22	199	2113.69	Q99JY9	Q99JY9	7595		26	26	65.8	65.8	58.1	47357	0	249.08	35405000000	555	30.6509
Lamtor3	Ragulator complex protein LAMTOR3	1.82512e+06	391	7	28	2109.83	O88653	O88653	936		7	7	62.9	62.9	62.9	13553	0	159.34	10114000000	617	30.4282
Rpl37a	60S ribosomal protein L37a	1.81879e+06	392	7	81	2102.52	P61514	P61514	2186		7	7	59.8	59.8	59.8	10275	0	68.964	7641200000	512	30.8312
Dbi	Acyl-CoA-binding protein	1.81579e+06	393	4	16	2099.05	P31786	P31786	1568		4	4	56.3	56.3	56.3	10000	0	140.47	7424400000	523	30.7896
Arpc5	Actin-related protein 2/3 complex subunit 5	1.81446e+06	394	7	51	2097.51	Q9CPW4	Q9CPW4	7866		7	7	57.6	57.6	57.6	16288	0	67.438	12084000000	695	30.1705
Snrpb;Snrpn	Small nuclear ribonucleoprotein-associated protein B;Small nuclear ribonucleoprotein-associated protein N	1.81288e+06	395	14	97	2095.68	P27048;P63163	P27048;P63163	1475		14	14	33.8	33.8	33.8	23656	0	59.249	17535000000	711	30.1226
Hadha	Trifunctional enzyme subunit alpha, mitochondrial;Long-chain enoyl-CoA hydratase;Long chain 3-hydroxyacyl-CoA dehydrogenase	1.80645e+06	396	38	188	2088.25	Q8BMS1	Q8BMS1	5468		38	38	55.3	55.3	55.3	82669	0	323.31	61061000000	572	30.5816
Ddx3x	ATP-dependent RNA helicase DDX3X	1.8014e+06	397	8	255	2082.41	Q62167	Q62167	3885		47	46	63.3	63.3	15.4	73101	0	323.31	53843000000	635	30.3626
Rbm3	RNA-binding protein 3	1.79834e+06	398	8	48	2078.87	O89086	O89086	1008		8	8	64.7	64.7	64.7	16604	0	72.967	12209000000	591	30.5072
Nono	Non-POU domain-containing octamer-binding protein	1.79526e+06	399	40	241	2075.32	Q99K48;Q99K48-2	Q99K48	7607		42	42	59.4	59.4	59.4	54540	0	323.31	40035000000	514	30.8282
Med6	Mediator of RNA polymerase II transcription subunit 6	1.79482e+06	400	6	9	2074.8	Q921D4	Q921D4	7385		6	6	19.9	19.9	19.9	28433	0	49.136	20866000000	573	30.58
Hspa1l	Heat shock 70 kDa protein 1-like	1.79217e+06	401	4	25	2071.75	P16627	P16627	1295		21	4	34.9	10.1	10.1	70636	0	37.928	51761000000	606	30.4619
Uba1	Ubiquitin-like modifier-activating enzyme 1	1.78885e+06	402	44	347	2067.9	Q02053	Q02053	2661		57	57	62.6	62.6	53.2	117810	0	323.31	86169000000	575	30.5715
Nefm	Neurofilament medium polypeptide	1.78473e+06	403	36	119	2063.14	P08553	P08553	1118		42	40	38.7	37.3	34.9	95915	0	323.31	69993000000	580	30.5346
Cnpy2	Protein canopy homolog 2	1.78231e+06	404	11	45	2060.35	Q9QXT0	Q9QXT0	9492		11	11	56	56	56	20767	0	58.992	15134000000	637	30.3576
Hnrnph1	Heterogeneous nuclear ribonucleoprotein H;Heterogeneous nuclear ribonucleoprotein H, N-terminally processed	1.77307e+06	405	15	264	2049.67	O35737	O35737	667		26	26	64.4	64.4	43.9	49199	0	323.31	35668000000	498	30.884
Aldh18a1	Delta-1-pyrroline-5-carboxylate synthase;Glutamate 5-kinase;Gamma-glutamyl phosphate reductase	1.76604e+06	406	53	349	2041.54	Q9Z110;Q9Z110-2	Q9Z110;Q9Z110-2	9926		53	53	63.4	63.4	63.4	87265	0	323.31	63014000000	645	30.3203
Zyx	Zyxin	1.75742e+06	407	22	128	2031.57	Q62523	Q62523	3966		22	22	59.6	59.6	59.6	60545	0	323.31	43506000000	499	30.881
Acadl	Long-chain specific acyl-CoA dehydrogenase, mitochondrial	1.75651e+06	408	22	130	2030.53	P51174	P51174	1879		22	22	42.6	42.6	42.6	47907	0	323.31	34407000000	551	30.6801
Ak1	Adenylate kinase isoenzyme 1	1.74477e+06	409	15	62	2016.95	Q9R0Y5;Q9R0Y5-2	Q9R0Y5;Q9R0Y5-2	9667		15	15	57.2	57.2	57.2	21539	0	230.34	15366000000	629	30.3796
Park7	Protein deglycase DJ-1	1.74428e+06	410	13	70	2016.38	Q99LX0	Q99LX0	7722		13	13	72	72	72	20021	0	147.55	14279000000	704	30.1482
Tceb2	Transcription elongation factor B polypeptide 2	1.74256e+06	411	16	42	2014.39	P62869	P62869	2277		16	16	92.4	92.4	92.4	13170	0	59.485	9383600000	809	29.8056
Stip1	Stress-induced-phosphoprotein 1	1.74042e+06	412	41	142	2011.92	Q60864	Q60864	3622		41	41	64.3	64.3	64.3	62581	0	305.41	44534000000	651	30.2867
Snrpg	Small nuclear ribonucleoprotein G	1.73948e+06	413	4	13	2010.84	P62309	P62309	2234		4	4	35.5	35.5	35.5	8496	0	14.732	6042700000	496	30.9076
Dld	Dihydrolipoyl dehydrogenase, mitochondrial	1.73897e+06	414	21	138	2010.24	O08749	O08749	481		21	21	46.2	46.2	46.2	54272	0	234.74	38589000000	529	30.7752
Serbp1	Plasminogen activator inhibitor 1 RNA-binding protein	1.73377e+06	415	3	119	2004.24	Q9CY58;Q9CY58-4	Q9CY58;Q9CY58-4	8233		30	30	67.6	67.6	13	44714	0	323.31	31698000000	544	30.7137
Hspa4	Heat shock 70 kDa protein 4	1.73147e+06	416	57	275	2001.57	Q61316	Q61316	3741		61	61	67.9	67.9	64.2	94132	0	323.31	66642000000	647	30.3118
Rtcb	tRNA-splicing ligase RtcB homolog	1.72831e+06	417	23	104	1997.93	Q99LF4	Q99LF4	7689		23	23	55.6	55.6	55.6	55249	0	197.53	39043000000	567	30.5994
Nutf2	Nuclear transport factor 2	1.72304e+06	418	6	26	1991.83	P61971	P61971	2204		6	6	61.4	61.4	61.4	14478	0	73.79	10200000000	610	30.4406
Ndufa8	NADH dehydrogenase [ubiquinone] 1 alpha subcomplex subunit 8	1.72271e+06	419	9	35	1991.45	Q9DCJ5	Q9DCJ5	8934		9	9	50.6	50.6	50.6	19992	0	101.13	14082000000	579	30.5431
Ywhaq	14-3-3 protein theta	1.72135e+06	420	19	63	1989.88	P68254-2;P68254	P68254-2;P68254	2342		23	19	63.8	56	56	27700	0	322.31	19496000000	631	30.3751
Lamtor1	Ragulator complex protein LAMTOR1	1.72118e+06	421	8	67	1989.68	Q9CQ22	Q9CQ22	7887		8	8	74.5	74.5	74.5	17749	0	148.12	12491000000	633	30.3703
Pdcd5	Programmed cell death protein 5	1.71979e+06	422	8	30	1988.07	P56812	P56812	2034		8	8	59.5	59.5	59.5	14275	0	31.854	10038000000	767	29.9028
Ube2i	SUMO-conjugating enzyme UBC9	1.71106e+06	423	11	39	1977.98	P63280	P63280	2328		11	11	62	62	62	18007	0	174.29	12598000000	481	30.9675
Tmed9	Transmembrane emp24 domain-containing protein 9	1.70713e+06	424	11	106	1973.44	Q99KF1	Q99KF1	7621		12	12	42.6	42.6	35.3	27127	0	145.64	18935000000	611	30.4399
Akr1b1	Aldose reductase	1.70409e+06	425	17	75	1969.93	P45376	P45376	1734		17	17	59.2	59.2	59.2	35732	0	247.95	24897000000	650	30.2874
Slc25a11	Mitochondrial 2-oxoglutarate/malate carrier protein	1.69463e+06	426	20	166	1958.99	Q9CR62	Q9CR62	8053		20	20	58.9	58.9	58.9	34155	0	323.31	23666000000	632	30.3746
Mydgf	Myeloid-derived growth factor	1.68773e+06	427	8	37	1951.01	Q9CPT4	Q9CPT4	7852		8	8	41.6	41.6	41.6	17982	0	45.342	12409000000	543	30.7233
Ehd2	EH domain-containing protein 2	1.68314e+06	428	39	252	1945.7	Q8BH64	Q8BH64	5217		42	42	79.7	79.7	76.1	61174	0	323.31	42100000000	624	30.3862
Ywhah	14-3-3 protein eta	1.68159e+06	429	14	42	1943.91	P68510	P68510	2349		19	14	67.9	59.3	59.3	28211	0	323.31	19397000000	692	30.1751
Tpm2	Tropomyosin beta chain	1.67089e+06	430	3	86	1931.54	P58774-2	P58774-2	2089		31	16	62	37.7	12	32957	0	59.754	22516000000	622	30.3903
Rab18	Ras-related protein Rab-18	1.67011e+06	431	15	67	1930.64	P35293	P35293	1611		15	15	68	68	68	23035	0	89.425	15730000000	694	30.1724
Lamp1	Lysosome-associated membrane glycoprotein 1	1.6682e+06	432	9	84	1928.43	P11438	P11438	1196		9	9	29.1	29.1	29.1	43865	0	56.697	29920000000	545	30.7129
Usmg5	Up-regulated during skeletal muscle growth protein 5	1.66214e+06	433	4	23	1921.43	Q78IK2	Q78IK2	4614		4	4	44.8	44.8	44.8	6381.4	0	36.367	4336900000	616	30.429
Syncrip	Heterogeneous nuclear ribonucleoprotein Q	1.66168e+06	434	2	214	1920.9	Q7TMK9	Q7TMK9	4652		37	37	62	62	7.2	69632	0	323.31	47310000000	608	30.4614
Sdha	Succinate dehydrogenase [ubiquinone] flavoprotein subunit, mitochondrial	1.65476e+06	435	34	259	1912.9	Q8K2B3	Q8K2B3	6408		34	34	63.4	63.4	63.4	72585	0	323.31	49111000000	605	30.4709
Cmpk1	UMP-CMP kinase	1.65169e+06	436	19	101	1909.35	Q9DBP5	Q9DBP5	8858		19	19	64.3	64.3	64.3	22165	0	100.38	14969000000	638	30.3418
Rtn4	Reticulon-4	1.64829e+06	437	41	248	1905.41	Q99P72;Q99P72-3	Q99P72;Q99P72-3	7806		49	49	52.8	52.8	47.4	126610	0	323.31	85329000000	508	30.8529
Dars	Aspartate--tRNA ligase, cytoplasmic	1.64057e+06	438	43	261	1896.49	Q922B2	Q922B2	7432		43	43	75	75	75	57147	0	323.31	38334000000	751	29.9879
Erh	Enhancer of rudimentary homolog	1.6386e+06	439	6	28	1894.21	P84089	P84089	2481		6	6	55.8	55.8	55.8	12259	0	146.65	8213400000	563	30.6134
Idh3a	Isocitrate dehydrogenase [NAD] subunit alpha, mitochondrial	1.62681e+06	440	20	109	1880.59	Q9D6R2;Q9D6R2-2	Q9D6R2;Q9D6R2-2	8610		20	20	50.3	50.3	50.3	39638	0	114.24	26366000000	675	30.2256
Lox	Protein-lysine 6-oxidase	1.6259e+06	441	18	150	1879.53	P28301	P28301	1496		18	18	50.4	50.4	50.4	46700	0	323.31	31046000000	607	30.4614
Anxa7	Annexin A7	1.62257e+06	442	22	148	1875.68	Q07076	Q07076	2744		22	22	41.7	41.7	41.7	49925	0	293.26	33122000000	561	30.6251
Snrpe	Small nuclear ribonucleoprotein E	1.61953e+06	443	4	55	1872.18	P62305	P62305	2232		4	4	65.2	65.2	65.2	10803	0	9.3836	7153700000	539	30.736
Ube2d3	Ubiquitin-conjugating enzyme E2 D3	1.61542e+06	444	1	25	1867.42	P61079;Q6ZWY6	P61079	2161		4	4	40.8	40.8	4.8	16687	0	75.492	11022000000	409	31.3596
Psmd13	26S proteasome non-ATPase regulatory subunit 13	1.61234e+06	445	29	190	1863.86	Q9WVJ2	Q9WVJ2	9853		29	29	69.9	69.9	69.9	42809	0	272	28222000000	745	30.0157
Pafah1b2	Platelet-activating factor acetylhydrolase IB subunit beta	1.61058e+06	446	8	89	1861.83	Q61206	Q61206	3718		8	8	53.3	53.3	53.3	25581	0	323.31	16846000000	442	31.1643
Tubb2b	Tubulin beta-2B chain	1.60344e+06	447	1	79	1853.58	Q9CWF2	Q9CWF2	8123		38	9	72.6	26.5	2.7	49953	0	323.31	32750000000	564	30.6088
Lrpap1	Alpha-2-macroglobulin receptor-associated protein	1.60293e+06	448	21	114	1852.98	P55302	P55302	2002		21	21	52.8	52.8	52.8	42215	0	323.31	27668000000	612	30.4396
Paics	Multifunctional protein ADE2;Phosphoribosylaminoimidazole-succinocarboxamide synthase;Phosphoribosylaminoimidazole carboxylase	1.59257e+06	449	29	114	1841.01	Q9DCL9	Q9DCL9	8940		29	29	60.2	60.2	60.2	47006	0	177.85	30609000000	589	30.5114
Sdhb	Succinate dehydrogenase [ubiquinone] iron-sulfur subunit, mitochondrial	1.58816e+06	450	17	97	1835.91	Q9CQA3	Q9CQA3	7919		17	17	52.1	52.1	52.1	31814	0	168.82	20659000000	743	30.0181
Clic4	Chloride intracellular channel protein 4	1.58759e+06	451	25	113	1835.25	Q9QYB1	Q9QYB1	9523		26	26	84.6	84.6	81.4	28729	0	315.96	18649000000	681	30.2115
Aldh2	Aldehyde dehydrogenase, mitochondrial	1.58101e+06	452	27	145	1827.64	P47738	P47738	1763		29	29	56.1	56.1	54.5	56537	0	309.02	36548000000	595	30.5041
Il1rn	Interleukin-1 receptor antagonist protein	1.57873e+06	453	7	40	1825.01	P25085-2;P25085	P25085-2;P25085	1435		7	7	47.8	47.8	47.8	17995	0	77.924	11616000000	660	30.2654
Cyb5b	Cytochrome b5 type B	1.57791e+06	454	9	29	1824.06	Q9CQX2	Q9CQX2	8010		9	9	63	63	63	16318	0	318.93	10528000000	546	30.7086
Mtch2	Mitochondrial carrier homolog 2	1.57683e+06	455	12	72	1822.81	Q791V5	Q791V5	4632		12	12	46.2	46.2	46.2	33499	0	176.28	21598000000	585	30.5228
Plod3	Procollagen-lysine,2-oxoglutarate 5-dioxygenase 3	1.57103e+06	456	33	357	1816.1	Q9R0E1	Q9R0E1	9631		35	33	57	55.6	55.6	84921	0	323.31	54550000000	619	30.4189
Prps1	Ribose-phosphate pyrophosphokinase 1	1.57053e+06	457	15	133	1815.53	Q9D7G0	Q9D7G0	8645		25	25	65.1	65.1	46.9	34834	0	315.85	22369000000	628	30.3808
Tmed2	Transmembrane emp24 domain-containing protein 2	1.57029e+06	458	7	97	1815.25	Q9R0Q3	Q9R0Q3	9655		7	7	35.3	35.3	35.3	22705	0	26.826	14578000000	569	30.5932
G3bp1	Ras GTPase-activating protein-binding protein 1	1.56978e+06	459	25	204	1814.67	P97855	P97855	2590		29	29	58.3	58.3	54.8	51828	0	323.31	33266000000	598	30.4939
Vapa	Vesicle-associated membrane protein-associated protein A	1.56673e+06	460	17	91	1811.13	Q9WV55	Q9WV55	9815		18	18	63.5	63.5	58.6	27855	0	89.236	17844000000	706	30.1478
Gnb2	Guanine nucleotide-binding protein G(I)/G(S)/G(T) subunit beta-2	1.5667e+06	461	6	143	1811.1	P62880	P62880	2281		17	17	61.2	61.2	36.2	37331	0	272.25	23914000000	528	30.7767
Taldo1	Transaldolase	1.55827e+06	462	19	85	1801.36	Q93092	Q93092	7532		19	19	46	46	46	37387	0	41.724	23821000000	626	30.384
Srsf7	Serine/arginine-rich splicing factor 7	1.55738e+06	463	10	44	1800.32	Q8BL97-3;Q8BL97-4;Q8BL97-2;Q8BL97	Q8BL97-3;Q8BL97-4;Q8BL97-2;Q8BL97	5400		11	10	58	58	58	17890	0	236.61	11392000000	723	30.0854
H2afy	Core histone macro-H2A.1	1.55636e+06	464	19	102	1799.15	Q9QZQ8;Q9QZQ8-2	Q9QZQ8;Q9QZQ8-2	9599	+	21	21	61.8	61.8	54.8	39735	0	323.31	25286000000	623	30.3877
Psmb1	Proteasome subunit beta type-1	1.5492e+06	465	14	81	1790.87	O09061	O09061	527		14	14	62.9	62.9	62.9	26372	0	323.31	16705000000	663	30.2591
Psme1	Proteasome activator complex subunit 1	1.54898e+06	466	15	58	1790.62	P97371	P97371	2523		16	16	65.5	65.5	61	28673	0	173.71	18160000000	693	30.1732
Rcn2	Reticulocalbin-2	1.54105e+06	467	14	71	1781.45	Q8BP92	Q8BP92	5507		14	14	50.6	50.6	50.6	37270	0	323.31	23484000000	557	30.6437
Amot	Angiomotin	1.53749e+06	468	14	17	1777.33	Q8VHG2;Q8VHG2-2	Q8VHG2;Q8VHG2-2	7032		15	15	20.2	20.2	19.3	120910	0	106.67	76010000000	582	30.5307
Ube2v1	Ubiquitin-conjugating enzyme E2 variant 1	1.53591e+06	469	2	43	1775.51	Q9CZY3;Q9CZY3-2	Q9CZY3;Q9CZY3-2	8346		7	7	44.2	44.2	19	16355	0	33.673	10271000000	760	29.9359
Mlec	Malectin	1.53214e+06	470	19	60	1771.15	Q6ZQI3	Q6ZQI3	4571		19	19	49.5	49.5	49.5	32342	0	182.65	20261000000	670	30.238
Tardbp	TAR DNA-binding protein 43	1.53209e+06	471	14	74	1771.09	Q921F2	Q921F2	7388		14	14	42.8	42.8	42.8	44547	0	205.14	27906000000	478	30.9994
Psmd6	26S proteasome non-ATPase regulatory subunit 6	1.53125e+06	472	31	123	1770.12	Q99JI4	Q99JI4	7570		31	31	71	71	71	45536	0	94.067	28510000000	738	30.0303
Eif2s3x	Eukaryotic translation initiation factor 2 subunit 3, X-linked	1.52983e+06	473	7	145	1768.48	Q9Z0N1	Q9Z0N1	9896		30	30	58.7	58.7	15.5	51065	0	237.76	31942000000	596	30.5025
Psmc2	26S protease regulatory subunit 7	1.52633e+06	474	34	165	1764.44	P46471	P46471	1747		34	34	74.8	74.8	74.8	48647	0	204.68	30360000000	746	30.0141
Eif1	Eukaryotic translation initiation factor 1	1.52564e+06	475	1	23	1763.63	P48024	P48024	1794		7	7	65.5	65.5	15	12746	0	118.77	7951000000	577	30.5666
Rbbp7	Histone-binding protein RBBP7	1.52523e+06	476	14	134	1763.16	Q60973	Q60973	3648		21	21	62.8	62.8	52.5	47789	0	323.31	29803000000	520	30.7947
Eif3i	Eukaryotic translation initiation factor 3 subunit I	1.51753e+06	477	21	97	1754.26	Q9QZD9	Q9QZD9	9577		21	21	66.5	66.5	66.5	36460	0	190.19	22623000000	703	30.1492
Immt	MICOS complex subunit Mic60	1.51388e+06	478	2	284	1750.04	Q8CAQ8;Q8CAQ8-5	Q8CAQ8;Q8CAQ8-5	6017		52	52	65.3	65.3	5.2	83899	0	323.31	51933000000	728	30.0724
Psmc4	26S protease regulatory subunit 6B	1.50716e+06	479	43	167	1742.27	P54775	P54775	1980		43	43	82.8	82.8	82.8	47408	0	323.31	29215000000	712	30.1221
Capns1	Calpain small subunit 1	1.50662e+06	480	10	53	1741.65	O88456;Q9D7J7	O88456	904		10	10	50.2	50.2	50.2	28463	0	257.71	17534000000	576	30.57
Ruvbl2	RuvB-like 2	1.50564e+06	481	44	140	1740.52	Q9WTM5	Q9WTM5	9728		44	44	68.5	68.5	68.5	51112	0	323.31	31466000000	713	30.1182
Strap	Serine-threonine kinase receptor-associated protein	1.50393e+06	482	22	86	1738.54	Q9Z1Z2	Q9Z1Z2	9990		22	22	74.9	74.9	74.9	38442	0	193.83	23639000000	730	30.068
Lmnb1	Lamin-B1	1.49687e+06	483	43	154	1730.37	P14733	P14733	1256		51	43	65.3	58.7	58.7	66785	0	323.31	40875000000	726	30.0806
Dpysl2	Dihydropyrimidinase-related protein 2	1.49231e+06	484	22	137	1725.11	O08553	O08553	449		27	23	70.1	63.1	60.8	62277	0	323.31	38000000000	687	30.1911
Mesdc2	LDLR chaperone MESD	1.49026e+06	485	11	57	1722.74	Q9ERE7	Q9ERE7	9071		11	11	43.8	43.8	43.8	25206	0	119.82	15359000000	587	30.5164
Srprb	Signal recognition particle receptor subunit beta	1.4869e+06	486	16	40	1718.85	P47758	P47758	1769		16	16	62.5	62.5	62.5	29579	0	138.97	17983000000	731	30.0659
Psmc5	26S protease regulatory subunit 8	1.48122e+06	487	33	144	1712.29	P62196	P62196	2219		33	33	75.9	75.9	75.9	45626	0	220.26	27633000000	718	30.1007
Uqcrc1	Cytochrome b-c1 complex subunit 1, mitochondrial	1.48105e+06	488	18	117	1712.08	Q9CZ13	Q9CZ13	8276		18	18	45.6	45.6	45.6	52851	0	323.31	32005000000	594	30.5052
Myl1;Myl3	Myosin light chain 1/3, skeletal muscle isoform;Myosin light chain 3	1.48098e+06	489	1	2	1712	P05977-2;P05977;P09542	P05977-2;P05977;P09542	1075		1	1	8	8	8	16600	0.00022899	2.8185	10052000000	765	29.9048
Actr2	Actin-related protein 2	1.48059e+06	490	16	222	1711.56	P61161	P61161	2167		16	16	42.9	42.9	42.9	44760	0	220.31	27097000000	484	30.957
Fabp5	Fatty acid-binding protein, epidermal	1.47817e+06	491	10	66	1708.76	Q05816	Q05816	2717		10	10	73.3	73.3	73.3	15137	0	72.603	9148700000	652	30.2836
Arhgdib	Rho GDP-dissociation inhibitor 2	1.47389e+06	492	7	45	1703.81	Q61599	Q61599	3804		7	7	59	59	59	22851	0	73.078	13771000000	677	30.2215
P4ha1	Prolyl 4-hydroxylase subunit alpha-1	1.47074e+06	493	3	116	1700.17	Q60715	Q60715	3581		29	29	51.5	51.5	6.6	60909	0	193.16	36628000000	609	30.4484
Psmc6	26S protease regulatory subunit 10B	1.47051e+06	494	28	133	1699.91	P62334	P62334	2242		28	28	68.6	68.6	68.6	44172	0	169.19	26559000000	671	30.2361
Myof	Myoferlin	1.46908e+06	495	131	575	1698.25	Q69ZN7;Q69ZN7-4;Q69ZN7-2;Q69ZN7-3;REV__Q8QZT1	Q69ZN7;Q69ZN7-4	4134		133	133	62.9	62.9	62.9	233320	0	323.31	140150000000	722	30.0856
Lxn	Latexin	1.46126e+06	496	7	58	1689.22	P70202	P70202	2366		7	7	42.3	42.3	42.3	25492	0	323.31	15231000000	474	31.0189
Ica	Inhibitor of carbonic anhydrase	1.45684e+06	497	2	36	1684.11	Q9DBD0	Q9DBD0	8832		3	2	3.4	1.9	1.9	76765	0.00011674	3.1936	45727000000	696	30.1643
Psmd7	26S proteasome non-ATPase regulatory subunit 7	1.45655e+06	498	19	230	1683.77	P26516	P26516	1464		19	19	53.6	53.6	53.6	36539	0	122.5	21761000000	613	30.4341
Ehd1	EH domain-containing protein 1	1.45551e+06	499	26	337	1682.56	Q9WVK4	Q9WVK4	9857		41	40	69.3	67.6	43.8	60602	0	323.31	36066000000	680	30.2119
Psma4	Proteasome subunit alpha type-4	1.45282e+06	500	14	65	1679.45	Q9R1P0	Q9R1P0	9689		14	14	68.6	68.6	68.6	29470	0	185.55	17506000000	642	30.3267
Eif1ax	Eukaryotic translation initiation factor 1A, X-chromosomal	1.45207e+06	501	7	50	1678.59	Q8BMJ3	Q8BMJ3	5457		13	13	48.6	48.6	29.9	16460	0	71.851	9772700000	630	30.3788
Cyr61	Protein CYR61	1.44125e+06	502	21	101	1666.08	P18406	P18406	1329		21	21	63.3	63.3	63.3	41709	0	256.08	24579000000	804	29.8162
Ruvbl1	RuvB-like 1	1.43821e+06	503	33	150	1662.56	P60122	P60122	2134		33	33	69.1	69.1	69.1	50213	0	323.31	29528000000	644	30.322
Psmb2	Proteasome subunit beta type-2	1.4349e+06	504	17	77	1658.74	Q9R1P3	Q9R1P3	9691		17	17	79.6	79.6	79.6	22906	0	204.42	13439000000	643	30.3238
Fkbp11	Peptidyl-prolyl cis-trans isomerase FKBP11	1.42608e+06	505	6	21	1648.54	Q9D1M7	Q9D1M7	8469		6	6	23.9	23.9	23.9	22137	0	101.35	12908000000	571	30.5875
Srsf1	Serine/arginine-rich splicing factor 1	1.40251e+06	506	20	97	1621.29	Q6PDM2;Q6PDM2-3;Q6PDM2-2	Q6PDM2;Q6PDM2-3;Q6PDM2-2	4404		20	20	50.4	50.4	50.4	27744	0	190.96	15910000000	689	30.1887
Capza1	F-actin-capping protein subunit alpha-1	1.39879e+06	507	12	58	1616.99	P47753	P47753	1766		15	12	71.3	59.4	59.4	32939	0	323.31	18839000000	614	30.4326
Nucb1	Nucleobindin-1	1.39801e+06	508	33	121	1616.09	Q02819	Q02819	2672		33	33	68.6	68.6	68.6	53408	0	323.31	30529000000	739	30.0221
Hdgf	Hepatoma-derived growth factor	1.38728e+06	509	17	66	1603.69	P51859	P51859	1897		18	17	63.3	59.9	59.9	26268	0	248.23	14900000000	818	29.7946
Tnc	Tenascin	1.38491e+06	510	3	435	1600.96	Q80YX1;Q80YX1-3;Q80YX1-4;Q80YX1-5	Q80YX1;Q80YX1-3;Q80YX1-4;Q80YX1-5	5001		96	96	57.2	57.2	2.9	231800	0	323.31	131260000000	640	30.3337
Srp14	Signal recognition particle 14 kDa protein;Signal recognition particle 14 kDa protein, N-terminally processed	1.38324e+06	511	7	17	1599.02	P16254	P16254	1286		7	7	53.6	53.6	53.6	12510	0	33.838	7075400000	708	30.1352
Psmd2	26S proteasome non-ATPase regulatory subunit 2	1.38199e+06	512	50	305	1597.58	Q8VDM4	Q8VDM4	6936		50	50	63.4	63.4	63.4	100200	0	323.31	56620000000	717	30.1059
Elavl1	ELAV-like protein 1	1.3803e+06	513	20	124	1595.63	P70372	P70372	2418		21	21	61.3	61.3	58.6	36169	0	323.31	20413000000	668	30.2488
Magoh;Magohb	Protein mago nashi homolog;Protein mago nashi homolog 2	1.38001e+06	514	13	73	1595.29	P61327;Q9CQL1	P61327;Q9CQL1	2180		13	13	71.9	71.9	71.9	17163	0	161.33	9684400000	789	29.8511
Tmem43	Transmembrane protein 43	1.37918e+06	515	19	76	1594.33	Q9DBS1	Q9DBS1	8867		19	19	53.5	53.5	53.5	44783	0	323.31	25254000000	719	30.0963
Psmc1	26S protease regulatory subunit 4	1.37785e+06	516	31	126	1592.79	P62192	P62192	2218		31	31	66.6	66.6	66.6	49184	0	323.31	27709000000	734	30.0458
Acat1	Acetyl-CoA acetyltransferase, mitochondrial	1.37658e+06	517	20	113	1591.32	Q8QZT1	Q8QZT1	6547		20	20	58.3	58.3	58.3	44816	0	323.31	25225000000	721	30.0947
Ergic1	Endoplasmic reticulum-Golgi intermediate compartment protein 1	1.3751e+06	518	12	75	1589.61	Q9DC16	Q9DC16	8894		12	12	48.6	48.6	48.6	32562	0	138.18	18308000000	592	30.5068
Anxa8	Annexin A8	1.37383e+06	519	20	82	1588.14	O35640	O35640	642		20	20	66.1	66.1	66.1	36724	0	180.78	20629000000	759	29.942
Pdhb	Pyruvate dehydrogenase E1 component subunit beta, mitochondrial	1.37376e+06	520	14	158	1588.06	Q9D051	Q9D051	8353		14	14	49.9	49.9	49.9	38937	0	323.31	21871000000	756	29.956
Cd9	CD9 antigen	1.36945e+06	521	6	20	1583.08	P40240	P40240	1679		6	6	28.8	28.8	28.8	25258	0	69.072	14143000000	449	31.1344
Rars	Arginine--tRNA ligase, cytoplasmic	1.36174e+06	522	46	205	1574.17	Q9D0I9	Q9D0I9	8384		46	46	61.5	61.5	61.5	75673	0	323.31	42134000000	724	30.0849
Psmb5	Proteasome subunit beta type-5	1.35863e+06	523	20	90	1570.57	O55234	O55234	791		20	20	74.2	74.2	74.2	28532	0	148.06	15850000000	776	29.8838
Cd81	CD81 antigen	1.35843e+06	524	5	58	1570.34	P35762	P35762	1631		5	5	32.6	32.6	32.6	25814	0	228.25	14338000000	537	30.7391
Acot9;Acot10	Acyl-coenzyme A thioesterase 9, mitochondrial;Acyl-coenzyme A thioesterase 10, mitochondrial	1.35375e+06	525	30	162	1564.93	Q9R0X4;Q32MW3	Q9R0X4;Q32MW3	9665		30	30	69.7	69.7	69.7	50560	0	184.8	27986000000	815	29.7971
Rab1A	Ras-related protein Rab-1A	1.34963e+06	526	12	102	1560.17	P62821	P62821	2266		19	19	85.4	85.4	52.7	22677	0	257.51	12514000000	901	29.636
Hnrnpa0	Heterogeneous nuclear ribonucleoprotein A0	1.34934e+06	527	13	82	1559.84	Q9CX86	Q9CX86	8180		13	13	52.1	52.1	52.1	30530	0	323.31	16844000000	697	30.1642
Cnn1	Calponin-1	1.34886e+06	528	20	77	1559.28	Q08091;Q08091-2	Q08091;Q08091-2	2762		21	21	80.5	80.5	78.1	33355	0	323.31	18396000000	648	30.2913
Copa	Coatomer subunit alpha;Xenin;Proxenin	1.34659e+06	529	88	415	1556.66	Q8CIE6	Q8CIE6	6235		88	88	70.4	70.4	70.4	138430	0	323.31	76219000000	740	30.0201
Scpep1	Retinoid-inducible serine carboxypeptidase	1.34561e+06	530	16	65	1555.52	Q920A5	Q920A5	7363		16	16	37.2	37.2	37.2	50964	0	98.449	28040000000	625	30.3848
Crtap	Cartilage-associated protein	1.34355e+06	531	22	164	1553.14	Q9CYD3	Q9CYD3	8247		23	23	51.8	51.8	48	46169	0	180.53	25363000000	736	30.0384
Hnrnpdl	Heterogeneous nuclear ribonucleoprotein D-like	1.33669e+06	532	12	46	1545.21	Q9Z130	Q9Z130	9932		14	12	38.9	35.5	35.5	33558	0	73.093	18341000000	690	30.1874
Psma2	Proteasome subunit alpha type-2	1.33483e+06	533	15	67	1543.06	P49722	P49722	1843		15	15	67.9	67.9	67.9	25926	0	197.02	14150000000	741	30.0196
Rbmx	RNA-binding motif protein, X chromosome;RNA-binding motif protein, X chromosome, N-terminally processed	1.33143e+06	534	7	96	1539.13	Q9WV02;Q9WV02-2	Q9WV02;Q9WV02-2	9805		27	27	48.6	48.6	17.6	42300	0	91.193	23028000000	826	29.7788
Tceb1	Transcription elongation factor B polypeptide 1	1.32842e+06	535	9	45	1535.65	P83940	P83940	2476		9	9	66.1	66.1	66.1	12473	0	97.887	6774900000	790	29.8502
Flnc	Filamin-C	1.32425e+06	536	143	669	1530.83	Q8VHX6;Q8VHX6-2	Q8VHX6;Q8VHX6-2	7048		160	143	66.5	61.8	61.8	291120	0	323.31	157630000000	750	29.9882
Anp32b	Acidic leucine-rich nuclear phosphoprotein 32 family member B	1.32405e+06	537	5	14	1530.6	Q9EST5;Q9EST5-2	Q9EST5;Q9EST5-2	9132		7	5	25.7	19.9	19.9	31078	0	103.07	16825000000	556	30.648
Atic	Bifunctional purine biosynthesis protein PURH;Phosphoribosylaminoimidazolecarboxamide formyltransferase;IMP cyclohydrolase	1.32064e+06	538	34	158	1526.65	Q9CWJ9	Q9CWJ9	8131		34	34	66.9	66.9	66.9	64217	0	323.31	34676000000	775	29.8839
Nars	Asparagine--tRNA ligase, cytoplasmic	1.31921e+06	539	33	163	1525	Q8BP47	Q8BP47	5500		33	33	52.2	52.2	52.2	64279	0	323.31	34672000000	600	30.4895
P4ha2	Prolyl 4-hydroxylase subunit alpha-2	1.31405e+06	540	30	133	1519.03	Q60716-2;Q60716	Q60716-2;Q60716	3583		30	30	52.7	52.7	52.7	60811	0	200.84	32673000000	729	30.0695
Sar1b	GTP-binding protein SAR1b	1.30524e+06	541	12	81	1508.86	Q9CQC9	Q9CQC9	7930		15	15	63.6	63.6	59.6	22382	0	44.502	11945000000	702	30.1538
Lgals3bp	Galectin-3-binding protein	1.30405e+06	542	21	107	1507.47	Q07797	Q07797	2753		21	21	50.4	50.4	50.4	64490	0	323.31	34386000000	620	30.4161
Grpel1	GrpE protein homolog 1, mitochondrial	1.30048e+06	543	15	64	1503.35	Q99LP6	Q99LP6	7712		15	15	57.6	57.6	57.6	24307	0	117.54	12925000000	823	29.7821
Psma3	Proteasome subunit alpha type-3	1.30013e+06	544	18	94	1502.94	O70435	O70435	844		18	18	58	58	58	28405	0	64.123	15100000000	714	30.1133
Pfn2	Profilin-2	1.29873e+06	545	5	23	1501.33	Q9JJV2-3;Q9JJV2;Q9JJV2-2	Q9JJV2-3;Q9JJV2;Q9JJV2-2	9285		5	5	51.6	51.6	51.6	9798.2	0	36.411	5203100000	757	29.9548
Sfxn3	Sideroflexin-3	1.28705e+06	546	12	104	1487.83	Q91V61-2;Q91V61	Q91V61-2;Q91V61	7091		13	13	61.1	61.1	54.5	31656	0	134.46	16659000000	822	29.7856
Iqgap1	Ras GTPase-activating-like protein IQGAP1	1.28528e+06	547	97	454	1485.78	Q9JKF1	Q9JKF1	9313		100	100	66.1	66.1	64.6	188740	0	323.31	99188000000	700	30.1544
Pdcd6ip	Programmed cell death 6-interacting protein	1.28519e+06	548	52	182	1485.68	Q9WU78;Q9WU78-3;Q9WU78-2	Q9WU78;Q9WU78-3	9765		52	52	58.2	58.2	58.2	96023	0	323.31	50459000000	737	30.0308
Sri	Sorcin	1.28322e+06	549	15	53	1483.4	Q6P069-2;Q6P069	Q6P069-2;Q6P069	4273		15	15	61.2	61.2	61.2	20296	0	189.54	10649000000	857	29.725
Alyref	THO complex subunit 4	1.28204e+06	550	9	32	1482.04	O08583;O08583-2;Q9JJW6-2;Q9JJW6	O08583;O08583-2	454		9	9	36.5	36.5	36.5	26940	0	323.31	14122000000	744	30.0168
Gns	N-acetylglucosamine-6-sulfatase	1.27091e+06	551	21	82	1469.16	Q8BFR4	Q8BFR4	5078		21	21	44.9	44.9	44.9	61174	0	207.13	31789000000	669	30.244
Eif3f	Eukaryotic translation initiation factor 3 subunit F	1.2667e+06	552	15	126	1464.3	Q9DCH4	Q9DCH4	8929		15	15	44.3	44.3	44.3	37984	0	162.47	19673000000	649	30.2886
Fkbp3	Peptidyl-prolyl cis-trans isomerase FKBP3	1.26278e+06	553	11	52	1459.76	Q62446	Q62446	3953		11	11	50.4	50.4	50.4	25147	0	87.618	12984000000	657	30.2741
Rab10	Ras-related protein Rab-10	1.25871e+06	554	10	52	1455.07	P61027	P61027	2159		13	12	62	62	50	22541	0	86.23	11601000000	849	29.7331
U2af2	Splicing factor U2AF 65 kDa subunit	1.25507e+06	555	19	78	1450.86	P26369	P26369	1461		19	19	44.2	44.2	44.2	53516	0	257.46	27463000000	531	30.7699
Atl3	Atlastin-3	1.25394e+06	556	23	176	1449.55	Q91YH5;Q91YH5-2	Q91YH5;Q91YH5-2	7279		24	24	56.6	56.6	54.7	60574	0	323.31	31057000000	701	30.1538
Impdh2	Inosine-5-monophosphate dehydrogenase 2	1.24993e+06	557	29	180	1444.92	P24547	P24547	1428		31	31	55.8	55.8	52.5	55814	0	323.31	28525000000	658	30.2721
Ctgf	Connective tissue growth factor	1.24975e+06	558	24	78	1444.71	P29268	P29268	1525		24	24	66.7	66.7	66.7	37824	0	199.19	19328000000	827	29.7777
Capn2	Calpain-2 catalytic subunit	1.2451e+06	559	33	147	1439.33	O08529	O08529	440		33	33	48.4	48.4	48.4	79871	0	323.31	40662000000	699	30.1554
Fus	RNA-binding protein FUS	1.24335e+06	560	11	61	1437.31	P56959	P56959	2037		11	11	15.6	15.6	15.6	52673	0	192.74	26778000000	489	30.9399
Fkbp7	Peptidyl-prolyl cis-trans isomerase FKBP7	1.24303e+06	561	15	79	1436.93	O54998	O54998	751		15	15	56.9	56.9	56.9	24913	0	79.994	12662000000	840	29.7524
Arf5	ADP-ribosylation factor 5	1.24293e+06	562	4	16	1436.82	P84084	P84084	2479		11	5	65.6	30	22.2	20529	0	22.303	10433000000	801	29.8211
Sfpq	Splicing factor, proline- and glutamine-rich	1.24225e+06	563	35	148	1436.04	Q8VIJ6	Q8VIJ6	7065		37	35	48.9	47.5	47.5	75441	0	311.8	38319000000	667	30.2505
Capg	Macrophage-capping protein	1.2398e+06	564	15	100	1433.21	P24452	P24452	1424		15	15	44.3	44.3	44.3	39240	0	228.18	19892000000	560	30.6265
Nap1l4	Nucleosome assembly protein 1-like 4	1.23875e+06	565	11	48	1432	Q78ZA7	Q78ZA7	4629		13	13	43.7	43.7	41.1	42679	0	264.7	21617000000	618	30.4246
St13	Hsc70-interacting protein	1.2355e+06	566	13	76	1428.24	Q99L47	Q99L47	7669		13	13	32.1	32.1	32.1	41655	0	87.944	21043000000	511	30.8332
Pdlim5	PDZ and LIM domain protein 5	1.23276e+06	567	27	162	1425.07	Q8CI51;Q8CI51-2	Q8CI51;Q8CI51-2	6213		36	36	65.8	65.8	48.4	63299	0	323.31	31906000000	771	29.8931
Otub1	Ubiquitin thioesterase OTUB1	1.23013e+06	568	13	88	1422.02	Q7TQI3	Q7TQI3	4727		13	13	58.7	58.7	58.7	31270	0	210.24	15728000000	755	29.9657
Basp1	Brain acid soluble protein 1	1.22783e+06	569	13	35	1419.37	Q91XV3	Q91XV3	7263		13	13	77.4	77.4	77.4	22086	0	269.34	11088000000	733	30.0464
Snrpd1	Small nuclear ribonucleoprotein Sm D1	1.22366e+06	570	4	31	1414.55	P62315	P62315	2237		4	4	42	42	42	13281	0	167.97	6644900000	559	30.6296
Col1a2	Collagen alpha-2(I) chain	1.22159e+06	571	72	323	1412.15	Q01149	Q01149	2646		72	72	75.9	75.9	75.9	129560	0	323.31	64713000000	799	29.8259
Lman2	Vesicular integral-membrane protein VIP36	1.21955e+06	572	21	86	1409.8	Q9DBH5	Q9DBH5	8845		21	21	58.1	58.1	58.1	40429	0	180.67	20160000000	763	29.9088
Btf3l4	Transcription factor BTF3 homolog 4	1.21855e+06	573	10	36	1408.64	Q9CQH7	Q9CQH7	7949		10	10	65.8	65.8	65.8	17270	0	180.88	8604600000	685	30.1951
Sec61g	Protein transport protein Sec61 subunit gamma	1.21808e+06	574	2	15	1408.1	P60060	P60060	2133		2	2	36.8	36.8	36.8	7741.2	0	19.845	3855500000	662	30.2593
Ctps1	CTP synthase 1	1.21548e+06	575	36	149	1405.09	P70698	P70698	2448		39	39	62.9	62.9	60.2	66682	0	323.31	33140000000	758	29.9478
Uqcrq	Cytochrome b-c1 complex subunit 8	1.21375e+06	576	5	17	1403.09	Q9CQ69	Q9CQ69	7905		5	5	47.6	47.6	47.6	9768.1	0	48.567	4847700000	921	29.5897
		1.21307e+06	577	2	9	1402.31	P20065-2	P20065-2	1353		2	2	31.8	31.8	31.8	5052.6	0	7.6737	2506100000	676	30.2227
Eif3b	Eukaryotic translation initiation factor 3 subunit B	1.21216e+06	578	41	165	1401.25	Q8JZQ9	Q8JZQ9	6288		41	41	55.7	55.7	55.7	91369	0	323.31	45285000000	688	30.1888
Hyou1	Hypoxia up-regulated protein 1	1.21161e+06	579	57	259	1400.62	Q9JKR6	Q9JKR6	9327		57	57	63.3	63.3	63.3	111180	0	323.31	55079000000	710	30.1262
Col12a1	Collagen alpha-1(XII) chain	1.20916e+06	580	153	679	1397.78	Q60847;Q60847-2;Q60847-5;Q60847-3;Q60847-4	Q60847;Q60847-2;Q60847-5;Q60847-3;Q60847-4	3617		153	153	54.4	54.4	54.4	340210	0	323.31	168200000000	725	30.082
Sh3bgrl3	SH3 domain-binding glutamic acid-rich-like protein 3	1.20791e+06	581	5	26	1396.34	Q91VW3	Q91VW3	7139		5	5	32.3	32.3	32.3	10477	0	145.41	5174500000	659	30.2687
Fth1	Ferritin heavy chain;Ferritin heavy chain, N-terminally processed	1.20729e+06	582	11	65	1395.63	P09528	P09528	1134		11	11	61	61	61	21066	0	119.07	10399000000	803	29.8163
Psmc3	26S protease regulatory subunit 6A	1.20691e+06	583	30	131	1395.18	O88685	O88685	941		30	30	69.9	69.9	69.9	49548	0	323.31	24451000000	838	29.7543
Txndc17	Thioredoxin domain-containing protein 17	1.20645e+06	584	6	21	1394.65	Q9CQM5	Q9CQM5	7968		6	6	48.8	48.8	48.8	14015	0	70.764	6913500000	778	29.8794
Pnp	Purine nucleoside phosphorylase	1.20395e+06	585	18	136	1391.76	P23492	P23492	1406		18	18	77.5	77.5	77.5	32277	0	264.96	15889000000	774	29.8873
Yars	Tyrosine--tRNA ligase, cytoplasmic;Tyrosine--tRNA ligase, cytoplasmic, N-terminally processed	1.20011e+06	586	42	141	1387.33	Q91WQ3	Q91WQ3	7209		42	42	71.8	71.8	71.8	59105	0	140.32	29003000000	951	29.5076
Eif3h	Eukaryotic translation initiation factor 3 subunit H	1.19811e+06	587	21	71	1385.01	Q91WK2	Q91WK2	7197		21	21	65.1	65.1	65.1	39832	0	244.89	19513000000	785	29.8618
Lyz2;Lyz1	Lysozyme C-2;Lysozyme C-1	1.19606e+06	588	9	33	1382.65	P08905;P17897	P08905;P17897	1122		9	9	68.9	68.9	68.9	16689	0	189.78	8161700000	639	30.3413
Pin1	Peptidyl-prolyl cis-trans isomerase NIMA-interacting 1	1.1879e+06	589	13	43	1373.21	Q9QUR7	Q9QUR7	9438		13	13	76.4	76.4	76.4	18370	0	309.36	8922500000	850	29.7329
Cox5b	Cytochrome c oxidase subunit 5B, mitochondrial	1.18666e+06	590	9	43	1371.78	P19536	P19536	1346		9	9	67.2	67.2	67.2	13813	0	73.837	6702100000	893	29.642
Rras	Ras-related protein R-Ras	1.1859e+06	591	12	73	1370.9	P10833	P10833	1176		15	15	68.8	68.8	61.5	23764	0	323.31	11523000000	989	29.4237
Txndc12	Thioredoxin domain-containing protein 12	1.18483e+06	592	4	31	1369.66	Q9CQU0	Q9CQU0	7994		4	4	28.2	28.2	28.2	19048	0	9.6476	9227900000	824	29.7814
Acaa2	3-ketoacyl-CoA thiolase, mitochondrial	1.18148e+06	593	27	128	1365.79	Q8BWT1	Q8BWT1	5702		27	27	74.3	74.3	74.3	41829	0	323.31	20207000000	828	29.7747
Dad1	Dolichyl-diphosphooligosaccharide--protein glycosyltransferase subunit DAD1	1.17594e+06	594	5	13	1359.39	P61804	P61804	2194		5	5	37.2	37.2	37.2	12497	0	9.6156	6008800000	698	30.1625
Gstm2	Glutathione S-transferase Mu 2	1.17558e+06	595	9	37	1358.97	P15626	P15626	1275		16	15	64.7	60.6	36.2	25716	0	91.88	12361000000	942	29.525
Lcp1	Plastin-2	1.16609e+06	596	35	167	1348	Q61233	Q61233	3726		40	36	64.6	58.2	56.3	70148	0	323.31	33446000000	841	29.7517
Stmn1	Stathmin	1.16459e+06	597	8	20	1346.26	P54227;P63042	P54227	1965		12	12	51	51	38.9	17274	0	29.933	8225500000	833	29.7675
Cnbp	Cellular nucleic acid-binding protein	1.16247e+06	598	2	28	1343.81	P53996-2;P53996-3	P53996-2;P53996-3	1960		12	12	61.8	61.8	18.2	18742	0	195.28	8908300000	975	29.4675
Gsto1	Glutathione S-transferase omega-1	1.1617e+06	599	18	62	1342.92	O09131;Q8K2Q2	O09131	535		18	18	49.6	49.6	49.6	27497	0	43.752	13061000000	911	29.6046
Atp5d	ATP synthase subunit delta, mitochondrial	1.1561e+06	600	3	12	1336.44	Q9D3D9	Q9D3D9	8536		3	3	22.6	22.6	22.6	17600	0	36.389	8319600000	558	30.6319
Nedd4	E3 ubiquitin-protein ligase NEDD4	1.15596e+06	601	39	264	1336.29	P46935	P46935	1757		45	45	50.5	50.5	45.3	102710	0	323.31	48546000000	691	30.1768
Btf3	Transcription factor BTF3	1.15586e+06	602	11	88	1336.17	Q64152;Q64152-2	Q64152;Q64152-2	4002		11	11	68.6	68.6	68.6	22031	0	323.31	10412000000	716	30.1076
Dlst	Dihydrolipoyllysine-residue succinyltransferase component of 2-oxoglutarate dehydrogenase complex, mitochondrial	1.15157e+06	603	19	139	1331.21	Q9D2G2;Q9D2G2-2	Q9D2G2	8498		19	19	48.2	48.2	48.2	48994	0	184.42	23069000000	792	29.8402
Actr1a	Alpha-centractin	1.14551e+06	604	10	90	1324.21	P61164	P61164	2168		23	23	63.6	63.6	33	42613	0	198.32	19959000000	770	29.8944
Bola2	BolA-like protein 2	1.14482e+06	605	9	31	1323.4	Q8BGS2;Q8BGS2-2	Q8BGS2;Q8BGS2-2	5167		9	9	86	86	86	10214	0	125.46	4781100000	796	29.8328
Eif4e	Eukaryotic translation initiation factor 4E	1.14334e+06	606	10	51	1321.7	P63073	P63073	2310		10	10	46.1	46.1	46.1	25053	0	90.685	11712000000	752	29.9878
Mtap	S-methyl-5-thioadenosine phosphorylase	1.14207e+06	607	21	86	1320.23	Q9CQ65	Q9CQ65	7903		21	21	78.4	78.4	78.4	31062	0	228.81	14505000000	950	29.5079
Sh3bgrl	SH3 domain-binding glutamic acid-rich-like protein	1.14162e+06	608	7	48	1319.71	Q9JJU8	Q9JJU8	9284		7	7	78.1	78.1	78.1	12811	0	104.28	5980000000	968	29.4775
Arpc3	Actin-related protein 2/3 complex subunit 3	1.14036e+06	609	9	78	1318.25	Q9JM76	Q9JM76	9393		9	9	42.7	42.7	42.7	20524	0	25.042	9569700000	795	29.8339
Atp2a2	Sarcoplasmic/endoplasmic reticulum calcium ATPase 2	1.13402e+06	610	40	249	1310.92	O55143;O55143-2	O55143;O55143-2	780		56	56	47.6	47.6	35.9	114860	0	323.31	53258000000	727	30.0778
Matr3	Matrin-3	1.13372e+06	611	53	296	1310.58	Q8K310	Q8K310	6456		53	53	60.9	60.9	60.9	94629	0	323.31	43866000000	707	30.143
Cd63	CD63 antigen	1.13344e+06	612	3	38	1310.25	P41731	P41731	1698		3	3	15.1	15.1	15.1	25766	0	195.69	11941000000	604	30.4753
Dlat	Dihydrolipoyllysine-residue acetyltransferase component of pyruvate dehydrogenase complex, mitochondrial	1.13338e+06	613	24	137	1310.18	Q8BMF4	Q8BMF4	5448		24	24	46.3	46.3	46.3	67941	0	226.29	31485000000	847	29.7447
Glipr2	Golgi-associated plant pathogenesis-related protein 1	1.13228e+06	614	9	40	1308.91	Q9CYL5	Q9CYL5	8257		9	9	74.7	74.7	74.7	17090	0	158.05	7912100000	777	29.8814
Dnajb11	DnaJ homolog subfamily B member 11	1.13158e+06	615	15	78	1308.1	Q99KV1	Q99KV1	7653		15	15	43.3	43.3	43.3	40555	0	233.31	18764000000	709	30.1273
Psmd3	26S proteasome non-ATPase regulatory subunit 3	1.13154e+06	616	44	201	1308.05	P14685	P14685	1254		44	44	68.9	68.9	68.9	60718	0	171.45	28092000000	907	29.622
Itga5	Integrin alpha-5;Integrin alpha-5 heavy chain;Integrin alpha-5 light chain	1.122e+06	617	39	238	1297.02	P11688	P11688	1203		39	39	37.5	37.5	37.5	115040	0	323.31	52776000000	674	30.2269
Psmb7	Proteasome subunit beta type-7	1.11432e+06	618	12	59	1288.15	P70195	P70195	2364		12	12	56.7	56.7	56.7	29891	0	204.83	13619000000	683	30.2055
Fam129b	Niban-like protein 1	1.11302e+06	619	34	142	1286.65	Q8R1F1	Q8R1F1	6626		34	34	59.1	59.1	59.1	84818	0	323.31	38600000000	747	29.9979
Copb1	Coatomer subunit beta	1.10941e+06	620	58	313	1282.47	Q9JIF7	Q9JIF7	9213		58	58	58.8	58.8	58.8	107060	0	323.31	48564000000	762	29.9143
Mpc1	Mitochondrial pyruvate carrier 1	1.1033e+06	621	4	14	1275.41	P63030	P63030	2305		4	4	33.9	33.9	33.9	12454	0	6.9698	5618200000	810	29.8025
Arcn1	Coatomer subunit delta	1.10018e+06	622	35	165	1271.8	Q5XJY5	Q5XJY5	3536		35	35	61.6	61.6	61.6	57229	0	323.31	25744000000	797	29.8286
Dync1h1	Cytoplasmic dynein 1 heavy chain 1	1.09708e+06	623	323	1351	1268.22	Q9JHU4	Q9JHU4	9179		323	323	61.2	61.2	61.2	532040	0	323.31	238660000000	825	29.7794
Atp6v1a	V-type proton ATPase catalytic subunit A	1.09637e+06	624	30	154	1267.4	P50516;P50516-2	P50516;P50516-2	1865		30	30	54.9	54.9	54.9	68325	0	323.31	30629000000	845	29.7467
Snx3	Sorting nexin-3	1.09532e+06	625	12	32	1266.19	O70492	O70492	857		14	14	69.8	69.8	65.4	18757	0	105.8	8400400000	888	29.6459
Hexb	Beta-hexosaminidase subunit beta	1.09361e+06	626	24	91	1264.21	P20060	P20060	1352		24	24	41.8	41.8	41.8	61115	0	161.41	27328000000	761	29.9147
Ap2b1	AP-2 complex subunit beta	1.0903e+06	627	26	316	1260.38	Q9DBG3;Q9DBG3-2	Q9DBG3;Q9DBG3-2	8839		52	52	51.9	51.9	31.9	104580	0	295	46622000000	753	29.9809
Sub1	Activated RNA polymerase II transcriptional coactivator p15	1.08825e+06	628	8	31	1258.01	P11031	P11031	1184		8	8	43.3	43.3	43.3	14427	0	26.037	6419500000	664	30.2579
Mcts1	Malignant T-cell-amplified sequence 1	1.08738e+06	629	6	39	1257.01	Q9DB27;Q9DB27-2	Q9DB27;Q9DB27-2	8800		9	9	58	58	30.9	20555	0	125.08	9138900000	834	29.7674
Clta	Clathrin light chain A	1.08635e+06	630	10	23	1255.82	O08585	O08585	455		10	10	26.8	26.8	26.8	25604	0	121.1	11373000000	568	30.5975
Etf1	Eukaryotic peptide chain release factor subunit 1	1.08538e+06	631	27	105	1254.69	Q8BWY3	Q8BWY3	5707		27	27	60	60	60	49030	0	313.43	21759000000	865	29.6971
Mtatp8	ATP synthase protein 8	1.08388e+06	632	2	14	1252.96	P03930	P03930	1052		3	3	43.3	43.3	34.3	7766.2	0.00012297	4.6205	3441800000	720	30.0956
Pdha1	Pyruvate dehydrogenase E1 component subunit alpha, somatic form, mitochondrial	1.08094e+06	633	29	75	1249.56	P35486;P35487	P35486	1617		29	29	67.4	67.4	67.4	43231	0	231.53	19107000000	866	29.694
Snd1	Staphylococcal nuclease domain-containing protein 1	1.08022e+06	634	57	294	1248.73	Q78PY7	Q78PY7	4623		57	57	66.6	66.6	66.6	102090	0	323.31	45091000000	898	29.6372
Uqcr10	Cytochrome b-c1 complex subunit 9	1.0799e+06	635	4	27	1248.36	Q8R1I1	Q8R1I1	6631		4	4	51.6	51.6	51.6	7445.4	0	7.5908	3287500000	910	29.6143
Spp1	Osteopontin	1.07965e+06	636	18	45	1248.08	P10923	P10923	1182		18	18	61.2	61.2	61.2	32459	0	323.31	14329000000	655	30.2787
Ywhab	14-3-3 protein beta/alpha;14-3-3 protein beta/alpha, N-terminally processed	1.07912e+06	637	11	43	1247.46	Q9CQV8-2;Q9CQV8	Q9CQV8-2;Q9CQV8	8003		20	11	80.7	57.8	57.8	27854	0	232.01	12290000000	863	29.7094
Eif2s1	Eukaryotic translation initiation factor 2 subunit 1	1.0775e+06	638	30	99	1245.58	Q6ZWX6	Q6ZWX6	4588		30	30	76.2	76.2	76.2	36108	0	134.66	15908000000	986	29.4296
Dnaja1	DnaJ homolog subfamily A member 1	1.07012e+06	639	20	115	1237.05	P63037	P63037	2307		20	20	55.2	55.2	55.2	44868	0	323.31	19632000000	812	29.8002
Ap2m1	AP-2 complex subunit mu	1.06987e+06	640	33	108	1236.76	P84091	P84091	2482		33	33	58.9	58.9	58.9	49654	0	323.31	21721000000	896	29.6379
Eif3l	Eukaryotic translation initiation factor 3 subunit L	1.06978e+06	641	32	166	1236.67	Q8QZY1	Q8QZY1	6551		32	32	55.3	55.3	55.3	66612	0	320.98	29137000000	766	29.9041
Ube2l3	Ubiquitin-conjugating enzyme E2 L3	1.06766e+06	642	8	23	1234.21	P68037	P68037	2338		8	8	51.9	51.9	51.9	17861	0	54.464	7797100000	732	30.053
Ndufb7	NADH dehydrogenase [ubiquinone] 1 beta subcomplex subunit 7	1.06516e+06	643	11	42	1231.32	Q9CR61	Q9CR61	8052		11	11	73	73	73	16331	0	106.94	7112500000	855	29.7277
Atp6v1b2	V-type proton ATPase subunit B, brain isoform	1.06512e+06	644	26	134	1231.28	P62814	P62814	2265		26	26	55.4	55.4	55.4	56550	0	323.31	24628000000	779	29.8757
Acadvl	Very long-chain specific acyl-CoA dehydrogenase, mitochondrial	1.06207e+06	645	34	157	1227.74	P50544	P50544	1868		34	34	58.4	58.4	58.4	70875	0	323.31	30778000000	965	29.4836
Arhgap1	Rho GTPase-activating protein 1	1.06008e+06	646	23	76	1225.45	Q5FWK3	Q5FWK3	3400		23	23	54.7	54.7	54.7	50410	0	323.31	21850000000	864	29.7031
Pitpnb	Phosphatidylinositol transfer protein beta isoform	1.05838e+06	647	18	58	1223.48	P53811	P53811	1955		20	20	67.9	67.9	64.6	31487	0	130.33	13626000000	992	29.4177
Ndufa6	NADH dehydrogenase [ubiquinone] 1 alpha subcomplex subunit 6	1.05247e+06	648	9	26	1216.65	Q9CQZ5	Q9CQZ5	8019		9	9	57.3	57.3	57.3	15283	0	89.227	6576800000	909	29.6147
Nefl	Neurofilament light polypeptide	1.04897e+06	649	34	74	1212.61	P08551	P08551	1117		38	34	53.4	49.7	49.7	61508	0	323.31	26381000000	995	29.4093
Ssb	Lupus La protein homolog	1.04832e+06	650	22	64	1211.85	P32067	P32067	1573		22	22	45.3	45.3	45.3	47756	0	201.58	20470000000	819	29.7934
Ddah1	N(G),N(G)-dimethylarginine dimethylaminohydrolase 1	1.04668e+06	651	16	53	1209.96	Q9CWS0	Q9CWS0	8145		17	17	69.1	69.1	66.3	31381	0	186.69	13430000000	932	29.5573
Hnrnpf	Heterogeneous nuclear ribonucleoprotein F;Heterogeneous nuclear ribonucleoprotein F, N-terminally processed	1.0458e+06	652	14	145	1208.94	Q9Z2X1;Q9Z2X1-2	Q9Z2X1;Q9Z2X1-2	10062		16	14	45.3	42.9	42.9	45729	0	323.31	19554000000	654	30.2799
Ilk	Integrin-linked protein kinase	1.04554e+06	653	24	103	1208.64	O55222	O55222	788		24	24	52	52	52	51373	0	166.9	21962000000	832	29.7694
Arl1	ADP-ribosylation factor-like protein 1	1.04483e+06	654	9	46	1207.82	P61211	P61211	2172		9	9	54.1	54.1	54.1	20411	0	110.03	8719800000	788	29.8517
Gnb1	Guanine nucleotide-binding protein G(I)/G(S)/G(T) subunit beta-1	1.0436e+06	655	8	28	1206.4	P62874;Q61011	P62874	2278		16	8	57.6	36.5	36.5	37377	0	184.87	15949000000	686	30.1923
Cav2	Caveolin-2	1.04179e+06	656	6	28	1204.31	Q9WVC3	Q9WVC3	9841		6	6	63.6	63.6	63.6	18227	0	88.091	7764100000	872	29.6842
Srm	Spermidine synthase	1.04008e+06	657	20	64	1202.33	Q64674	Q64674	4060		20	20	69.9	69.9	69.9	33995	0	323.31	14457000000	882	29.6635
Ddx21	Nucleolar RNA helicase 2	1.0382e+06	658	63	201	1200.16	Q9JIK5	Q9JIK5	9222		63	63	65.3	65.3	65.3	93550	0	323.31	39712000000	918	29.5941
	UPF0568 protein C14orf166 homolog	1.03512e+06	659	15	61	1196.59	Q9CQE8	Q9CQE8	7938		15	15	61.9	61.9	61.9	28152	0	209.57	11915000000	971	29.4721
Ilf2	Interleukin enhancer-binding factor 2	1.03497e+06	660	23	99	1196.43	Q9CXY6	Q9CXY6	8217		23	23	67.7	67.7	67.7	43062	0	171.77	18223000000	793	29.8371
Vps29	Vacuolar protein sorting-associated protein 29	1.03227e+06	661	11	133	1193.3	Q9QZ88;Q9QZ88-2	Q9QZ88;Q9QZ88-2	9570		11	11	64.3	64.3	64.3	20495	0	176.3	8650400000	869	29.6882
Slc25a1	Tricarboxylate transport protein, mitochondrial	1.03217e+06	662	16	128	1193.18	Q8JZU2	Q8JZU2	6294		16	16	48.2	48.2	48.2	33931	0	29.77	14320000000	927	29.5674
Fkbp4	Peptidyl-prolyl cis-trans isomerase FKBP4;Peptidyl-prolyl cis-trans isomerase FKBP4, N-terminally processed	1.03131e+06	663	41	156	1192.19	P30416	P30416	1550		41	41	67.7	67.7	67.7	51572	0	225.93	21747000000	1008	29.3859
Adk	Adenosine kinase	1.03115e+06	664	18	95	1192	P55264;P55264-2	P55264;P55264-2	1997		18	18	46.3	46.3	46.3	40148	0	101.24	16927000000	853	29.7307
Slc3a2	4F2 cell-surface antigen heavy chain	1.03109e+06	665	2	54	1191.94	P10852	P10852	1177		20	20	37.3	37.3	3.8	58336	0	323.31	24594000000	862	29.7102
Ndufv1	NADH dehydrogenase [ubiquinone] flavoprotein 1, mitochondrial	1.02848e+06	666	25	65	1188.92	Q91YT0	Q91YT0	7309		25	25	66.8	66.8	66.8	50834	0	159.33	21377000000	786	29.8559
Cacybp	Calcyclin-binding protein	1.02755e+06	667	21	70	1187.84	Q9CXW3	Q9CXW3	8213		21	21	67.7	67.7	67.7	26510	0	154.99	11138000000	876	29.6743
Copg1	Coatomer subunit gamma-1	1.02724e+06	668	47	328	1187.49	Q9QZE5	Q9QZE5	9578		52	52	60.3	60.3	55.3	97512	0	323.31	40957000000	854	29.7298
Gdi1	Rab GDP dissociation inhibitor alpha	1.02711e+06	669	26	107	1187.33	P50396	P50396	1860		37	27	76.1	60	59.7	50521	0	323.31	21217000000	883	29.6606
Cbx3	Chromobox protein homolog 3	1.02702e+06	670	8	38	1187.23	P23198	P23198	1400		10	9	50.3	43.7	35	20855	0	47.413	8757600000	679	30.2206
Itgav	Integrin alpha-V;Integrin alpha-V heavy chain;Integrin alpha-V light chain	1.02603e+06	671	53	249	1186.08	P43406	P43406	1729		53	53	50.6	50.6	50.6	115360	0	323.31	48396000000	848	29.7393
Cdk1	Cyclin-dependent kinase 1	1.02572e+06	672	22	88	1185.73	P11440	P11440	1197		24	22	73.1	66.7	66.7	34106	0	300.56	14304000000	963	29.4878
Sucla2	Succinyl-CoA ligase [ADP-forming] subunit beta, mitochondrial	1.02551e+06	673	25	98	1185.49	Q9Z2I9	Q9Z2I9	10040		25	25	57.7	57.7	57.7	50113	0	207.84	21013000000	966	29.4832
Mapre1	Microtubule-associated protein RP/EB family member 1	1.0229e+06	674	15	98	1182.47	Q61166	Q61166	3704		18	18	62.7	62.7	59	30016	0	323.31	12554000000	894	29.6405
Sacm1l	Phosphatidylinositide phosphatase SAC1	1.02127e+06	675	36	174	1180.59	Q9EP69	Q9EP69	8976		36	36	56.4	56.4	56.4	66943	0	271.85	27954000000	958	29.4929
Timp3	Metalloproteinase inhibitor 3	1.01997e+06	676	10	33	1179.08	P39876	P39876	1673		10	10	43.6	43.6	43.6	24182	0	70.79	10085000000	830	29.772
Ikbip	Inhibitor of nuclear factor kappa-B kinase-interacting protein	1.01957e+06	677	21	76	1178.62	Q9DBZ1-2	Q9DBZ1-2	8889		25	25	63.2	63.2	51.9	38476	0	309.68	16040000000	985	29.4415
Ctsz	Cathepsin Z	1.01789e+06	678	11	32	1176.68	Q9WUU7	Q9WUU7	9798		11	11	39.9	39.9	39.9	33996	0	62.596	14149000000	742	30.0196
Nedd8	NEDD8	1.01622e+06	679	5	27	1174.75	P29595	P29595	1535		5	5	48.1	48.1	48.1	8972.3	0	35.642	3728100000	817	29.7958
Ilf3	Interleukin enhancer-binding factor 3	1.0136e+06	680	41	157	1171.72	Q9Z1X4-3;Q9Z1X4;Q9Z1X4-2	Q9Z1X4-3;Q9Z1X4;Q9Z1X4-2	9986		46	46	59.7	59.7	56	97765	0	323.31	40518000000	749	29.99
Rer1	Protein RER1	1.01255e+06	681	7	10	1170.5	Q9CQU3	Q9CQU3	7996		7	7	37.2	37.2	37.2	22988	0	80.114	9517300000	705	30.148
Rpl39	60S ribosomal protein L39	1.01186e+06	682	2	8	1169.71	P62892	P62892	2284		2	2	19.6	19.6	19.6	6406.6	0.00022959	2.8562	2650600000	420	31.3037
Hdlbp	Vigilin	1.01089e+06	683	69	244	1168.59	Q8VDJ3	Q8VDJ3	6932		69	69	52.5	52.5	52.5	141740	0	323.31	58586000000	856	29.7254
Napa	Alpha-soluble NSF attachment protein	999755	684	24	85	1155.71	Q9DB05;P28663	Q9DB05	8792		24	24	79.3	79.3	79.3	33189	0	323.31	13567000000	962	29.4895
Cbr1	Carbonyl reductase [NADPH] 1	998763	685	18	62	1154.57	P48758	P48758	1815		19	19	68.2	68.2	65.3	30641	0	71.613	12513000000	981	29.4552
Psmd14	26S proteasome non-ATPase regulatory subunit 14	997747	686	15	104	1153.39	O35593	O35593	625		15	15	64.5	64.5	64.5	34577	0	114.92	14106000000	807	29.8087
Hspb1	Heat shock protein beta-1	994849	687	16	46	1150.04	P14602;P14602-2;P14602-3	P14602;P14602-2;P14602-3	1253		16	16	67	67	67	23014	0	269.19	9361500000	1038	29.3167
Nqo1	NAD(P)H dehydrogenase [quinone] 1	994192	688	15	63	1149.28	Q64669	Q64669	4059		15	15	56.6	56.6	56.6	30959	0	64.494	12585000000	891	29.6441
Tmed3	Transmembrane emp24 domain-containing protein 3	994032	689	7	27	1149.1	Q78IS1	Q78IS1	4616		7	7	39.8	39.8	39.8	25465	0	81.423	10350000000	806	29.8095
Fh	Fumarate hydratase, mitochondrial	991484	690	23	164	1146.15	P97807-2;P97807	P97807-2;P97807	2578		23	23	62.3	62.3	62.3	50052	0	323.31	20291000000	915	29.5963
Spcs2	Signal peptidase complex subunit 2	987016	691	13	50	1140.99	Q9CYN2	Q9CYN2	8258		13	13	45.1	45.1	45.1	24977	0	189.3	10080000000	890	29.6458
Ctnnd1	Catenin delta-1	982571	692	2	203	1135.85	P30999	P30999	1557		55	55	65.5	65.5	3.1	104920	0	323.31	42152000000	874	29.6802
Idh1	Isocitrate dehydrogenase [NADP] cytoplasmic	977988	693	23	82	1130.55	O88844	O88844	963		24	23	57	54.8	54.8	46674	0	161.13	18664000000	991	29.4191
Eif3k	Eukaryotic translation initiation factor 3 subunit K	977657	694	11	68	1130.17	Q9DBZ5;Q9DBZ5-2	Q9DBZ5;Q9DBZ5-2	8890		11	11	61	61	61	25086	0	88.725	10028000000	835	29.7638
Ndufa2	NADH dehydrogenase [ubiquinone] 1 alpha subcomplex subunit 2	974473	695	5	19	1126.49	Q9CQ75	Q9CQ75	7907		5	5	41.4	41.4	41.4	10916	0	17.933	4349400000	1098	29.2108
Psmd1	26S proteasome non-ATPase regulatory subunit 1	969283	696	53	330	1120.49	Q3TXS7	Q3TXS7	2983		53	53	60	60	60	105730	0	323.31	41903000000	852	29.7317
Pck2	Phosphoenolpyruvate carboxykinase [GTP], mitochondrial	967469	697	35	237	1118.39	Q8BH04	Q8BH04	5195		36	36	61.4	61.4	60.2	70527	0	310.09	27899000000	925	29.5702
Eif3e	Eukaryotic translation initiation factor 3 subunit E	964137	698	33	116	1114.54	P60229	P60229	2135		33	33	69.9	69.9	69.9	52220	0	222.76	20586000000	982	29.4536
Aimp1	Aminoacyl tRNA synthase complex-interacting multifunctional protein 1;Endothelial monocyte-activating polypeptide 2	963620	699	21	86	1113.94	P31230	P31230	1560		21	21	77.1	77.1	77.1	33997	0	323.31	13395000000	933	29.5535
Atp1b3	Sodium/potassium-transporting ATPase subunit beta-3	962426	700	18	51	1112.56	P97370	P97370	2522		18	18	60.8	60.8	60.8	31775	0	323.31	12504000000	902	29.6348
Dhx9	ATP-dependent RNA helicase A	960357	701	1	405	1110.17	O70133-2	O70133-2	798		72	72	45.6	45.6	1.7	149540	0	323.31	58720000000	816	29.7958
Lpp	Lipoma-preferred partner homolog	959500	702	35	193	1109.18	Q8BFW7;Q8BFW7-4;Q8BFW7-5;Q8BFW7-3;Q8BFW7-2	Q8BFW7;Q8BFW7-4;Q8BFW7-5	5088		35	35	79.6	79.6	79.6	65890	0	323.31	25850000000	773	29.889
Sec61a1	Protein transport protein Sec61 subunit alpha isoform 1	959021	703	10	85	1108.62	P61620	P61620	2189		15	15	23.3	23.3	14.5	52264	0	74.278	20494000000	666	30.2545
Lap3	Cytosol aminopeptidase	957397	704	28	142	1106.75	Q9CPY7;Q9CPY7-2	Q9CPY7;Q9CPY7-2	7876		28	28	64.9	64.9	64.9	56141	0	323.31	21977000000	935	29.5479
Mtpn	Myotrophin	956317	705	7	59	1105.5	P62774	P62774	2263		7	7	66.9	66.9	66.9	12861	0	96.402	5028900000	892	29.6427
Aprt	Adenine phosphoribosyltransferase	953420	706	10	31	1102.15	P08030	P08030	1102		10	10	63.9	63.9	63.9	19724	0	89.143	7689100000	1067	29.2552
Cks2	Cyclin-dependent kinases regulatory subunit 2	953171	707	5	19	1101.86	P56390	P56390	2019		6	6	65.8	65.8	57	9874.2	0	57.807	3848300000	791	29.8416
Mt2	Metallothionein-2	952878	708	1	5	1101.52	P02798	P02798	1045		2	2	52.5	52.5	32.8	6115.3	0	19.924	2382600000	928	29.5649
Eif4a3	Eukaryotic initiation factor 4A-III;Eukaryotic initiation factor 4A-III, N-terminally processed	952456	709	25	76	1101.04	Q91VC3	Q91VC3	7102		31	25	57.2	51.1	51.1	46839	0	195.75	18241000000	930	29.5629
Oxct1	Succinyl-CoA:3-ketoacid coenzyme A transferase 1, mitochondrial	946210	710	21	133	1093.82	Q9D0K2	Q9D0K2	8389		21	21	41.9	41.9	41.9	55988	0	112.83	21661000000	805	29.8108
Cops4	COP9 signalosome complex subunit 4	943586	711	29	113	1090.78	O88544	O88544	920		29	29	79.6	79.6	79.6	46284	0	323.31	17857000000	1024	29.3553
Cbx5	Chromobox protein homolog 5	939137	712	10	36	1085.64	Q61686	Q61686	3813		11	11	61.8	61.8	55.5	22186	0	50.09	8519300000	880	29.6662
Naa50	N-alpha-acetyltransferase 50	939078	713	17	76	1085.57	Q6PGB6-2;Q6PGB6;Q6PGB6-4;Q6PGB6-3;Q6PGB6-5	Q6PGB6-2;Q6PGB6;Q6PGB6-4;Q6PGB6-3;Q6PGB6-5	4441		17	17	62.5	62.5	62.5	19327	0	93.836	7421000000	1032	29.3295
Suclg1	Succinyl-CoA ligase [ADP/GDP-forming] subunit alpha, mitochondrial	937720	714	13	198	1084	Q9WUM5	Q9WUM5	9790		13	13	33.5	33.5	33.5	36154	0	214.68	13862000000	748	29.99
Tuba1c	Tubulin alpha-1C chain	936697	715	3	135	1082.82	P68373	P68373	2346		44	4	78.8	16.3	13.1	49909	0	145.28	19115000000	836	29.7617
Psmb10	Proteasome subunit beta type-10	936189	716	8	11	1082.23	O35955	O35955	684		8	8	37	37	37	29063	0	74.318	11125000000	820	29.7881
Cttn	Src substrate cortactin	935771	717	27	52	1081.75	Q60598	Q60598	3554		27	27	46.9	46.9	46.9	61249	0	260.65	23435000000	843	29.7475
Pgrmc2	Membrane-associated progesterone receptor component 2	932352	718	11	50	1077.8	Q80UU9	Q80UU9	4859		12	11	58.1	53.9	53.9	23334	0	323.31	8895400000	920	29.591
Khsrp	Far upstream element-binding protein 2	930944	719	32	171	1076.17	Q3U0V1	Q3U0V1	3003		36	36	59.5	59.5	54.1	76775	0	323.31	29224000000	859	29.722
Pdia5	Protein disulfide-isomerase A5	930520	720	27	170	1075.68	Q921X9	Q921X9	7425		27	27	55.9	55.9	55.9	59266	0	311.26	22549000000	780	29.8688
Mfge8	Lactadherin	929563	721	23	75	1074.57	P21956-2;P21956	P21956-2;P21956	1378		23	23	56.3	56.3	56.3	47169	0	323.31	17928000000	878	29.6692
Ppap2b	Lipid phosphate phosphohydrolase 3	926514	722	14	53	1071.05	Q99JY8	Q99JY8	7594		14	14	39.7	39.7	39.7	35216	0	261.94	13341000000	798	29.8278
Cat	Catalase	926214	723	28	120	1070.7	P24270	P24270	1421		28	28	61.9	61.9	61.9	59795	0	270.49	22645000000	1002	29.3985
Ralb	Ras-related protein Ral-B	924149	724	6	37	1068.31	Q9JIW9	Q9JIW9	9235		8	8	32	32	23.3	23349	0	53.839	8822800000	781	29.8687
Ipo5	Importin-5	922932	725	57	366	1066.91	Q8BKC5;Q8BKC5-2	Q8BKC5;Q8BKC5-2	5368		58	58	58.2	58.2	58.2	123590	0	323.31	46639000000	884	29.6595
Sec11a	Signal peptidase complex catalytic subunit SEC11A	917145	726	15	32	1060.22	Q9R0P6	Q9R0P6	9652		15	15	69.3	69.3	69.3	20626	0	38.117	7734800000	941	29.5268
Ppp2ca	Serine/threonine-protein phosphatase 2A catalytic subunit alpha isoform	917070	727	2	82	1060.13	P63330	P63330	2333		18	18	67.3	67.3	6.8	35608	0	323.31	13352000000	900	29.6363
Ero1l	ERO1-like protein alpha	915307	728	29	113	1058.09	Q8R180	Q8R180	6620		30	30	60.1	60.1	57.8	54084	0	322.23	20241000000	1014	29.3786
Blvrb	Flavin reductase (NADPH)	913902	729	10	38	1056.47	Q923D2	Q923D2	7480		10	10	70.4	70.4	70.4	22197	0	312.03	8294500000	1019	29.3645
Srsf2	Serine/arginine-rich splicing factor 2	913452	730	13	56	1055.95	Q62093	Q62093	3871		13	13	38	38	38	25476	0	178.57	9515100000	754	29.9776
Ndufs1	NADH-ubiquinone oxidoreductase 75 kDa subunit, mitochondrial	913092	731	46	179	1055.53	Q91VD9	Q91VD9	7105		46	46	61.2	61.2	61.2	79776	0	323.31	29784000000	1001	29.4015
Tmem33	Transmembrane protein 33	912286	732	13	79	1054.6	Q9CR67	Q9CR67	8055		13	13	44.1	44.1	44.1	28031	0	57.327	10456000000	800	29.8242
Fau	40S ribosomal protein S30	912237	733	3	8	1054.54	P62862	P62862	2276		3	3	20.3	20.3	20.3	6647.8	0.00011726	3.2735	2479600000	682	30.2075
Arf6	ADP-ribosylation factor 6	912006	734	11	47	1054.28	P62331	P62331	2241		11	11	60.6	60.6	60.6	20082	0	147.41	7488600000	811	29.8021
Abce1	ATP-binding cassette sub-family E member 1	911444	735	40	135	1053.63	P61222	P61222	2174		40	40	57.1	57.1	57.1	67314	0	323.31	25086000000	895	29.6393
Sec61b	Protein transport protein Sec61 subunit beta	910566	736	4	18	1052.61	Q9CQS8	Q9CQS8	7987		4	4	41.7	41.7	41.7	9958.3	0	60.46	3707600000	1102	29.2029
Ndufb10	NADH dehydrogenase [ubiquinone] 1 beta subcomplex subunit 10	909054	737	7	22	1050.86	Q9DCS9	Q9DCS9	8953		7	7	39.8	39.8	39.8	21024	0	96.781	7814500000	937	29.5416
Sptan1	Spectrin alpha chain, non-erythrocytic 1	908412	738	178	538	1050.12	P16546-2;P16546	P16546-2;P16546	1294		179	179	66.5	66.5	66.1	282340	0	323.31	104870000000	972	29.4702
Cotl1	Coactosin-like protein	908273	739	9	19	1049.96	Q9CQI6	Q9CQI6	7953		9	9	50.7	50.7	50.7	15944	0	16.895	5921200000	1049	29.2933
Eif3m	Eukaryotic translation initiation factor 3 subunit M	905893	740	19	111	1047.21	Q99JX4	Q99JX4	7590		19	19	51.3	51.3	51.3	42516	0	323.31	15748000000	821	29.787
Acly	ATP-citrate synthase	905092	741	56	195	1046.28	Q91V92	Q91V92	7098		56	56	52.8	52.8	52.8	119730	0	323.31	44309000000	979	29.46
Eprs	Bifunctional glutamate/proline--tRNA ligase;Glutamate--tRNA ligase;Proline--tRNA ligase	902055	742	96	393	1042.77	Q8CGC7	Q8CGC7	6148		96	96	65.7	65.7	65.7	170080	0	323.31	62731000000	970	29.4761
Ndufs5	NADH dehydrogenase [ubiquinone] iron-sulfur protein 5;NADH dehydrogenase [ubiquinone] iron-sulfur protein 5, N-terminally processed	901109	743	8	37	1041.68	Q99LY9	Q99LY9	7725		8	8	63.2	63.2	63.2	12648	0	13.857	4660100000	939	29.5328
Pcyox1	Prenylcysteine oxidase	899595	744	21	159	1039.93	Q9CQF9	Q9CQF9	7944		21	21	52.1	52.1	52.1	56494	0	323.31	20780000000	868	29.6895
Abracl	Costars family protein ABRACL	898868	745	3	17	1039.09	Q4KML4	Q4KML4	3303		3	3	46.9	46.9	46.9	9030.3	0	12.121	3318900000	904	29.628
Acp1	Low molecular weight phosphotyrosine protein phosphatase	898075	746	2	34	1038.17	Q9D358	Q9D358	8526		8	8	39.9	39.9	17.7	18192	0	164.9	6680200000	897	29.6373
Hsd17b4	Peroxisomal multifunctional enzyme type 2;(3R)-hydroxyacyl-CoA dehydrogenase;Enoyl-CoA hydratase 2	896880	747	37	172	1036.79	P51660	P51660	1889		37	37	53.3	53.3	53.3	79481	0	323.31	29147000000	969	29.4772
Sec63	Translocation protein SEC63 homolog	896239	748	43	176	1036.05	Q8VHE0	Q8VHE0	7031		43	43	49.1	49.1	49.1	87869	0	323.31	32200000000	885	29.6584
Ndufb4	NADH dehydrogenase [ubiquinone] 1 beta subcomplex subunit 4	896012	749	11	31	1035.79	Q9CQC7	Q9CQC7	7928		11	11	55	55	55	15081	0	57.628	5525100000	735	30.0414
Ube2m	NEDD8-conjugating enzyme Ubc12	894074	750	11	22	1033.55	P61082	P61082	2163		11	11	51.9	51.9	51.9	20900	0	39.127	7640400000	1016	29.3716
Psmd8	26S proteasome non-ATPase regulatory subunit 8	887387	751	17	33	1025.82	Q9CX56	Q9CX56	8174		17	17	37.7	37.7	37.7	39930	0	194.55	14488000000	922	29.5843
Cyc1	Cytochrome c1, heme protein, mitochondrial	885601	752	10	60	1023.75	Q9D0M3-2;Q9D0M3	Q9D0M3-2;Q9D0M3	8397		10	10	41	41	41	29497	0	112.9	10681000000	787	29.8549
Ndufa12	NADH dehydrogenase [ubiquinone] 1 alpha subcomplex subunit 12	884195	753	14	48	1022.13	Q7TMF3	Q7TMF3	4648		14	14	78.6	78.6	78.6	17086	0	102.11	6177100000	1025	29.3543
Acot7	Cytosolic acyl coenzyme A thioester hydrolase	880597	754	2	82	1017.97	Q91V12-2;Q91V12-4	Q91V12-2;Q91V12-4	7083		19	19	48.8	48.8	4.7	37555	0	156.7	13522000000	964	29.4846
Eif3a	Eukaryotic translation initiation factor 3 subunit A	879052	755	91	333	1016.18	P23116	P23116	1398		91	91	51.3	51.3	51.3	161930	0	323.31	58202000000	768	29.9024
Psmb6	Proteasome subunit beta type-6	878894	756	8	35	1016	Q60692	Q60692	3574		8	8	47.9	47.9	47.9	25378	0	89.609	9119900000	905	29.6269
Naa10	N-alpha-acetyltransferase 10	878762	757	10	48	1015.85	Q9QY36	Q9QY36	9512		16	16	73.6	73.6	50.6	26519	0	259.52	9528500000	1075	29.2427
Nucb2	Nucleobindin-2;Nesfatin-1	878439	758	26	123	1015.47	P81117	P81117	2461		26	26	58.8	58.8	58.8	50304	0	323.31	18068000000	873	29.6804
Uqcrb	Cytochrome b-c1 complex subunit 7	878352	759	7	43	1015.37	Q9D855	Q9D855	8683		7	7	39.6	39.6	39.6	13527	0	14.295	4858100000	919	29.5928
Dctn2	Dynactin subunit 2	877418	760	20	75	1014.29	Q99KJ8	Q99KJ8	7631		20	20	58.2	58.2	58.2	44116	0	146.07	15827000000	931	29.5597
G6pdx	Glucose-6-phosphate 1-dehydrogenase X	874704	761	33	133	1011.15	Q00612;P97324;REV__P46662	Q00612	2632		33	33	63.7	63.7	63.7	59262	0	216.88	21195000000	1028	29.3488
Ddx1	ATP-dependent RNA helicase DDX1	873319	762	43	203	1009.55	Q91VR5	Q91VR5	7129		43	43	53.8	53.8	53.8	82499	0	323.31	29459000000	959	29.4926
Ostc	Oligosaccharyltransferase complex subunit OSTC	873268	763	3	12	1009.5	Q78XF5	Q78XF5	4627		3	3	18.8	18.8	18.8	16815	0	9.7718	6004000000	769	29.8984
Hmga2	High mobility group protein HMGI-C	872933	764	6	15	1009.11	P52927	P52927	1936		6	6	57.4	57.4	57.4	11819	0	75.657	4218500000	886	29.6522
Chmp4b	Charged multivesicular body protein 4b	872630	765	11	30	1008.76	Q9D8B3;Q9D7F7	Q9D8B3	8692		11	11	50	50	50	24936	0	70.384	8897200000	1074	29.2433
Mgst1	Microsomal glutathione S-transferase 1	872251	766	3	49	1008.32	Q91VS7	Q91VS7	7132		3	3	26.5	26.5	26.5	17551	0	126.11	6259500000	678	30.2215
Cdipt	CDP-diacylglycerol--inositol 3-phosphatidyltransferase	870956	767	6	71	1006.82	Q8VDP6	Q8VDP6	6942		6	6	28.2	28.2	28.2	23599	0	25.219	8404000000	814	29.7985
Rcc2	Protein RCC2	869974	768	32	120	1005.69	Q8BK67	Q8BK67	5365		32	32	62.1	62.1	62.1	55983	0	323.31	19914000000	980	29.4582
Hexa	Beta-hexosaminidase subunit alpha	869949	769	23	100	1005.66	P29416	P29416	1531		23	23	45.1	45.1	45.1	60612	0	323.31	21560000000	782	29.8682
Ndufc2	NADH dehydrogenase [ubiquinone] 1 subunit C2	869534	770	7	37	1005.18	Q9CQ54	Q9CQ54	7898		7	7	49.2	49.2	49.2	14164	0	27.469	5035800000	1086	29.2296
F3	Tissue factor	867636	771	12	45	1002.99	P20352	P20352	1357		12	12	39.5	39.5	39.5	32935	0	266.31	11684000000	899	29.6365
Mthfd1	C-1-tetrahydrofolate synthase, cytoplasmic;Methylenetetrahydrofolate dehydrogenase;Methenyltetrahydrofolate cyclohydrolase;Formyltetrahydrofolate synthetase;C-1-tetrahydrofolate synthase, cytoplasmic, N-terminally processed	866219	772	55	206	1001.35	Q922D8	Q922D8	7436		56	56	63	63	61.9	101200	0	323.31	35843000000	993	29.4171
Eif4h	Eukaryotic translation initiation factor 4H	864579	773	15	66	999.451	Q9WUK2;Q9WUK2-2	Q9WUK2;Q9WUK2-2	9785		15	15	52	52	52	27341	0	237.63	9665300000	973	29.4697
Sars	Serine--tRNA ligase, cytoplasmic	864173	774	34	109	998.981	P26638	P26638	1466		34	34	56.2	56.2	56.2	58388	0	323.31	20631000000	929	29.5637
Golt1b	Vesicle transport protein GOT1B	862776	775	6	49	997.367	Q9CR60	Q9CR60	8051		6	6	31.2	31.2	31.2	15421	0	20.093	5440100000	837	29.756
Rras2	Ras-related protein R-Ras2	861416	776	11	24	995.794	P62071	P62071	2210		14	11	54.4	38.7	38.7	23399	0	93.314	8241500000	1187	29.0334
Skp1	S-phase kinase-associated protein 1	861013	777	12	39	995.328	Q9WTX5	Q9WTX5	9749		12	12	57.1	57.1	57.1	18672	0	51.269	6573500000	1050	29.2921
Mrps36	28S ribosomal protein S36, mitochondrial	860458	778	7	25	994.687	Q9CQX8	Q9CQX8	8013		7	7	70.6	70.6	70.6	11101	0	323.31	3905600000	784	29.8629
Ndufs4	NADH dehydrogenase [ubiquinone] iron-sulfur protein 4, mitochondrial	860175	779	5	11	994.359	Q9CXZ1	Q9CXZ1	8219		5	5	30.9	30.9	30.9	19784	0	20.141	6958200000	1081	29.2366
Echs1	Enoyl-CoA hydratase, mitochondrial	859345	780	14	58	993.401	Q8BH95	Q8BH95	5228		14	14	46.6	46.6	46.6	31474	0	41.068	11059000000	1020	29.3645
Mat2a	S-adenosylmethionine synthase isoform type-2	859254	781	20	91	993.296	Q3THS6	Q3THS6	2919		23	23	54.4	54.4	46.6	43688	0	125.52	15349000000	879	29.6675
Maoa	Amine oxidase [flavin-containing] A	858649	782	14	115	992.596	Q64133	Q64133	4000		14	14	33.8	33.8	33.8	59601	0	113.93	20925000000	940	29.5296
Plbd2	Putative phospholipase B-like 2;Putative phospholipase B-like 2 28 kDa form;Putative phospholipase B-like 2 40 kDa form;Putative phospholipase B-like 2 15 kDa form	855548	783	23	107	989.011	Q3TCN2;Q3TCN2-2	Q3TCN2;Q3TCN2-2	2891		23	23	47.3	47.3	47.3	66289	0	323.31	23189000000	851	29.7323
Comt	Catechol O-methyltransferase	854031	784	14	52	987.258	O88587-2;O88587	O88587-2;O88587	930		14	14	78.4	78.4	78.4	24707	0	216.22	8627600000	1103	29.1989
Sqrdl	Sulfide:quinone oxidoreductase, mitochondrial	852509	785	33	104	985.498	Q9R112	Q9R112	9671		33	33	64	64	64	50282	0	323.31	17527000000	1162	29.0747
Surf4	Surfeit locus protein 4	849045	786	8	59	981.494	Q64310	Q64310	4015		8	8	30.1	30.1	30.1	30381	0	15.416	10547000000	794	29.8366
Eif3g	Eukaryotic translation initiation factor 3 subunit G	848907	787	22	100	981.334	Q9Z1D1	Q9Z1D1	9946		22	22	71.2	71.2	71.2	35638	0	323.31	12370000000	1055	29.2782
Sptbn1	Spectrin beta chain, non-erythrocytic 1	846096	788	16	472	978.085	Q62261;P15508	Q62261	3908		153	153	66.6	66.6	8.3	274220	0	323.31	94867000000	1040	29.3154
Crlf1	Cytokine receptor-like factor 1	845023	789	20	73	976.845	Q9JM58	Q9JM58	9389		20	20	45.9	45.9	45.9	46661	0	152.39	16122000000	1036	29.3234
Cst3	Cystatin-C	843957	790	6	31	975.612	P21460	P21460	1372		6	6	42.1	42.1	42.1	15531	0	77.476	5359400000	1037	29.3194
Csnk2a1	Casein kinase II subunit alpha	841769	791	21	86	973.083	Q60737	Q60737	3585		21	21	57.8	57.8	57.8	45133	0	323.31	15534000000	870	29.6848
Glb1	Beta-galactosidase	841580	792	16	118	972.864	P23780	P23780	1411		17	16	30.9	29.1	29.1	73120	0	275.27	25161000000	764	29.9066
Eef1d	Elongation factor 1-delta	840274	793	2	84	971.354	P57776-3	P57776-3	2049		26	26	34.2	34.2	3.5	72931	0	254.84	25057000000	955	29.5001
C1qbp	Complement component 1 Q subcomponent-binding protein, mitochondrial	840181	794	6	58	971.247	O35658	O35658	648		6	6	25.2	25.2	25.2	31013	0	230.76	10654000000	953	29.5033
Csnk2b	Casein kinase II subunit beta	839670	795	9	72	970.656	P67871	P67871	2335		9	9	51.2	51.2	51.2	24942	0	137.7	8563200000	877	29.6736
Snx2	Sorting nexin-2	837780	796	27	96	968.471	Q9CWK8	Q9CWK8	8133		29	29	51.6	51.6	47.6	58470	0	168.62	20029000000	976	29.4665
Rab21	Ras-related protein Rab-21	837480	797	13	98	968.125	P35282	P35282	1606		13	13	58.6	58.6	58.6	24106	0	195.62	8254600000	1076	29.2421
Prpf19	Pre-mRNA-processing factor 19	836989	798	6	116	967.557	Q99KP6;Q99KP6-2	Q99KP6;Q99KP6-2	7641		21	21	57.1	57.1	17.5	55238	0	267.96	18904000000	772	29.8901
Ppt1	Palmitoyl-protein thioesterase 1	836035	799	10	51	966.454	O88531	O88531	917		10	10	38.2	38.2	38.2	34490	0	132.59	11790000000	887	29.6495
Hspg2	Basement membrane-specific heparan sulfate proteoglycan core protein;Endorepellin;LG3 peptide	833206	800	142	759	963.183	Q05793	Q05793	2716		142	142	49.6	49.6	49.6	398290	0	323.31	135690000000	839	29.7527
Plod1	Procollagen-lysine,2-oxoglutarate 5-dioxygenase 1	828527	801	39	150	957.775	Q9R0E2	Q9R0E2	9632		41	41	62.6	62.6	61.3	83594	0	323.31	28319000000	1021	29.3635
	MLV-related proviral Env polyprotein;Surface protein;Transmembrane protein	826793	802	15	62	955.771	P10404;P11370	P10404	1165		15	15	23.4	23.4	23.4	69612	0	323.31	23533000000	936	29.5471
Gars	Glycine--tRNA ligase	826336	803	35	154	955.242	Q9CZD3	Q9CZD3	8298		35	35	48.7	48.7	48.7	81877	0	323.31	27664000000	1031	29.3297
Cand1	Cullin-associated NEDD8-dissociated protein 1	826010	804	61	278	954.865	Q6ZQ38	Q6ZQ38	4558		62	62	50.7	50.7	50.7	136330	0	285.11	46044000000	974	29.4681
Camk2d	Calcium/calmodulin-dependent protein kinase type II subunit delta	825098	805	2	104	953.811	Q6PHZ2;P11798	Q6PHZ2	4461		26	26	59.3	59.3	6	56369	0	176.83	19017000000	983	29.4461
Igf2bp1	Insulin-like growth factor 2 mRNA-binding protein 1	824100	806	34	167	952.657	O88477	O88477	906		35	35	55.8	55.8	54.1	63450	0	302.36	21380000000	996	29.4087
Ola1	Obg-like ATPase 1	823837	807	21	71	952.353	Q9CZ30;Q9CZ30-2	Q9CZ30;Q9CZ30-2	8279		21	21	53.3	53.3	53.3	44729	0	174.17	15067000000	1139	29.1103
Pycr1	Pyrroline-5-carboxylate reductase 1, mitochondrial	822034	808	16	76	950.269	Q922W5	Q922W5	7472		20	20	71.2	71.2	57	32373	0	199.33	10881000000	1030	29.3411
Vamp3	Vesicle-associated membrane protein 3	818757	809	4	23	946.481	P63024;Q62442-2;Q62442	P63024	2303		7	7	55.3	55.3	32	11480	0	60.394	3843200000	944	29.5177
Erlin2	Erlin-2	813039	810	18	42	939.871	Q8BFZ9	Q8BFZ9	5097		21	21	57.9	57.9	52.4	37872	0	132.31	12590000000	1118	29.1593
Arl6ip5	PRA1 family protein 3	811653	811	5	35	938.269	Q8R5J9	Q8R5J9	6799		5	5	25	25	25	21557	0	197.24	7154100000	621	30.4142
Atp6v1e1	V-type proton ATPase subunit E 1	811177	812	10	59	937.718	P50518	P50518	1866		13	13	46.5	46.5	33.2	26157	0	55.562	8675600000	1041	29.3139
Ikbip	Inhibitor of nuclear factor kappa-B kinase-interacting protein	808545	813	19	80	934.676	Q9DBZ1	Q9DBZ1	8888		23	19	57.1	46.6	46.6	42532	0	124.39	14061000000	1209	29.0106
Cpne1	Copine-1	807980	814	17	65	934.023	Q8C166	Q8C166	5860		18	17	33.6	33.6	33.6	58886	0	99.203	19454000000	860	29.7199
Sec13	Protein SEC13 homolog	807326	815	17	62	933.267	Q9D1M0	Q9D1M0	8467		17	17	68.9	68.9	68.9	35565	0	323.31	11740000000	842	29.7503
Stt3a	Dolichyl-diphosphooligosaccharide--protein glycosyltransferase subunit STT3A	805989	816	22	68	931.722	P46978	P46978	1759		23	23	25.2	25.2	25.2	80597	0	108.9	26561000000	831	29.7706
Rrbp1	Ribosome-binding protein 1	805379	817	58	184	931.016	Q99PL5;Q99PL5-4;Q99PL5-3;Q99PL5-2;Q99PL5-6;Q99PL5-8;Q99PL5-7;Q99PL5-5;Q99PL5-10;Q99PL5-9;Q99PL5-12;Q99PL5-11	Q99PL5	7817		58	58	44.9	44.9	44.9	172880	0	323.31	56930000000	1274	28.8705
Tars	Threonine--tRNA ligase, cytoplasmic	804144	818	43	136	929.588	Q9D0R2	Q9D0R2	8403		46	46	62.5	62.5	58.9	83355	0	284.51	27407000000	1039	29.3163
Ap2a1	AP-2 complex subunit alpha-1	803270	819	39	171	928.578	P17426-2;P17426	P17426-2;P17426	1312		54	54	59.6	59.6	44.6	105480	0	323.31	34644000000	1051	29.2839
H6pd	GDH/6PGL endoplasmic bifunctional protein;Glucose 1-dehydrogenase;6-phosphogluconolactonase	801969	820	35	198	927.074	Q8CFX1	Q8CFX1	6123		35	35	48.5	48.5	48.5	88927	0	323.31	29160000000	945	29.5153
Pea15	Astrocytic phosphoprotein PEA-15	801896	821	6	15	926.99	Q62048;Q62048-2	Q62048;Q62048-2	3861		6	6	46.9	46.9	46.9	15054	0	115.72	4935900000	1004	29.3933
Trap1	Heat shock protein 75 kDa, mitochondrial	799653	822	44	113	924.397	Q9CQN1	Q9CQN1	7970		44	44	57.4	57.4	57.4	80208	0	260.61	26225000000	1069	29.2527
Kif5b	Kinesin-1 heavy chain	799548	823	46	241	924.275	Q61768	Q61768	3828		62	62	63.1	63.1	47.5	109550	0	323.31	35814000000	1121	29.1529
Apex1	DNA-(apurinic or apyrimidinic site) lyase;DNA-(apurinic or apyrimidinic site) lyase, mitochondrial	797731	824	15	47	922.174	P28352	P28352	1497		15	15	59.6	59.6	59.6	35490	0	323.31	11576000000	906	29.623
Txnl1	Thioredoxin-like protein 1	795535	825	18	68	919.636	Q8CDN6	Q8CDN6	6074		18	18	66.4	66.4	66.4	32237	0	323.31	10486000000	1012	29.3808
Uggt1	UDP-glucose:glycoprotein glucosyltransferase 1	795523	826	69	320	919.622	Q6P5E4	Q6P5E4	4313		69	69	51.8	51.8	51.8	176430	0	323.31	57388000000	960	29.4921
Psmd12	26S proteasome non-ATPase regulatory subunit 12	795368	827	33	125	919.443	Q9D8W5	Q9D8W5	8722		33	33	57.9	57.9	57.9	52895	0	323.31	17202000000	1023	29.358
Cnpy4	Protein canopy homolog 4	791935	828	14	47	915.475	Q8BQ47	Q8BQ47	5528		14	14	47.3	47.3	47.3	28093	0	52.26	9096700000	956	29.4977
Nop56	Nucleolar protein 56	791067	829	36	128	914.472	Q9D6Z1	Q9D6Z1	8621		36	36	56.2	56.2	56.2	64464	0	274.52	20851000000	1034	29.3252
Marcks	Myristoylated alanine-rich C-kinase substrate	787892	830	18	53	910.801	P26645	P26645	1467		18	18	70.6	70.6	70.6	29661	0	323.31	9555400000	926	29.5687
Decr1	2,4-dienoyl-CoA reductase, mitochondrial	785991	831	18	73	908.604	Q9CQ62	Q9CQ62	7902		18	18	57.9	57.9	57.9	36213	0	220	11638000000	1107	29.1902
Cisd1	CDGSH iron-sulfur domain-containing protein 1	785832	832	5	25	908.419	Q91WS0	Q91WS0	7213		5	5	44.4	44.4	44.4	12097	0	57.257	3886900000	1058	29.271
Esyt1	Extended synaptotagmin-1	783128	833	53	160	905.294	Q3U7R1;Q3U7R1-2	Q3U7R1;Q3U7R1-2	3058		53	53	53.5	53.5	53.5	121550	0	323.31	38921000000	917	29.5949
Tmsb10	Thymosin beta-10	782580	834	1	7	904.661	Q6ZWY8	Q6ZWY8	4590		1	1	31.8	31.8	31.8	5025.6	0.00012047	3.9905	1608100000	924	29.5827
Eftud2	116 kDa U5 small nuclear ribonucleoprotein component	781480	835	50	205	903.389	O08810	O08810	496		52	50	57.2	56.1	56.1	109360	0	323.31	34944000000	1026	29.3519
Sarnp	SAP domain-containing ribonucleoprotein	780917	836	8	14	902.737	Q9D1J3	Q9D1J3	8462		8	8	36.2	36.2	36.2	23532	0	59.521	7513800000	1089	29.2219
Chchd3	MICOS complex subunit Mic19	779822	837	14	36	901.472	Q9CRB9	Q9CRB9	8078		14	14	50.7	50.7	50.7	26334	0	156.78	8396700000	1010	29.3822
2009-09-01	Septin-9	778534	838	49	154	899.984	Q80UG5;Q80UG5-3;Q80UG5-2	Q80UG5;Q80UG5-3;Q80UG5-2	4842		49	49	79.6	79.6	79.6	65574	0	323.31	20874000000	1267	28.8887
Isg15	Ubiquitin-like protein ISG15	778001	839	10	25	899.367	Q64339	Q64339	4027		10	10	53.4	53.4	53.4	17897	0	276.36	5693200000	912	29.5992
Ap2s1	AP-2 complex subunit sigma	777040	840	6	38	898.257	P62743	P62743	2258		6	6	34.5	34.5	34.5	17018	0	12.497	5406900000	844	29.7472
Lsm2	U6 snRNA-associated Sm-like protein LSm2	776783	841	7	35	897.959	O35900	O35900	676		7	7	82.1	82.1	82.1	10834	0	175.64	3441000000	1154	29.0952
Rab8a	Ras-related protein Rab-8A	776285	842	5	19	897.383	P55258;P62823	P55258	1996		11	8	53.1	41.5	27.1	23668	0	43.831	7512400000	1142	29.1062
Vps26a	Vacuolar protein sorting-associated protein 26A	775620	843	18	65	896.615	P40336;P40336-2	P40336;P40336-2	1680		19	19	61.5	61.5	59.3	38113	0	323.31	12087000000	1073	29.2448
Dhx15	Pre-mRNA-splicing factor ATP-dependent RNA helicase DHX15	774243	844	47	250	895.022	O35286	O35286	582		48	48	51.2	51.2	50.1	91006	0	323.31	28810000000	977	29.4604
Nudc	Nuclear migration protein nudC	773472	845	23	79	894.131	O35685	O35685	656		23	23	56	56	56	38358	0	155.76	12131000000	1145	29.1056
Scp2	Non-specific lipid-transfer protein	772739	846	21	63	893.284	P32020;P32020-2	P32020;P32020-2	1571		21	21	37.7	37.7	37.7	59125	0	95.877	18681000000	938	29.5359
Acaa1a	3-ketoacyl-CoA thiolase A, peroxisomal	772500	847	9	86	893.008	Q921H8	Q921H8	7393		20	20	65.1	65.1	27.4	43953	0	323.31	13883000000	1083	29.2332
Lamtor2	Ragulator complex protein LAMTOR2	772411	848	7	42	892.904	Q9JHS3	Q9JHS3	9173		7	7	60	60	60	13480	0	41.294	4257300000	1000	29.4023
Myadm	Myeloid-associated differentiation marker	772306	849	7	60	892.783	O35682	O35682	654		7	7	29.1	29.1	29.1	35284	0	173.43	11142000000	684	30.2054
Faf2	FAS-associated factor 2	769447	850	25	113	889.479	Q3TDN2;Q3TDN2-2	Q3TDN2;Q3TDN2-2	2900		25	25	61.8	61.8	61.8	52471	0	323.31	16508000000	967	29.483
Ogdh	2-oxoglutarate dehydrogenase, mitochondrial	767945	851	58	218	887.742	Q60597;Q60597-3;Q60597-2;Q60597-4	Q60597;Q60597-3;Q60597-2;Q60597-4	3553		58	58	58.7	58.7	58.7	116450	0	323.31	36565000000	914	29.5979
Cyb5r1	NADH-cytochrome b5 reductase 1	766871	852	16	90	886.5	Q9DB73;Q9DB73-2	Q9DB73;Q9DB73-2	8814		16	16	63.9	63.9	63.9	34134	0	214.59	10703000000	948	29.51
Copb2	Coatomer subunit beta	763074	853	52	198	882.111	O55029	O55029	758		52	52	67.6	67.6	67.6	102450	0	323.31	31965000000	1043	29.3108
Tecr	Very-long-chain enoyl-CoA reductase	763054	854	14	79	882.088	Q9CY27	Q9CY27	8226		14	14	34.1	34.1	34.1	36090	0	28.618	11260000000	867	29.69
Eif6	Eukaryotic translation initiation factor 6	762512	855	9	25	881.462	O55135	O55135	777		9	9	48.6	48.6	48.6	26511	0	237.37	8265500000	829	29.7745
Col6a1	Collagen alpha-1(VI) chain	760380	856	52	180	878.997	Q04857	Q04857	2703		52	52	58.5	58.5	58.5	108490	0	323.31	33730000000	1047	29.3009
Pygb	Glycogen phosphorylase, brain form	760368	857	41	240	878.983	Q8CI94	Q8CI94	6223		53	53	62.5	62.5	49.7	96729	0	323.31	30073000000	1068	29.2532
Palld	Palladin	758848	858	6	201	877.226	Q9ET54-4;Q9ET54-6;Q9ET54-3;Q9ET54;Q9ET54-2;Q5DTJ9	Q9ET54-4;Q9ET54-6;Q9ET54-3;Q9ET54;Q9ET54-2	9145		42	42	49.4	49.4	6.9	108290	0	323.31	33600000000	889	29.6458
Spr	Sepiapterin reductase	755718	859	11	50	873.608	Q64105	Q64105	3996		11	11	54.4	54.4	54.4	27883	0	95.138	8615800000	1045	29.3039
Anp32a	Acidic leucine-rich nuclear phosphoprotein 32 family member A	755043	860	9	32	872.827	O35381;Q64G17	O35381	598		11	11	36	36	29.6	28537	0	93.369	8810000000	783	29.8666
Rpl34	60S ribosomal protein L34	754612	861	7	25	872.329	Q9D1R9	Q9D1R9	8479		7	7	33.3	33.3	33.3	13293	0	7.7024	4101500000	1029	29.3485
Hsd17b10	3-hydroxyacyl-CoA dehydrogenase type-2	754441	862	11	82	872.132	O08756	O08756	483		11	11	51.3	51.3	51.3	27418	0	217.38	8457800000	1112	29.1703
Igf2bp2	Insulin-like growth factor 2 mRNA-binding protein 2	753293	863	23	117	870.805	Q5SF07;Q5SF07-2	Q5SF07;Q5SF07-2	3454		25	23	44.8	40.9	40.9	65583	0	323.31	20200000000	988	29.4263
Nras	GTPase NRas	751651	864	3	24	868.906	P08556	P08556	1119		10	10	56.1	56.1	14.8	21199	0	136.83	6515200000	1054	29.2792
Slc25a12	Calcium-binding mitochondrial carrier protein Aralar1	749562	865	30	110	866.492	Q8BH59	Q8BH59	5214		35	35	58.8	58.8	52.6	74569	0	256.76	22854000000	1077	29.2418
Gfpt1	Glutamine--fructose-6-phosphate aminotransferase [isomerizing] 1	747272	866	31	246	863.844	P47856-2;P47856	P47856-2;P47856	1777		39	39	62	62	48.2	76722	0	323.31	23442000000	1170	29.0561
Snx9	Sorting nexin-9	746813	867	26	129	863.314	Q91VH2	Q91VH2	7110		26	26	51.4	51.4	51.4	66545	0	275.32	20320000000	913	29.5984
Psap	Prosaposin	744916	868	24	103	861.121	Q61207	Q61207	3719		24	24	42.5	42.5	42.5	61422	0	58.397	18708000000	1132	29.1229
Eif3c	Eukaryotic translation initiation factor 3 subunit C	744604	869	44	157	860.76	Q8R1B4	Q8R1B4	6624		44	44	47.1	47.1	47.1	105530	0	323.31	32129000000	947	29.5108
Prep	Prolyl endopeptidase	744545	870	37	152	860.692	Q9QUR6	Q9QUR6	9437		37	37	67	67	67	80751	0	323.31	24583000000	1230	28.9624
Eci1	Enoyl-CoA delta isomerase 1, mitochondrial	741590	871	11	44	857.276	P42125	P42125	1702		11	11	37	37	37	32250	0	67.25	9778900000	1200	29.0171
Rtn3	Reticulon-3	740646	872	5	17	856.184	Q9ES97-3;Q9ES97-4;Q9ES97-5;Q9ES97-2;Q9ES97	Q9ES97-3;Q9ES97-4;Q9ES97-5;Q9ES97-2;Q9ES97	9110		5	5	40.1	40.1	40.1	25428	0	232.46	7700500000	665	30.2573
Stom	Erythrocyte band 7 integral membrane protein	739713	873	12	51	855.106	P54116	P54116	1964		12	12	61.6	61.6	61.6	31375	0	139.43	9489500000	1080	29.2368
Trim28	Transcription intermediary factor 1-beta	737047	874	41	203	852.025	Q62318;Q62318-2	Q62318;Q62318-2	3920		41	41	67.3	67.3	67.3	88846	0	323.31	26775000000	916	29.5958
Ube2k	Ubiquitin-conjugating enzyme E2 K	730895	875	14	42	844.912	P61087	P61087	2164		14	14	62.5	62.5	62.5	22406	0	95.162	6696000000	1171	29.0557
Asph	Aspartyl/asparaginyl beta-hydroxylase	730787	876	34	127	844.787	Q8BSY0;Q8BSY0-2	Q8BSY0	5580		34	34	46.7	46.7	46.7	83041	0	323.31	24813000000	858	29.723
Lsm6	U6 snRNA-associated Sm-like protein LSm6	727830	877	6	15	841.369	P62313	P62313	2236		7	7	58.8	58.8	56.2	9127.5	0	9.1389	2716300000	1201	29.0171
Cfl2	Cofilin-2	726208	878	12	31	839.494	P45591	P45591	1737		16	12	77.1	63.3	63.3	18709	0	265.57	5555300000	1253	28.9118
Dync1li1	Cytoplasmic dynein 1 light intermediate chain 1	722039	879	36	101	834.674	Q8R1Q8	Q8R1Q8	6641		38	38	74.4	74.4	69	56614	0	323.31	16714000000	1172	29.0535
Uap1l1	UDP-N-acetylhexosamine pyrophosphorylase-like protein 1	721101	880	29	84	833.591	Q3TW96;Q3TW96-2	Q3TW96;Q3TW96-2	2976		31	30	60	58.6	56	56613	0	163.32	16692000000	1124	29.1511
Rhog	Rho-related GTP-binding protein RhoG	720156	881	10	31	832.498	P84096	P84096	2483		11	10	68.6	62.8	62.8	21308	0	155.83	6274300000	1155	29.0874
Vps35	Vacuolar protein sorting-associated protein 35	720015	882	34	150	832.335	Q9EQH3	Q9EQH3	9029		34	34	44.1	44.1	44.1	91712	0	231.15	27000000000	1087	29.226
Ndufa5	NADH dehydrogenase [ubiquinone] 1 alpha subcomplex subunit 5	719872	883	7	22	832.17	Q9CPP6	Q9CPP6	7839		7	7	55.2	55.2	55.2	13360	0	323.31	3932400000	934	29.5508
Snap23	Synaptosomal-associated protein 23	717793	884	15	46	829.766	O09044;P60879	O09044	525		15	15	72.4	72.4	72.4	23261	0	323.31	6826900000	1157	29.0836
Snrpa1	U2 small nuclear ribonucleoprotein A	717514	885	17	58	829.444	P57784	P57784	2051		17	17	55.3	55.3	55.3	28357	0	145.8	8319300000	903	29.6319
Rheb	GTP-binding protein Rheb	716335	886	7	16	828.081	Q921J2	Q921J2	7399		7	7	33.2	33.2	33.2	20451	0	33.134	5990000000	1044	29.31
Iars	Isoleucine--tRNA ligase, cytoplasmic	713453	887	68	243	824.75	Q8BU30	Q8BU30	5622		68	68	54.8	54.8	54.8	144270	0	323.31	42086000000	1022	29.3619
Acad9	Acyl-CoA dehydrogenase family member 9, mitochondrial	712240	888	34	119	823.348	Q8JZN5	Q8JZN5	6283		34	34	54.2	54.2	54.2	68721	0	323.31	20013000000	1175	29.0503
Upf1	Regulator of nonsense transcripts 1	710303	889	64	289	821.108	Q9EPU0-2;Q9EPU0	Q9EPU0-2;Q9EPU0	9009		66	66	64.7	64.7	64.1	122660	0	323.31	35624000000	1091	29.2193
Atp1b1	Sodium/potassium-transporting ATPase subunit beta-1	709236	890	12	30	819.875	P14094	P14094	1241		12	12	41.4	41.4	41.4	35194	0	252.6	10206000000	881	29.6638
Acads	Short-chain specific acyl-CoA dehydrogenase, mitochondrial	707031	891	21	73	817.325	Q07417	Q07417	2751		21	21	65.3	65.3	65.3	44889	0	220.91	12977000000	1057	29.2733
Ddx17	Probable ATP-dependent RNA helicase DDX17	706392	892	30	127	816.588	Q501J6;Q501J6-2	Q501J6;Q501J6-2	3329		41	30	52.6	41.8	41.8	72399	0	282.61	20911000000	1052	29.2835
Sdhc	Succinate dehydrogenase cytochrome b560 subunit, mitochondrial	706316	893	7	55	816.5	Q9CZB0	Q9CZB0	8292		7	7	34.3	34.3	34.3	18382	0	20.891	5308700000	1129	29.1358
U2af1	Splicing factor U2AF 35 kDa subunit	706172	894	10	39	816.333	Q9D883;Q8BGJ9;Q8BGJ9-4;Q8BGJ9-2;Q8BGJ9-3	Q9D883	8689		10	10	39.7	39.7	39.7	27815	0	109.36	8031300000	984	29.4436
Mapk1	Mitogen-activated protein kinase 1	705832	895	16	76	815.94	P63085	P63085	2312		21	16	57.8	44.7	44.7	41275	0	130.09	11912000000	1207	29.0122
Col5a1	Collagen alpha-1(V) chain	705588	896	62	229	815.658	O88207;Q64739-7;Q64739-1;Q64739-5;Q64739-6;Q64739-4;Q64739-3;Q64739	O88207	878		68	68	52.8	52.8	48.1	183670	0	323.31	52989000000	1104	29.1987
Gna11	Guanine nucleotide-binding protein subunit alpha-11	704426	897	12	74	814.314	P21278	P21278	1367		21	21	62.4	62.4	33.7	42024	0	150.42	12104000000	1071	29.2469
Copz1	Coatomer subunit zeta-1	703064	898	5	17	812.74	P61924	P61924	2196		5	5	27.1	27.1	27.1	20198	0	86.34	5806300000	715	30.1131
Vapb	Vesicle-associated membrane protein-associated protein B	702389	899	13	36	811.959	Q9QY76	Q9QY76	9518		14	13	48.1	48.1	48.1	26946	0	39.5	7738700000	1238	28.9425
Colgalt1	Procollagen galactosyltransferase 1	701978	900	33	104	811.485	Q8K297	Q8K297	6402		33	33	47.3	47.3	47.3	71060	0	296.83	20396000000	1048	29.2934
Vkorc1	Vitamin K epoxide reductase complex subunit 1	700043	901	1	3	809.247	Q9CRC0	Q9CRC0	8079		1	1	8.1	8.1	8.1	17768	0	11.589	5085800000	432	31.2438
Dpm1	Dolichol-phosphate mannosyltransferase subunit 1	700011	902	14	49	809.21	O70152	O70152	800		14	14	58.8	58.8	58.8	29174	0	100.39	8350200000	1273	28.8717
Dnajb4	DnaJ homolog subfamily B member 4	698541	903	19	57	807.512	Q9D832	Q9D832	8679		20	20	54.3	54.3	50.7	37781	0	140.43	10791000000	1119	29.1592
Cse1l	Exportin-2	698459	904	55	180	807.417	Q9ERK4	Q9ERK4	9080		55	55	58.4	58.4	58.4	110450	0	323.31	31543000000	1110	29.1762
Hars	Histidine--tRNA ligase, cytoplasmic	698000	905	25	49	806.886	Q61035	Q61035	3668		28	28	47	47	41.5	57432	0	75.093	16391000000	1163	29.0742
Ndufs2	NADH dehydrogenase [ubiquinone] iron-sulfur protein 2, mitochondrial	694928	906	20	112	803.335	Q91WD5	Q91WD5	7178		20	20	48.2	48.2	48.2	52625	0	170.66	14953000000	1149	29.0992
Tfrc	Transferrin receptor protein 1	692003	907	33	132	799.954	Q62351	Q62351	3922		33	33	52.6	52.6	52.6	85730	0	274.57	24257000000	1070	29.2498
H2-D1	H-2 class I histocompatibility antigen, D-B alpha chain	691919	908	6	51	799.857	P01899	P01899	1035		20	20	49.2	49.2	17.4	40836	0	82.076	11553000000	1224	28.9681
Pafah1b1	Platelet-activating factor acetylhydrolase IB subunit alpha	691840	909	30	123	799.765	P63005;P63005-2	P63005;P63005-2	2298		30	30	73.7	73.7	73.7	46670	0	145.33	13202000000	1153	29.0964
Rpl36a	60S ribosomal protein L36a	691387	910	4	10	799.241	P83882	P83882	2473		4	4	26.4	26.4	26.4	12441	0	7.4159	3517000000	861	29.7117
Gba	Glucosylceramidase	689386	911	19	82	796.928	P17439	P17439	1314		19	19	47	47	47	57621	0	285.35	16242000000	1003	29.3954
Carhsp1	Calcium-regulated heat stable protein 1	688914	912	5	31	796.383	Q9CR86	Q9CR86	8062		5	5	47.3	47.3	47.3	16062	0	48.649	4524400000	1061	29.2677
Fbn1	Fibrillin-1	688613	913	102	455	796.035	Q61554	Q61554	3789		106	106	49.1	49.1	48.1	312260	0	323.31	87920000000	1127	29.1363
Aars	Alanine--tRNA ligase, cytoplasmic	688302	914	47	208	795.675	Q8BGQ7	Q8BGQ7	5160		47	47	60.7	60.7	60.7	106910	0	323.31	30088000000	1128	29.136
Por	NADPH--cytochrome P450 reductase	687367	915	34	149	794.594	P37040	P37040	1652		35	35	49.1	49.1	49.1	77043	0	323.31	21653000000	1100	29.2045
Lims1	LIM and senescent cell antigen-like-containing domain protein 1	686820	916	12	56	793.962	Q99JW4	Q99JW4	7587		17	17	57.2	57.2	44.3	37240	0	309.28	10458000000	1105	29.1965
Bub3	Mitotic checkpoint protein BUB3	686179	917	18	44	793.221	Q9WVA3	Q9WVA3	9837		18	18	48.8	48.8	48.8	36954	0	172.69	10368000000	1018	29.3646
Pdlim7	PDZ and LIM domain protein 7	686161	918	25	84	793.201	Q3TJD7;Q3TJD7-3;Q3TJD7-2	Q3TJD7	2928		25	25	61.9	61.9	61.9	50118	0	182.91	14061000000	1235	28.956
Csde1	Cold shock domain-containing protein E1	685342	919	46	166	792.254	Q91W50	Q91W50	7153		46	46	57.9	57.9	57.9	88790	0	323.31	24881000000	1208	29.0107
Dynlrb1	Dynein light chain roadblock-type 1	681726	920	7	18	788.073	P62627	P62627	2251		7	7	70.8	70.8	70.8	10990	0	38.49	3063400000	1244	28.9275
Prkcdbp	Protein kinase C delta-binding protein	680263	921	13	75	786.382	Q91VJ2	Q91VJ2	7113		13	13	71.2	71.2	71.2	27853	0	323.31	7747200000	1006	29.3916
Gstm5	Glutathione S-transferase Mu 5	680160	922	19	43	786.263	P48774	P48774	1819		20	20	66.1	66.1	66.1	26635	0	70.531	7407300000	1319	28.7863
Flot2	Flotillin-2	680151	923	26	58	786.252	Q60634;Q60634-3;Q60634-2	Q60634;Q60634-3;Q60634-2	3561		26	26	61.4	61.4	61.4	47037	0	250.68	13081000000	1281	28.8518
Spcs1	Signal peptidase complex subunit 1	679958	924	2	6	786.03	Q9D958	Q9D958	8744		2	2	8.1	8.1	8.1	18186	0	8.1278	5056100000	672	30.2353
Glod4	Glyoxalase domain-containing protein 4	679506	925	18	46	785.507	Q9CPV4;Q9CPV4-2;Q9CPV4-3	Q9CPV4;Q9CPV4-2;Q9CPV4-3	7860		18	18	59.1	59.1	59.1	33316	0	145.14	9256400000	1356	28.7155
Arhgap12	Rho GTPase-activating protein 12	678839	926	14	17	784.736	Q8C0D4	Q8C0D4	5815		14	14	18.9	18.9	18.9	95351	0	41.913	26466000000	1210	29.0087
Pycr2	Pyrroline-5-carboxylate reductase 2	677646	927	15	114	783.356	Q922Q4	Q922Q4	7458		19	15	65.6	51.9	51.9	33659	0	200.46	9326100000	1236	28.9487
Eif4g1	Eukaryotic translation initiation factor 4 gamma 1	677218	928	66	211	782.862	Q6NZJ6;Q6NZJ6-2	Q6NZJ6;Q6NZJ6-2	4262		72	72	41.6	41.6	39	176070	0	323.31	48754000000	978	29.4604
Acadm	Medium-chain specific acyl-CoA dehydrogenase, mitochondrial	675711	929	18	87	781.12	P45952	P45952	1740		18	18	43.7	43.7	43.7	46481	0	68.645	12842000000	1066	29.2582
Tmx3	Protein disulfide-isomerase TMX3	674836	930	22	88	780.109	Q8BXZ1	Q8BXZ1	5742		22	22	38.4	38.4	38.4	51847	0	253.1	14306000000	1096	29.2124
D10Jhu81e	ES1 protein homolog, mitochondrial	674175	931	12	41	779.344	Q9D172	Q9D172	8430		12	12	60.9	60.9	60.9	28090	0	146.39	7743200000	1125	29.1498
Rab1b	Ras-related protein Rab-1B	670648	932	9	68	775.267	Q9D1G1	Q9D1G1	8451		16	9	79.6	46.3	46.3	22187	0	282.52	6084000000	1421	28.5955
Ppil1	Peptidyl-prolyl cis-trans isomerase-like 1	667945	933	7	16	772.143	Q9D0W5	Q9D0W5	8416		7	7	42.2	42.2	42.2	18237	0	234.14	4980700000	1092	29.2137
Pofut2	GDP-fucose protein O-fucosyltransferase 2	667820	934	23	74	771.998	Q8VHI3	Q8VHI3	7035		23	23	48.3	48.3	48.3	49429	0	132.55	13497000000	1211	29.0081
Ddb1	DNA damage-binding protein 1	667599	935	63	235	771.743	Q3U1J4	Q3U1J4	3010		63	63	50.5	50.5	50.5	126850	0	323.31	34626000000	1084	29.2298
Aldh7a1	Alpha-aminoadipic semialdehyde dehydrogenase	667334	936	25	80	771.436	Q9DBF1-2;Q9DBF1	Q9DBF1-2;Q9DBF1	8837		25	25	53.2	53.2	53.2	55644	0	323.31	15183000000	987	29.4295
Cope	Coatomer subunit epsilon	665520	937	20	80	769.339	O89079	O89079	1006		20	20	69.5	69.5	69.5	34567	0	207.91	9406300000	1088	29.2241
Lasp1	LIM and SH3 domain protein 1	665381	938	14	46	769.178	Q61792;Q9DC07	Q61792	3832		14	14	61.6	61.6	61.6	29994	0	128.11	8160200000	1136	29.1186
Tra2b	Transformer-2 protein homolog beta	665197	939	12	32	768.965	P62996;P62996-2	P62996	2295		14	14	36.1	36.1	36.1	33665	0	44.533	9156400000	952	29.5072
Myo1d	Unconventional myosin-Id	663804	940	58	261	767.355	Q5SYD0;Q5SYD0-2	Q5SYD0;Q5SYD0-2	3508		60	60	60.5	60.5	58.3	116080	0	323.31	31506000000	1247	28.9207
Nop58	Nucleolar protein 58	663690	941	21	110	767.224	Q6DFW4	Q6DFW4	4172		21	21	44.2	44.2	44.2	60342	0	249.19	16375000000	998	29.4073
Asns	Asparagine synthetase [glutamine-hydrolyzing]	662960	942	31	108	766.38	Q61024	Q61024	3662		31	31	61.9	61.9	61.9	64282	0	209.06	17425000000	1093	29.2131
Glrx3	Glutaredoxin-3	662214	943	17	100	765.517	Q9CQM9	Q9CQM9	7969		17	17	56.4	56.4	56.4	37778	0	191.38	10229000000	1159	29.082
Pdcd6	Programmed cell death protein 6	661314	944	8	37	764.477	P12815;P12815-2	P12815;P12815-2	1219		8	8	30.4	30.4	30.4	21867	0	47.871	5912800000	1215	29.0018
M6pr	Cation-dependent mannose-6-phosphate receptor	660894	945	11	32	763.991	P24668	P24668	1432		11	11	37.4	37.4	37.4	31172	0	188.85	8423500000	1166	29.0649
Dnpep	Aspartyl aminopeptidase	660124	946	22	86	763.101	Q9Z2W0	Q9Z2W0	10059		22	22	60	60	60	52206	0	250.45	14091000000	1005	29.3921
Fhl2	Four and a half LIM domains protein 2	659795	947	18	45	762.722	O70433	O70433	843		18	18	77.4	77.4	77.4	32072	0	144.71	8652300000	1289	28.8405
Dtymk	Thymidylate kinase	657519	948	17	37	760.09	P97930;P97930-2	P97930	2601		17	17	64.6	64.6	64.6	23914	0	50.941	6429200000	1427	28.582
Hist2h2aa1;Hist2h2ac	Histone H2A type 2-A;Histone H2A type 2-C	656219	949	2	16	758.587	Q6GSS7;Q64523	Q6GSS7;Q64523	4194	+	12	4	75.4	58.5	28.5	14095	0	78.105	3781900000	957	29.4945
Ykt6	Synaptobrevin homolog YKT6	656013	950	13	39	758.349	Q9CQW1	Q9CQW1	8005		13	13	63.1	63.1	63.1	22314	0	147.03	5985300000	1381	28.6714
Edf1	Endothelial differentiation-related factor 1	655061	951	11	25	757.249	Q9JMG1	Q9JMG1	9413		11	11	49.3	49.3	49.3	16369	0	32.106	4384300000	1280	28.8598
Crip2	Cysteine-rich protein 2	654584	952	10	43	756.697	Q9DCT8	Q9DCT8	8959		10	10	60.6	60.6	60.6	22727	0	216.91	6082800000	1109	29.1802
Ier3ip1	Immediate early response 3-interacting protein 1	653312	953	2	13	755.227	Q9CR20	Q9CR20	8030		2	2	34.1	34.1	34.1	9016.7	0	61.491	2408600000	1117	29.1656
Ccdc47	Coiled-coil domain-containing protein 47	652780	954	25	84	754.612	Q9D024;Q9D024-2;Q9D024-3	Q9D024;Q9D024-2;Q9D024-3	8350		25	25	46	46	46	55843	0	318	14905000000	999	29.4027
Ahsa1	Activator of 90 kDa heat shock protein ATPase homolog 1	652538	955	23	64	754.333	Q8BK64	Q8BK64	5364		23	23	66	66	66	38117	0	171.18	10170000000	1282	28.8513
Cisd2	CDGSH iron-sulfur domain-containing protein 2	651653	956	6	17	753.309	Q9CQB5	Q9CQB5	7923		6	6	50.4	50.4	50.4	15242	0	33.907	4061200000	1339	28.7494
Rbbp4	Histone-binding protein RBBP4	646645	957	11	51	747.52	Q60972	Q60972	3647		18	11	60.9	52.2	52.2	47655	0	323.31	12600000000	846	29.7454
Dek	Protein DEK	646192	958	20	116	746.996	Q7TNV0	Q7TNV0	4693		20	20	36.6	36.6	36.6	43158	0	76.823	11403000000	1202	29.0163
Cdk4	Cyclin-dependent kinase 4	645883	959	16	59	746.639	P30285	P30285	1545		17	16	64.7	62	62	33750	0	143.61	8913000000	1173	29.0533
Sgpl1	Sphingosine-1-phosphate lyase 1	645802	960	29	124	746.545	Q8R0X7	Q8R0X7	6601		29	29	56	56	56	63676	0	239.28	16814000000	1138	29.111
Atp6v1g1	V-type proton ATPase subunit G 1	645160	961	4	16	745.804	Q9CR51	Q9CR51	8046		4	4	46.6	46.6	46.6	13724	0	238.21	3620300000	1114	29.1685
Grb2	Growth factor receptor-bound protein 2	645091	962	13	31	745.723	Q60631;Q60631-2	Q60631;Q60631-2	3559		13	13	55.3	55.3	55.3	25238	0	58.191	6656900000	1297	28.8248
Nup54	Nuclear pore complex protein Nup54	643121	963	23	53	743.446	Q8BTS4	Q8BTS4	5600		23	23	52	52	52	55731	0	202.49	14655000000	1203	29.0158
Gls	Glutaminase kidney isoform, mitochondrial	642252	964	6	131	742.442	D3Z7P3	D3Z7P3	392		31	31	55.9	55.9	10.1	73963	0	323.31	19423000000	1177	29.0478
Plgrkt	Plasminogen receptor (KT)	640834	965	6	20	740.802	Q9D3P8	Q9D3P8	8540		6	6	36.1	36.1	36.1	17261	0	13.154	4522800000	1256	28.9047
Rbm8a	RNA-binding protein 8A	640004	966	7	11	739.843	Q9CWZ3-2;Q9CWZ3	Q9CWZ3-2;Q9CWZ3	8164		7	7	56.1	56.1	56.1	19760	0	78.406	5170900000	1060	29.2678
Epdr1	Mammalian ependymin-related protein 1	639194	967	9	32	738.906	Q99M71;Q99M71-2	Q99M71	7737		9	9	42.9	42.9	42.9	25485	0	32.482	6660600000	1042	29.3111
Dhrs1	Dehydrogenase/reductase SDR family member 1	638458	968	18	58	738.055	Q99L04	Q99L04	7663		18	18	59.1	59.1	59.1	34005	0	94.611	8877100000	1307	28.7995
Pfdn2	Prefoldin subunit 2	636557	969	8	20	735.859	O70591	O70591	872		8	8	60.4	60.4	60.4	16534	0	32.615	4303400000	1376	28.6809
Gusb	Beta-glucuronidase	635572	970	28	116	734.719	P12265	P12265	1213		28	28	54.2	54.2	54.2	74194	0	323.31	19281000000	1097	29.2123
Cpne3	Copine-3	635274	971	18	66	734.375	Q8BT60	Q8BT60	5584		19	19	39.4	39.4	37.7	59584	0	177.78	15477000000	1033	29.3258
Gnpnat1	Glucosamine 6-phosphate N-acetyltransferase	634747	972	9	33	733.765	Q9JK38	Q9JK38	9296		9	9	65.8	65.8	65.8	20791	0	152.66	5396000000	1213	29.0073
Gspt1	Eukaryotic peptide chain release factor GTP-binding subunit ERF3A	634143	973	15	194	733.067	Q8R050-2;Q8R050	Q8R050-2;Q8R050	6563		31	31	44.4	44.4	20.8	68526	0	232.42	17768000000	1078	29.2412
Ndufb9	NADH dehydrogenase [ubiquinone] 1 beta subcomplex subunit 9	633920	974	10	51	732.81	Q9CQJ8	Q9CQJ8	7960		10	10	60.9	60.9	60.9	21984	0	259.39	5698200000	997	29.4079
Dnajc3	DnaJ homolog subfamily C member 3	633696	975	30	72	732.551	Q91YW3	Q91YW3	7317		30	30	53.2	53.2	53.2	57463	0	323.31	14889000000	1059	29.27
Serpine2	Glia-derived nexin	632795	976	22	120	731.509	Q07235	Q07235	2748		22	22	50.9	50.9	50.9	44207	0	107.19	11438000000	1198	29.0208
Ahcyl1	Putative adenosylhomocysteinase 2	632470	977	17	78	731.134	Q80SW1	Q80SW1	4773		29	29	53.6	53.6	35.8	58951	0	154.33	15245000000	1130	29.1272
Fkbp2	Peptidyl-prolyl cis-trans isomerase FKBP2	631908	978	6	25	730.484	P45878	P45878	1739		6	6	32.9	32.9	32.9	15344	0	17.914	3964500000	1161	29.0771
Stx12	Syntaxin-12	631320	979	12	36	729.804	Q9ER00	Q9ER00	9050		12	12	47.8	47.8	47.8	31195	0	294.91	8052500000	1099	29.2063
Glg1	Golgi apparatus protein 1	630784	980	54	173	729.185	Q61543	Q61543	3784		54	54	47.4	47.4	47.4	133730	0	323.31	34491000000	1151	29.0986
Ndufa9	NADH dehydrogenase [ubiquinone] 1 alpha subcomplex subunit 9, mitochondrial	630218	981	20	82	728.53	Q9DC69	Q9DC69	8910		20	20	55.7	55.7	55.7	42525	0	83.738	10958000000	1364	28.7073
Hsd17b11	Estradiol 17-beta-dehydrogenase 11	627879	982	13	89	725.827	Q9EQ06;Q9EQ06-2	Q9EQ06;Q9EQ06-2	9014		16	16	60.1	60.1	52	32880	0	200.16	8441200000	1221	28.9748
Efemp2	EGF-containing fibulin-like extracellular matrix protein 2	627446	983	20	50	725.326	Q9WVJ9	Q9WVJ9	9855		20	20	47.6	47.6	47.6	49425	0	146.81	12680000000	1148	29.1024
Sf3b6	Splicing factor 3B subunit 6	625319	984	7	29	722.867	P59708	P59708	2121		7	7	56.8	56.8	56.8	14585	0	89.26	3729100000	1310	28.7962
Gpx8	Probable glutathione peroxidase 8	623904	985	10	40	721.231	Q9D7B7	Q9D7B7	8642		10	10	57.9	57.9	57.9	24148	0	60.678	6160200000	1240	28.9354
Ndufv2	NADH dehydrogenase [ubiquinone] flavoprotein 2, mitochondrial	623693	986	13	54	720.987	Q9D6J6;Q9D6J6-2	Q9D6J6;Q9D6J6-2	8600		13	13	57.7	57.7	57.7	27285	0	179.89	6958100000	1268	28.8887
Tmod3	Tropomodulin-3	623468	987	17	38	720.727	Q9JHJ0	Q9JHJ0	9163		17	17	44.3	44.3	44.3	39502	0	77.612	10070000000	1169	29.0595
Nip7	60S ribosome subunit biogenesis protein NIP7 homolog	623367	988	12	38	720.61	Q9CXK8	Q9CXK8	8198		12	12	66.7	66.7	66.7	20451	0	66.523	5212600000	1233	28.9574
Emd	Emerin	623212	989	16	57	720.431	O08579	O08579	451		16	16	61	61	61	29435	0	153.52	7500600000	1090	29.2194
Sbds	Ribosome maturation protein SBDS	622822	990	19	41	719.98	P70122	P70122	2352		19	19	61.2	61.2	61.2	28780	0	279.96	7329100000	1374	28.6835
Psme3	Proteasome activator complex subunit 3	622533	991	19	58	719.646	P61290	P61290	2178		19	19	70.1	70.1	70.1	29506	0	81.471	7510500000	1144	29.1058
Tomm70a	Mitochondrial import receptor subunit TOM70	619341	992	34	118	715.957	Q9CZW5	Q9CZW5	8338		34	34	62.2	62.2	62.2	67589	0	323.31	17116000000	1182	29.0405
Atp6v0d1	V-type proton ATPase subunit d 1	618572	993	14	27	715.067	P51863	P51863	1899		14	14	42.7	42.7	42.7	40301	0	152.43	10193000000	1072	29.2469
Lepre1	Prolyl 3-hydroxylase 1	618341	994	30	110	714.8	Q3V1T4;Q3V1T4-3;Q3V1T4-2	Q3V1T4;Q3V1T4-3;Q3V1T4-2	3272		31	31	44.9	44.9	43.8	83650	0	221.25	21149000000	1095	29.2124
Gclm	Glutamate--cysteine ligase regulatory subunit	616424	995	12	53	712.584	O09172	O09172	539		12	12	51.5	51.5	51.5	30534	0	107.03	7695900000	1011	29.382
Leprel2	Prolyl 3-hydroxylase 3	615078	996	38	160	711.028	Q8CG70	Q8CG70	6135		38	38	61.9	61.9	61.9	81700	0	323.31	20547000000	1027	29.3513
Dhrs4	Dehydrogenase/reductase SDR family member 4	614740	997	14	53	710.638	Q99LB2	Q99LB2	7675		14	14	52	52	52	29884	0	146.23	7511500000	1259	28.8996
Ndufa13	NADH dehydrogenase [ubiquinone] 1 alpha subcomplex subunit 13	613754	998	9	40	709.498	Q9ERS2	Q9ERS2	9086		9	9	53.5	53.5	53.5	16859	0	21.408	4230800000	1219	28.9783
Fstl1	Follistatin-related protein 1	613202	999	12	35	708.86	Q62356	Q62356	3923		12	12	41.2	41.2	41.2	34554	0	257.47	8663600000	1408	28.62
Rangap1	Ran GTPase-activating protein 1	612408	1000	36	126	707.941	P46061	P46061	1741		36	36	55.7	55.7	55.7	63530	0	153.17	15908000000	1160	29.0817
Fermt2	Fermitin family homolog 2	611520	1001	36	133	706.916	Q8CIB5	Q8CIB5	6227		36	36	50.9	50.9	50.9	77800	0	268.24	19453000000	1223	28.9698
Lrpprc	Leucine-rich PPR motif-containing protein, mitochondrial	609872	1002	76	246	705.01	Q6PB66	Q6PB66	4372		76	76	58	58	58	156610	0	323.31	39053000000	1351	28.7253
Mrto4	mRNA turnover protein 4 homolog	609655	1003	18	38	704.759	Q9D0I8	Q9D0I8	8383		18	18	59	59	59	27545	0	36.019	6866300000	1377	28.6769
Pitpna	Phosphatidylinositol transfer protein alpha isoform	609344	1004	17	51	704.4	P53810	P53810	1954		19	17	64.6	58.3	58.3	31893	0	323.31	7946100000	1355	28.7177
Drg1	Developmentally-regulated GTP-binding protein 1	608347	1005	23	67	703.247	P32233	P32233	1575		24	24	68.1	68.1	66.2	40512	0	192.7	10077000000	1365	28.7067
Abcf2	ATP-binding cassette sub-family F member 2	607704	1006	39	194	702.504	Q99LE6	Q99LE6	7688		39	39	55.4	55.4	55.4	71781	0	208.94	17836000000	1225	28.9666
Gar1	H/ACA ribonucleoprotein complex subunit 1	606801	1007	8	9	701.46	Q9CY66-3;Q9CY66-2;Q9CY66	Q9CY66-3;Q9CY66-2;Q9CY66	8237		8	8	30	30	30	22262	0	32.818	5523400000	1324	28.778
Rps6ka4	Ribosomal protein S6 kinase alpha-4	604380	1008	21	34	698.662	Q9Z2B9	Q9Z2B9	10014		22	22	37.3	37.3	36.1	85651	0	121.69	21166000000	1174	29.0531
Gmps	GMP synthase [glutamine-hydrolyzing]	603305	1009	43	165	697.419	Q3THK7	Q3THK7	2918		43	43	70.7	70.7	70.7	76723	0	323.31	18926000000	1340	28.7474
Ostf1	Osteoclast-stimulating factor 1	603117	1010	11	27	697.201	Q62422	Q62422	3944		11	11	57.2	57.2	57.2	23782	0	45.562	5864700000	1277	28.8645
Sar1a	GTP-binding protein SAR1a	602849	1011	9	38	696.892	P36536	P36536	1646		12	9	56.1	46.5	46.5	22371	0	56.379	5514300000	1183	29.0386
Aga	N(4)-(beta-N-acetylglucosaminyl)-L-asparaginase;Glycosylasparaginase alpha chain;Glycosylasparaginase beta chain	601464	1012	11	44	695.291	Q64191	Q64191	4004		11	11	43.1	43.1	43.1	37022	0	323.31	9104700000	1156	29.084
Ndufs3	NADH dehydrogenase [ubiquinone] iron-sulfur protein 3, mitochondrial	598142	1013	13	32	691.451	Q9DCT2	Q9DCT2	8955		13	13	31.2	31.2	31.2	30149	0	47.842	7373500000	1323	28.7797
Raly	RNA-binding protein Raly	597746	1014	15	31	690.993	Q64012-2;Q64012	Q64012-2;Q64012	3983		15	15	56.4	56.4	56.4	31198	0	48.436	7625000000	1343	28.7406
Usp14	Ubiquitin carboxyl-terminal hydrolase 14	597745	1015	27	86	690.992	Q9JMA1	Q9JMA1	9399		27	27	54.8	54.8	54.8	56001	0	266.45	13687000000	1193	29.0282
Sumo3	Small ubiquitin-related modifier 3	597687	1016	2	7	690.924	Q9Z172-2;Q9Z172	Q9Z172-2;Q9Z172	9937		3	3	29.1	29.1	18.2	12345	0	9.982	3016900000	961	29.4904
Galk1	Galactokinase	597331	1017	20	49	690.513	Q9R0N0	Q9R0N0	9646		20	20	50.8	50.8	50.8	42295	0	132.69	10330000000	1064	29.2662
Apoa1bp	NAD(P)H-hydrate epimerase	596841	1018	11	46	689.947	Q8K4Z3	Q8K4Z3	6537		11	11	33	33	33	30972	0	219.8	7558300000	1212	29.0081
Eif2s2	Eukaryotic translation initiation factor 2 subunit 2	596042	1019	32	79	689.023	Q99L45	Q99L45	7668		32	32	72.8	72.8	72.8	38092	0	323.31	9283400000	1315	28.7901
Adss	Adenylosuccinate synthetase isozyme 2	595046	1020	20	84	687.872	P46664	P46664	1752		23	23	56.1	56.1	50	50020	0	323.31	12170000000	1108	29.1807
Gaa	Lysosomal alpha-glucosidase	594956	1021	24	137	687.768	P70699	P70699	2449		25	25	27.7	27.7	27.7	106250	0	220.72	25847000000	1062	29.2673
Serpinc1	Antithrombin-III	593378	1022	6	53	685.943	P32261	P32261	1576		18	6	26.5	12.9	12.9	52003	0	10.16	12617000000	1395	28.6477
Serpinf1	Pigment epithelium-derived factor	592369	1023	13	42	684.777	P97298	P97298	2493		18	13	55.4	43.2	43.2	46233	0	286.02	11198000000	1168	29.0606
Dnaja2	DnaJ homolog subfamily A member 2	590562	1024	18	63	682.688	Q9QYJ0	Q9QYJ0	9543		18	18	46.4	46.4	46.4	45745	0	54.92	11046000000	1257	28.9033
Mvp	Major vault protein	588052	1025	45	135	679.786	Q9EQK5	Q9EQK5	9034		45	45	59.5	59.5	59.5	95923	0	323.31	23064000000	1243	28.9331
Psmd9	26S proteasome non-ATPase regulatory subunit 9	585732	1026	15	35	677.105	Q9CR00	Q9CR00	8022		15	15	58.6	58.6	58.6	24720	0	251.91	5920300000	1271	28.8781
Tmem14c	Transmembrane protein 14C	583780	1027	2	20	674.848	Q9CQN6	Q9CQN6	7972		2	2	24.6	24.6	24.6	11642	0	5.6022	2778900000	1176	29.0499
Hsph1	Heat shock protein 105 kDa	583355	1028	44	147	674.357	Q61699;Q61699-2	Q61699;Q61699-2	3816		47	44	66.8	63.2	63.2	96406	0	323.31	22995000000	1261	28.8971
Tpp2	Tripeptidyl-peptidase 2	581786	1029	2	188	672.543	Q64514-2	Q64514-2	4052		65	65	55.2	55.2	1.4	138460	0	323.31	32937000000	1231	28.9617
Stub1	STIP1 homology and U box-containing protein 1	581605	1030	25	64	672.334	Q9WUD1	Q9WUD1	9775		25	25	65.5	65.5	65.5	34909	0	210.3	8301600000	1438	28.5584
Pcolce	Procollagen C-endopeptidase enhancer 1	581554	1031	21	94	672.274	Q61398	Q61398	3754		21	21	53.4	53.4	53.4	50167	0	223.59	11929000000	1123	29.1518
Fasn	Fatty acid synthase;[Acyl-carrier-protein] S-acetyltransferase;[Acyl-carrier-protein] S-malonyltransferase;3-oxoacyl-[acyl-carrier-protein] synthase;3-oxoacyl-[acyl-carrier-protein] reductase;3-hydroxyacyl-[acyl-carrier-protein] dehydratase;Enoyl-[acyl-carrier-protein] reductase;Oleoyl-[acyl-carrier-protein] hydrolase	580306	1032	111	459	670.832	P19096	P19096	1339		111	111	54.5	54.5	54.5	272430	0	323.31	64641000000	1191	29.0291
Eif5	Eukaryotic translation initiation factor 5	580060	1033	23	76	670.548	P59325	P59325	2111		23	23	46.6	46.6	46.6	48968	0	143.51	11614000000	1220	28.9758
Fubp1	Far upstream element-binding protein 1	579926	1034	23	93	670.393	Q91WJ8;Q91WJ8-2	Q91WJ8;Q91WJ8-2	7194		27	23	46.5	41.5	41.5	68539	0	258.05	16252000000	1226	28.9657
Efhd2	EF-hand domain-containing protein D2	579452	1035	14	41	669.845	Q9D8Y0	Q9D8Y0	8727		16	16	46.2	46.2	41.7	26791	0	56.474	6347500000	1147	29.1041
Esyt2	Extended synaptotagmin-2	579276	1036	40	166	669.641	Q3TZZ7;Q3TZZ7-2	Q3TZZ7;Q3TZZ7-2	2996		40	40	53.3	53.3	53.3	94138	0	323.31	22297000000	1199	29.0186
Ppih	Peptidyl-prolyl cis-trans isomerase H	578410	1037	15	35	668.64	Q9D868-2;Q9D868	Q9D868-2;Q9D868	8685		15	15	72.3	72.3	72.3	19208	0	323.31	4542700000	1407	28.6215
Tpm1	Tropomyosin alpha-1 chain	578294	1038	2	16	668.506	P58771-2	P58771-2	2087		34	2	71.8	9.9	9.9	32708	0	5.8646	7733900000	1284	28.8486
Ndufs6	NADH dehydrogenase [ubiquinone] iron-sulfur protein 6, mitochondrial	577952	1039	5	16	668.111	P52503	P52503	1922		5	5	57.8	57.8	57.8	13020	0	64.251	3076800000	1358	28.7115
Hmgb2	High mobility group protein B2	574875	1040	10	43	664.554	P30681	P30681	1555		14	10	53.3	44.3	44.3	24162	0	51.082	5679400000	802	29.8181
Mp68	6.8 kDa mitochondrial proteolipid	574190	1041	3	37	663.762	P56379	P56379	2014		3	3	29.3	29.3	29.3	6697.9	0.00023081	2.974	1572500000	1227	28.9655
Rdh11	Retinol dehydrogenase 11	571536	1042	13	80	660.694	Q9QYF1	Q9QYF1	9535		13	13	55.4	55.4	55.4	35147	0	164.81	8213500000	1192	29.0285
Hadh	Hydroxyacyl-coenzyme A dehydrogenase, mitochondrial	570702	1043	13	102	659.73	Q61425	Q61425	3760		13	13	48.1	48.1	48.1	34463	0	121.95	8041900000	1152	29.0975
Twf1	Twinfilin-1	570691	1044	16	71	659.717	Q91YR1	Q91YR1	7304		20	20	61.7	61.7	55.7	40079	0	168.62	9352200000	1306	28.8007
Cdk2	Cyclin-dependent kinase 2	569989	1045	23	43	658.905	P97377;P97377-2;Q80YP0	P97377;P97377-2	2526		25	25	74.3	74.3	68.8	38978	0	77.957	9084100000	1293	28.8328
Arl3	ADP-ribosylation factor-like protein 3	567887	1046	13	34	656.475	Q9WUL7	Q9WUL7	9787		13	13	76.4	76.4	76.4	20486	0	133.7	4756800000	1373	28.6879
Drg2	Developmentally-regulated GTP-binding protein 2	567627	1047	17	51	656.175	Q9QXB9	Q9QXB9	9461		18	17	49.5	47.5	47.5	40718	0	88.358	9450300000	1342	28.7454
Cops6	COP9 signalosome complex subunit 6	566731	1048	12	41	655.14	O88545	O88545	921		12	12	49.4	49.4	49.4	35880	0	323.31	8314300000	1017	29.368
Tm9sf3	Transmembrane 9 superfamily member 3	566563	1049	19	89	654.945	Q9ET30	Q9ET30	9144		19	19	27.1	27.1	27.1	67544	0	287.3	15647000000	908	29.6172
Psmb4	Proteasome subunit beta type-4	566562	1050	8	34	654.944	P99026	P99026	2618		8	8	36.4	36.4	36.4	29116	0	65.584	6744900000	1106	29.1917
Pak2	Serine/threonine-protein kinase PAK 2;PAK-2p27;PAK-2p34	566358	1051	17	98	654.708	Q8CIN4	Q8CIN4	6250		27	27	58.2	58.2	42.6	57930	0	323.31	13415000000	1237	28.9427
Psmd4	26S proteasome non-ATPase regulatory subunit 4	566148	1052	3	52	654.465	O35226-2;O35226-3;O35226-5	O35226-2;O35226-3;O35226-5	572		17	17	48.5	48.5	7.7	41046	0	249.8	9501600000	1079	29.2386
Col5a2	Collagen alpha-2(V) chain	565790	1053	64	202	654.052	Q3U962	Q3U962	3061		67	66	67.8	67.3	65.9	145020	0	323.31	33549000000	1327	28.7757
Hdac1	Histone deacetylase 1	564909	1054	15	97	653.033	O09106	O09106	528		25	25	43.4	43.4	28.8	55074	0	249.1	12721000000	1111	29.1742
Bzw1	Basic leucine zipper and W2 domain-containing protein 1	563485	1055	18	44	651.387	Q9CQC6	Q9CQC6	7927		20	18	36	36	36	48043	0	18.405	11069000000	1352	28.722
Cyp20a1	Cytochrome P450 20A1	563062	1056	23	79	650.898	Q8BKE6	Q8BKE6	5370		23	23	56.3	56.3	56.3	52149	0	190.1	12006000000	1379	28.6757
Picalm	Phosphatidylinositol-binding clathrin assembly protein	562844	1057	2	100	650.646	Q7M6Y3-6;Q7M6Y3;Q7M6Y3-4;Q61548-3;Q61548-2;Q61548	Q7M6Y3-6;Q7M6Y3;Q7M6Y3-4	4635		25	25	47.7	47.7	5.1	70567	0	323.31	16240000000	1056	29.275
Bag2	BAG family molecular chaperone regulator 2	562555	1058	13	40	650.311	Q91YN9	Q91YN9	7296		13	13	67.6	67.6	67.6	23473	0	261.42	5399200000	1452	28.5228
Polr2l	DNA-directed RNA polymerases I, II, and III subunit RPABC5	560992	1059	3	7	648.505	P62876	P62876	2279		3	3	31.3	31.3	31.3	7645	0	5.7273	1753600000	1133	29.1227
Ppid	Peptidyl-prolyl cis-trans isomerase D	560335	1060	19	53	647.746	Q9CR16	Q9CR16	8029		19	19	57.6	57.6	57.6	40742	0	78.523	9334400000	1348	28.7276
Pfdn6	Prefoldin subunit 6	559564	1061	11	29	646.855	Q03958	Q03958	2691		11	11	59.8	59.8	59.8	14454	0	30.72	3307000000	1406	28.6229
Mpc2	Mitochondrial pyruvate carrier 2	559057	1062	7	41	646.268	Q9D023	Q9D023	8349		7	7	45.7	45.7	45.7	14286	0	10.981	3265600000	1416	28.6047
Fis1	Mitochondrial fission 1 protein	558595	1063	6	14	645.734	Q9CQ92	Q9CQ92	7916		6	6	32.9	32.9	32.9	17008	0	32.502	3884600000	1178	29.0478
Eif3d	Eukaryotic translation initiation factor 3 subunit D	557496	1064	30	124	644.463	O70194	O70194	804		30	30	58.4	58.4	58.4	63988	0	323.31	14586000000	1134	29.12
Srsf9	Serine/arginine-rich splicing factor 9	557458	1065	18	40	644.419	Q9D0B0	Q9D0B0	8364		18	18	65.8	65.8	65.8	25661	0	48.511	5849000000	1443	28.5386
Snx6	Sorting nexin-6;Sorting nexin-6, N-terminally processed	556376	1066	20	63	643.169	Q6P8X1;Q80ZJ7	Q6P8X1	4341		21	20	43.1	40.6	40.6	46648	0	204.84	10612000000	1321	28.7814
Nceh1	Neutral cholesterol ester hydrolase 1	555562	1067	16	34	642.228	Q8BLF1	Q8BLF1	5405		16	16	39.7	39.7	39.7	45739	0	35.031	10390000000	1146	29.1045
Pdlim1	PDZ and LIM domain protein 1	555325	1068	19	54	641.954	O70400	O70400	835		19	19	71.3	71.3	71.3	35774	0	141.92	8122900000	1249	28.9193
Tgfb1i1	Transforming growth factor beta-1-induced transcript 1 protein	554894	1069	3	82	641.456	Q62219-2;Q62219;Q62219-3;Q62219-4;Q62219-5;Q62219-9;Q62219-10;Q62219-8;Q62219-6	Q62219-2;Q62219;Q62219-3;Q62219-4;Q62219-5;Q62219-9;Q62219-10	3901		25	25	73.2	73.2	15.8	48227	0	220.02	10942000000	1393	28.6487
Ndufa10	NADH dehydrogenase [ubiquinone] 1 alpha subcomplex subunit 10, mitochondrial	554881	1070	17	40	641.441	Q99LC3	Q99LC3	7679		17	17	57.7	57.7	57.7	40603	0	109.52	9212000000	1362	28.7086
Akr7a2	Aflatoxin B1 aldehyde reductase member 2	554655	1071	14	41	641.18	Q8CG76	Q8CG76	6139		14	14	40.6	40.6	40.6	40612	0	43.261	9210300000	1205	29.0131
Msrb3	Methionine-R-sulfoxide reductase B3, mitochondrial	554458	1072	11	33	640.952	Q8BU85	Q8BU85	5627		11	11	47.4	47.4	47.4	26832	0	119.12	6083000000	1304	28.8017
Emc8	ER membrane protein complex subunit 8	552431	1073	10	35	638.608	O70378	O70378	834		10	10	61.4	61.4	61.4	23348	0	122.5	5273800000	1291	28.8368
Cops5	COP9 signalosome complex subunit 5	551560	1074	17	61	637.602	O35864	O35864	673		17	17	49.1	49.1	49.1	37548	0	194.29	8467900000	1265	28.8919
Atp5e	ATP synthase subunit epsilon, mitochondrial	551496	1075	4	12	637.528	P56382	P56382	2016		4	4	53.8	53.8	53.8	5837.8	0.00011977	3.8294	1316400000	1361	28.709
Sec31a	Protein transport protein Sec31A	551487	1076	48	191	637.518	Q3UPL0;Q3UPL0-2;Q3UPL0-3	Q3UPL0;Q3UPL0-2	3192		49	49	42.4	42.4	41.9	133570	0	323.31	30119000000	1115	29.1661
Col3a1	Collagen alpha-1(III) chain	551401	1077	44	184	637.418	P08121	P08121	1109		54	54	58.1	58.1	48.9	138940	0	323.31	31325000000	1336	28.7581
Ufm1	Ubiquitin-fold modifier 1	550246	1078	4	10	636.083	P61961	P61961	2199		4	4	68.2	68.2	68.2	9117.5	0	10.009	2051300000	1242	28.9339
Sfxn1	Sideroflexin-1	550172	1079	9	49	635.997	Q99JR1	Q99JR1	7577		10	9	46.6	40.7	40.7	35649	0	64.086	8019400000	1217	28.994
Gmfb	Glia maturation factor beta	549834	1080	10	39	635.606	Q9CQI3	Q9CQI3	7951		13	13	70.4	70.4	64.1	16723	0	127.1	3759600000	1400	28.638
Rplp1	60S acidic ribosomal protein P1	548520	1081	3	12	634.087	P47955	P47955	1789		3	3	66.7	66.7	66.7	11475	0	31.967	2573600000	875	29.6762
Xpo1	Exportin-1	548411	1082	52	228	633.961	Q6P5F9	Q6P5F9	4318		52	52	49.1	49.1	49.1	123090	0	323.31	27601000000	1234	28.9561
Ca2	Carbonic anhydrase 2	547823	1083	4	43	633.282	P00920	P00920	1027		4	4	13.8	13.8	13.8	29032	0	24.151	6503000000	1260	28.898
Aimp2	Aminoacyl tRNA synthase complex-interacting multifunctional protein 2	545373	1084	12	69	630.45	Q8R010	Q8R010	6556		12	12	50.3	50.3	50.3	35377	0	87.228	7888800000	1222	28.9703
Ddx39b	Spliceosome RNA helicase Ddx39b	544853	1085	12	113	629.848	Q9Z1N5	Q9Z1N5	9964		25	12	51.4	24.8	24.8	49035	0	96.234	10924000000	1150	29.0988
Man2b2	Epididymis-specific alpha-mannosidase	544270	1086	30	100	629.175	O54782	O54782	702		30	30	34	34	34	115610	0	245.55	25728000000	1131	29.1232
Tsn	Translin	543178	1087	16	39	627.912	Q62348	Q62348	3921		16	16	54.8	54.8	54.8	26201	0	179.35	5819100000	1345	28.7377
Npepps	Puromycin-sensitive aminopeptidase	542069	1088	39	109	626.631	Q11011	Q11011	2811		39	39	43.5	43.5	43.5	103320	0	153.97	22900000000	1294	28.8297
Parp1	Poly [ADP-ribose] polymerase 1	541861	1089	45	174	626.389	P11103;P11103-2	P11103;P11103-2	1186		45	45	42.7	42.7	42.7	113100	0	323.31	25058000000	1232	28.9596
Ptrh2	Peptidyl-tRNA hydrolase 2, mitochondrial	541033	1090	8	20	625.433	Q8R2Y8	Q8R2Y8	6688		8	8	48.1	48.1	48.1	19526	0	254.61	4319500000	1290	28.8383
Coro1c	Coronin-1C	540983	1091	18	63	625.375	Q9WUM4	Q9WUM4	9789		20	20	38	38	35.7	53120	0	62.741	11750000000	1101	29.204
Nap1l1	Nucleosome assembly protein 1-like 1	540541	1092	9	50	624.864	P28656	P28656	1507		11	9	25.1	22.5	22.5	45345	0	75.762	10022000000	994	29.4151
Pgls	6-phosphogluconolactonase	540085	1093	11	58	624.336	Q9CQ60	Q9CQ60	7900		11	11	65.8	65.8	65.8	27254	0	88.423	6018500000	1258	28.9018
Hnrnpul2	Heterogeneous nuclear ribonucleoprotein U-like protein 2	539276	1094	34	114	623.402	Q00PI9	Q00PI9	2641		34	34	39.7	39.7	39.7	84939	0	323.31	18729000000	1185	29.0371
Farsb	Phenylalanine--tRNA ligase beta subunit	538609	1095	30	92	622.63	Q9WUA2	Q9WUA2	9769		30	30	55.9	55.9	55.9	65696	0	207.09	14468000000	1363	28.7077
Aifm1	Apoptosis-inducing factor 1, mitochondrial	537568	1096	20	93	621.427	Q9Z0X1	Q9Z0X1	9916		20	20	40.2	40.2	40.2	66765	0	237.55	14675000000	1299	28.8185
Sdpr	Serum deprivation-response protein	537330	1097	21	66	621.152	Q63918	Q63918	3975		21	21	50.5	50.5	50.5	46763	0	323.31	10274000000	1308	28.7989
	Uncharacterized protein C17orf62 homolog	537258	1098	10	35	621.068	Q3TYS2	Q3TYS2	2990		10	10	44.9	44.9	44.9	20921	0	19.028	4595800000	1399	28.6382
Chordc1	Cysteine and histidine-rich domain-containing protein 1	535187	1099	17	42	618.674	Q9D1P4	Q9D1P4	8473		17	17	61.3	61.3	61.3	37350	0	323.31	8173200000	1197	29.0214
Nudt21	Cleavage and polyadenylation specificity factor subunit 5	535044	1100	14	50	618.51	Q9CQF3	Q9CQF3	7940		14	14	51.5	51.5	51.5	26240	0	228.96	5740500000	1413	28.6112
S100a13	Protein S100-A13	534863	1101	5	12	618.301	P97352	P97352	2513		5	5	59.2	59.2	59.2	11158	0	22.628	2440200000	1420	28.5994
Lars	Leucine--tRNA ligase, cytoplasmic	534286	1102	69	211	617.633	Q8BMJ2	Q8BMJ2	5456		69	69	59.8	59.8	59.8	134190	0	323.31	29315000000	1312	28.7936
Sf3b3	Splicing factor 3B subunit 3	533328	1103	53	215	616.525	Q921M3;Q921M3-2	Q921M3;Q921M3-2	7407		53	53	47.7	47.7	47.7	135550	0	323.31	29559000000	1158	29.0825
Mrpl12	39S ribosomal protein L12, mitochondrial	530274	1104	8	15	612.995	Q9DB15	Q9DB15	8795		8	8	46.3	46.3	46.3	21708	0	38.562	4706700000	1035	29.3247
Mars	Methionine--tRNA ligase, cytoplasmic	529746	1105	48	142	612.385	Q68FL6	Q68FL6	4106		48	48	55.2	55.2	55.2	101430	0	323.31	21970000000	1278	28.863
Sqstm1	Sequestosome-1	529542	1106	2	61	612.149	Q64337	Q64337	4025		16	16	63.1	63.1	11.1	48162	0	322.53	10428000000	1140	29.1098
Tor1aip1	Torsin-1A-interacting protein 1	529166	1107	29	92	611.714	Q921T2-2;Q921T2;Q921T2-3	Q921T2-2;Q921T2;Q921T2-3	7418		30	30	61.1	61.1	59.4	64844	0	323.31	14030000000	1385	28.6634
Caprin1	Caprin-1	528419	1108	24	75	610.851	Q60865	Q60865	3623		24	24	43.1	43.1	43.1	78168	0	323.31	16889000000	923	29.5831
Adsl	Adenylosuccinate lyase	527155	1109	27	100	609.39	P54822	P54822	1983		27	27	59.5	59.5	59.5	54866	0	323.31	11826000000	1272	28.8762
Srsf6	Serine/arginine-rich splicing factor 6	526824	1110	9	26	609.007	Q3TWW8	Q3TWW8	2981		13	13	32.7	32.7	22.4	39025	0	20.905	8406300000	1167	29.0619
Ugp2	UTP--glucose-1-phosphate uridylyltransferase	526192	1111	30	69	608.276	Q91ZJ5;Q91ZJ5-2	Q91ZJ5;Q91ZJ5-2	7339		30	30	54.9	54.9	54.9	56979	0	323.31	12259000000	1335	28.7583
Kctd12	BTB/POZ domain-containing protein KCTD12	525576	1112	14	43	607.564	Q6WVG3	Q6WVG3	4516		15	15	53.8	53.8	51.7	35892	0	277.41	7713100000	1239	28.9378
Mybbp1a	Myb-binding protein 1A	525559	1113	63	315	607.545	Q7TPV4	Q7TPV4	4714		63	63	47.7	47.7	47.7	152040	0	323.31	32672000000	1325	28.7776
Ezr	Ezrin	525499	1114	23	66	607.475	P26040	P26040	1452		38	24	46.2	31.4	29.9	69406	0	139.83	14913000000	1311	28.7958
Col6a2	Collagen alpha-2(VI) chain	524165	1115	42	163	605.933	Q02788	Q02788	2671		42	42	45.3	45.3	45.3	110330	0	323.31	23646000000	1286	28.8462
Dusp3	Dual specificity protein phosphatase 3	524001	1116	7	41	605.743	Q9D7X3	Q9D7X3	8669		7	7	50.8	50.8	50.8	20472	0	145.26	4386200000	1190	29.0303
Vwa5a	von Willebrand factor A domain-containing protein 5A	523622	1117	38	150	605.306	Q99KC8	Q99KC8	7617		38	38	60	60	60	87142	0	323.31	18657000000	1371	28.6927
Nsf	Vesicle-fusing ATPase	523405	1118	39	131	605.054	P46460	P46460	1745		40	40	56.3	56.3	55.4	82613	0	323.31	17680000000	1469	28.4868
Rbm14	RNA-binding protein 14	522998	1119	33	115	604.584	Q8C2Q3;Q8C2Q3-2	Q8C2Q3;Q8C2Q3-2	5893		33	33	38	38	38	69448	0	129.15	14851000000	1063	29.2663
Vbp1	Prefoldin subunit 3	521845	1120	9	23	603.251	P61759	P61759	2192		9	9	34.2	34.2	34.2	22435	0	60.025	4787000000	1614	28.2496
Tpp1	Tripeptidyl-peptidase 1	521827	1121	11	142	603.23	O89023	O89023	997		11	11	31	31	31	61341	0	157.94	13088000000	1126	29.1481
Srp9	Signal recognition particle 9 kDa protein	521625	1122	5	14	602.997	P49962	P49962	1850		5	5	53.5	53.5	53.5	10194	0	11.303	2174200000	1642	28.2105
Lta4h	Leukotriene A-4 hydrolase	520770	1123	38	119	602.009	P24527	P24527	1426		38	38	62.5	62.5	62.5	69050	0	323.31	14703000000	1433	28.5659
Arl8a	ADP-ribosylation factor-like protein 8A	520298	1124	6	25	601.463	Q8VEH3	Q8VEH3	7008		16	6	64	37.1	37.1	21390	0	62.082	4550500000	1405	28.6239
Pigb	GPI mannosyltransferase 3	519100	1125	8	15	600.078	Q9JJQ0	Q9JJQ0	9279		8	8	19.4	19.4	19.4	63119	0	11.585	13397000000	1269	28.8863
Asna1	ATPase Asna1	519052	1126	13	43	600.023	O54984	O54984	747		13	13	44.5	44.5	44.5	38822	0	272.81	8239200000	1188	29.033
Anxa11	Annexin A11	517506	1127	21	57	598.235	P97384	P97384	2529		21	21	38.8	38.8	38.8	54079	0	177.52	11443000000	1116	29.1659
Hmox2	Heme oxygenase 2	516624	1128	17	42	597.216	O70252	O70252	812		17	17	60.3	60.3	60.3	35738	0	202.52	7549200000	1397	28.6438
Tmed4	Transmembrane emp24 domain-containing protein 4	516180	1129	8	29	596.703	Q8R1V4	Q8R1V4	6650		9	8	38.8	38.8	38.8	26022	0	86.794	5492100000	1388	28.6543
Prkar2a	cAMP-dependent protein kinase type II-alpha regulatory subunit	516104	1130	17	60	596.615	P12367	P12367	1214		20	20	50.4	50.4	43.1	45389	0	276.67	9578200000	1254	28.9092
Loxl3	Lysyl oxidase homolog 3	516046	1131	35	118	596.547	Q9Z175	Q9Z175	9938		35	35	53.2	53.2	53.2	83739	0	323.31	17669000000	1314	28.7925
Rragc	Ras-related GTP-binding protein C	515948	1132	11	71	596.435	Q99K70;Q99K70-2	Q99K70	7610		18	18	55.3	55.3	42.2	44120	0	100	9307600000	1275	28.8678
Nr1i2	Nuclear receptor subfamily 1 group I member 2	515671	1133	1	1	596.115	O54915-2;O54915	O54915-2;O54915	729		1	1	8.5	8.5	8.5	44958	0.0085075	1.2391	9479300000	1298	28.8202
Bag3	BAG family molecular chaperone regulator 3	514848	1134	33	81	595.162	Q9JLV1	Q9JLV1	9374		33	33	72.4	72.4	72.4	61859	0	323.31	13022000000	1483	28.4709
Ociad1	OCIA domain-containing protein 1	514413	1135	5	59	594.66	Q9CRD0;Q9CRD0-3	Q9CRD0;Q9CRD0-3	8084		15	15	68	68	26.7	27610	0	190.06	5807300000	1283	28.8503
Mcm7	DNA replication licensing factor MCM7	513715	1136	36	112	593.853	Q61881	Q61881	3845		36	36	51	51	51	81210	0	323.31	17058000000	1322	28.7803
Stoml2	Stomatin-like protein 2, mitochondrial	513308	1137	19	54	593.383	Q99JB2	Q99JB2	7561		19	19	57.2	57.2	57.2	38384	0	247.14	8056100000	1346	28.7375
Ptgs2	Prostaglandin G/H synthase 2	513048	1138	24	101	593.082	Q05769	Q05769	2715		24	24	47	47	47	69012	0	125.24	14477000000	1287	28.8461
Tnpo1	Transportin-1	512914	1139	27	165	592.928	Q8BFY9;Q8BFY9-2	Q8BFY9;Q8BFY9-2	5093		37	37	42.3	42.3	33.9	102360	0	323.31	21467000000	1229	28.9639
Gart	Trifunctional purine biosynthetic protein adenosine-3;Phosphoribosylamine--glycine ligase;Phosphoribosylformylglycinamidine cyclo-ligase;Phosphoribosylglycinamide formyltransferase	511482	1140	48	163	591.272	Q64737;Q64737-2	Q64737	4072		48	48	54.5	54.5	54.5	107500	0	323.31	22482000000	1292	28.8334
Mcm6	DNA replication licensing factor MCM6	511100	1141	49	165	590.83	P97311	P97311	2500		49	49	53.1	53.1	53.1	92866	0	323.31	19407000000	1435	28.5611
Samm50	Sorting and assembly machinery component 50 homolog	510946	1142	21	63	590.652	Q8BGH2	Q8BGH2	5150		21	21	50.3	50.3	50.3	51863	0	246.41	10835000000	1505	28.4281
Usp5	Ubiquitin carboxyl-terminal hydrolase 5	510823	1143	33	92	590.51	P56399	P56399	2023		33	33	42.8	42.8	42.8	95832	0	236.84	20016000000	1241	28.935
Tpd52l2	Tumor protein D54	508804	1144	17	29	588.175	Q9CYZ2	Q9CYZ2	8271		17	17	82.7	82.7	82.7	24043	0	170.86	5001900000	1454	28.5194
Mrps17	28S ribosomal protein S17, mitochondrial	508660	1145	7	12	588.009	Q9CQE3	Q9CQE3	7934		7	7	61.7	61.7	61.7	13382	0	322.53	2783200000	1317	28.7891
Nsdhl	Sterol-4-alpha-carboxylate 3-dehydrogenase, decarboxylating	507860	1146	21	72	587.085	Q9R1J0	Q9R1J0	9686		21	21	56.4	56.4	56.4	40685	0	323.31	8448400000	1389	28.6541
Pitrm1	Presequence protease, mitochondrial	507749	1147	56	249	586.956	Q8K411;Q8K411-2;Q8K411-3	Q8K411;Q8K411-2;Q8K411-3	6503		56	56	59.7	59.7	59.7	117370	0	323.31	24367000000	1369	28.6969
Kars	Lysine--tRNA ligase	507714	1148	36	109	586.917	Q99MN1	Q99MN1	7756		36	36	58.3	58.3	58.3	67839	0	248.46	14083000000	1255	28.9058
Tmpo	Lamina-associated polypeptide 2, isoforms beta/delta/epsilon/gamma	507037	1149	4	36	586.134	Q61029;Q61029-2;Q61029-4;Q61033-2	Q61029;Q61029-2;Q61029-4	3665		25	14	60	33.4	9.3	50372	0	270.76	10443000000	1266	28.8895
Snrpb2	U2 small nuclear ribonucleoprotein B	506255	1150	10	31	585.229	Q9CQI7	Q9CQI7	7954		12	12	40.4	40.4	37.3	25323	0	190	5241800000	1228	28.9655
Tmem258	Transmembrane protein 258	505880	1151	2	13	584.796	P61166	P61166	2169		2	2	10.1	10.1	10.1	9078.8	0.00056516	2.5146	1877900000	808	29.8064
Snx4	Sorting nexin-4	504615	1152	32	78	583.334	Q91YJ2	Q91YJ2	7284		32	32	60.4	60.4	60.4	51777	0	265.06	10683000000	1411	28.6142
Nptn	Neuroplastin	504513	1153	11	52	583.215	P97300;P97300-1;P97300-3;P97300-4	P97300;P97300-1;P97300-3	2495		11	11	25.2	25.2	25.2	44373	0	101.79	9153500000	1332	28.7698
Bax	Apoptosis regulator BAX	503911	1154	11	34	582.519	Q07813	Q07813	2755		11	11	60.4	60.4	60.4	21394	0	299.57	4408000000	1184	29.0375
Ensa	Alpha-endosulfine	503483	1155	8	30	582.025	P60840;P60840-2;P60840-3	P60840;P60840-2;P60840-3	2149		9	8	62.8	53.7	53.7	13335	0	62.39	2745200000	1660	28.1844
Snrnp200	U5 small nuclear ribonucleoprotein 200 kDa helicase	502472	1156	131	392	580.857	Q6P4T2	Q6P4T2	4304		131	131	58	58	58	244540	0	323.31	50241000000	1384	28.6655
Adpgk	ADP-dependent glucokinase	501328	1157	17	36	579.534	Q8VDL4;Q8VDL4-3;Q8VDL4-2	Q8VDL4;Q8VDL4-3	6934		17	17	50.2	50.2	50.2	53902	0	323.31	11049000000	1137	29.1153
Ssrp1	FACT complex subunit SSRP1	501215	1158	30	120	579.403	Q08943;Q08943-2	Q08943;Q08943-2	2782		30	30	45.3	45.3	45.3	80859	0	162.51	16571000000	1181	29.041
Arpc5l	Actin-related protein 2/3 complex subunit 5-like protein	497163	1159	11	18	574.72	Q9D898	Q9D898	8691		11	11	69.3	69.3	69.3	16980	0	85.345	3451700000	1456	28.5148
Igfbp2	Insulin-like growth factor-binding protein 2	495879	1160	16	44	573.235	P47877	P47877	1779		16	16	67.5	67.5	67.5	32846	0	134.53	6659700000	1296	28.8255
Got1	Aspartate aminotransferase, cytoplasmic	495497	1161	19	49	572.793	P05201	P05201	1067		19	19	55	55	55	46247	0	105.73	9369600000	1441	28.5404
Igf2bp3	Insulin-like growth factor 2 mRNA-binding protein 3	495342	1162	25	103	572.614	Q9CPN8	Q9CPN8	7837		28	27	50.6	48.9	44.9	63574	0	167.52	12876000000	1350	28.726
Nsfl1c	NSFL1 cofactor p47	494223	1163	29	91	571.32	Q9CZ44-3;Q9CZ44;Q9CZ44-2	Q9CZ44-3;Q9CZ44;Q9CZ44-2	8281		29	29	69.1	69.1	69.1	40953	0	322.01	8275700000	1470	28.4868
Ptms	Parathymosin	493656	1164	3	7	570.664	Q9D0J8	Q9D0J8	8386		3	3	22.8	22.8	22.8	11430	0.0005651	2.511	2307100000	943	29.5185
Mcu	Calcium uniporter protein, mitochondrial	492845	1165	19	66	569.727	Q3UMR5;Q3UMR5-2	Q3UMR5;Q3UMR5-2	3176		19	19	42.3	42.3	42.3	39681	0	74.627	7996300000	1262	28.8967
Timm13	Mitochondrial import inner membrane translocase subunit Tim13	491830	1166	5	9	568.554	P62075	P62075	2212		5	5	69.5	69.5	69.5	10458	0	48.484	2103100000	1526	28.3849
Lrp1	Prolow-density lipoprotein receptor-related protein 1;Low-density lipoprotein receptor-related protein 1 85 kDa subunit;Low-density lipoprotein receptor-related protein 1 515 kDa subunit;Low-density lipoprotein receptor-related protein 1 intracellular domain	490507	1167	167	683	567.025	Q91ZX7	Q91ZX7	7361		170	170	47.8	47.8	47.2	504740	0	323.31	101230000000	1347	28.7323
Ctnnb1	Catenin beta-1	490114	1168	32	136	566.57	Q02248	Q02248	2663		36	36	55.8	55.8	49.8	85470	0	323.31	17128000000	1417	28.6033
Dpysl3	Dihydropyrimidinase-related protein 3	489804	1169	23	80	566.212	Q62188	Q62188	3893		28	28	67	67	60.2	61936	0	321.37	12404000000	1380	28.6721
Ltbp2	Latent-transforming growth factor beta-binding protein 2	489440	1170	54	201	565.792	O08999	O08999	517		54	54	32	32	32	195830	0	323.31	39190000000	1082	29.2356
Coro1b	Coronin-1B	489168	1171	20	55	565.477	Q9WUM3	Q9WUM3	9788		20	20	38	38	38	53912	0	261.76	10783000000	1120	29.1581
Sdf2	Stromal cell-derived factor 2	488592	1172	6	21	564.81	Q9DCT5	Q9DCT5	8956		6	6	37	37	37	23159	0	283.53	4626600000	1141	29.1073
Sf3b1	Splicing factor 3B subunit 1	488134	1173	70	245	564.282	Q99NB9	Q99NB9	7794		70	70	56.8	56.8	56.8	145810	0	323.31	29102000000	1302	28.8062
Gsta4	Glutathione S-transferase A4	487964	1174	7	22	564.085	P24472	P24472	1425		8	8	29.7	29.7	26.1	25564	0	12.234	5100500000	1245	28.9261
Sec23a	Protein transport protein Sec23A	486552	1175	25	150	562.453	Q01405	Q01405	2651		28	25	52.4	47.8	47.8	86161	0	323.31	17141000000	1318	28.7873
Vasp	Vasodilator-stimulated phosphoprotein	486292	1176	22	64	562.152	P70460	P70460	2437		22	22	54.9	54.9	54.9	39666	0	120.47	7887000000	1316	28.7894
Cops2	COP9 signalosome complex subunit 2	485339	1177	21	66	561.051	P61202;P61202-2	P61202;P61202-2	2170		21	21	46.5	46.5	46.5	51596	0	323.31	10239000000	1279	28.8611
Klc1	Kinesin light chain 1	484213	1178	23	88	559.749	O88447	O88447	900		33	33	54	54	42.3	61449	0	323.31	12166000000	1559	28.3322
Lsm8	U6 snRNA-associated Sm-like protein LSm8	483969	1179	5	15	559.466	Q6ZWM4	Q6ZWM4	4578		5	5	64.6	64.6	64.6	10403	0	36.264	2058600000	1701	28.1317
Ddt	D-dopachrome decarboxylase	483493	1180	7	21	558.916	O35215	O35215	569		7	7	78	78	78	13077	0	78.959	2585200000	1728	28.0977
Ipo7	Importin-7	483430	1181	39	212	558.844	Q9EPL8	Q9EPL8	8997		40	40	38.2	38.2	37.3	119490	0	317.06	23619000000	1165	29.0669
Naa15	N-alpha-acetyltransferase 15, NatA auxiliary subunit	482576	1182	43	143	557.856	Q80UM3	Q80UM3	4849		53	53	58.4	58.4	51.4	100960	0	315.75	19921000000	1458	28.5131
Galnt2	Polypeptide N-acetylgalactosaminyltransferase 2;Polypeptide N-acetylgalactosaminyltransferase 2 soluble form	482362	1183	30	71	557.61	Q6PB93;Q6PB93-2	Q6PB93;Q6PB93-2	4376		31	31	52.3	52.3	52.3	64514	0	323.31	12724000000	1412	28.6126
Hist2h2ab	Histone H2A type 2-B	480275	1184	2	13	555.196	Q64522	Q64522	4057	+	8	3	70.8	29.2	10.8	14013	0	12.65	2751800000	1186	29.0358
Sf3a1	Splicing factor 3A subunit 1	479976	1185	40	118	554.851	Q8K4Z5	Q8K4Z5	6538		40	40	45.8	45.8	45.8	88544	0	323.31	17377000000	1386	28.6589
Sf3a3	Splicing factor 3A subunit 3	479780	1186	24	59	554.625	Q9D554	Q9D554	8570		24	24	45.7	45.7	45.7	58841	0	263.11	11543000000	1288	28.8414
Mapk3	Mitogen-activated protein kinase 3	479776	1187	17	64	554.62	Q63844	Q63844	3971		22	22	55.5	55.5	43.2	43066	0	218.19	8448300000	1455	28.5166
Ctnna1	Catenin alpha-1	479735	1188	35	97	554.572	P26231;Q65CL1	P26231	1458		44	44	58.8	58.8	49.6	100110	0	323.31	19637000000	1398	28.6383
Dbn1	Drebrin	479576	1189	21	55	554.389	Q9QXS6-3;Q9QXS6;Q9QXS6-2	Q9QXS6-3;Q9QXS6;Q9QXS6-2	9491		21	21	40.8	40.8	40.8	72416	0	323.31	14200000000	1195	29.0247
Creld2	Cysteine-rich with EGF-like domain protein 2	478524	1190	11	34	553.173	Q9CYA0	Q9CYA0	8241		11	11	41.7	41.7	41.7	38219	0	162.1	7477900000	1264	28.8931
Api5	Apoptosis inhibitor 5	478209	1191	23	66	552.809	O35841	O35841	670		23	23	45.2	45.2	45.2	56784	0	95.276	11103000000	1349	28.7264
Bzw2	Basic leucine zipper and W2 domain-containing protein 2	478017	1192	21	41	552.586	Q91VK1	Q91VK1	7116		23	23	42.7	42.7	39.4	48063	0	109.82	9394000000	1540	28.3742
Hpcal1	Hippocalcin-like protein 1	477623	1193	7	24	552.131	P62748	P62748	2260		12	12	67.4	67.4	38.9	22338	0	82.857	4362400000	1710	28.1156
Pgam5	Serine/threonine-protein phosphatase PGAM5, mitochondrial	477422	1194	1	73	551.899	Q8BX10	Q8BX10	5715		22	22	72.6	72.6	9.4	31994	0	84.017	6245500000	1632	28.2183
Ddx6	Probable ATP-dependent RNA helicase DDX6	476224	1195	35	133	550.514	P54823	P54823	1984		35	35	69.8	69.8	69.8	54191	0	323.31	10552000000	1467	28.4895
Rcc1	Regulator of chromosome condensation	475516	1196	15	76	549.695	Q8VE37	Q8VE37	6970		15	15	54.2	54.2	54.2	44930	0	272.93	8735700000	1196	29.0243
Lin7c	Protein lin-7 homolog C	475273	1197	6	34	549.415	O88952	O88952	982		10	10	51.3	51.3	27.9	21834	0	31.373	4243000000	1451	28.523
Cdc37	Hsp90 co-chaperone Cdc37;Hsp90 co-chaperone Cdc37, N-terminally processed	475210	1198	17	55	549.342	Q61081	Q61081	3680		17	17	45.1	45.1	45.1	44593	0	181.79	8664600000	1206	29.0125
Atxn10	Ataxin-10	475197	1199	26	72	549.326	P28658	P28658	1508		26	26	57.9	57.9	57.9	53706	0	323.31	10435000000	1480	28.4734
Hm13	Minor histocompatibility antigen H13	474788	1200	4	30	548.853	Q9D8V0;Q9D8V0-3;Q9D8V0-2	Q9D8V0;Q9D8V0-3	8719		11	11	25.7	25.7	9	41747	0	157.85	8104400000	1250	28.9161
Prkar1a	cAMP-dependent protein kinase type I-alpha regulatory subunit;cAMP-dependent protein kinase type I-alpha regulatory subunit, N-terminally processed	472813	1201	19	52	546.571	Q9DBC7	Q9DBC7	8831		25	25	56.7	56.7	46.5	43185	0	82.596	8348700000	1360	28.711
Cad	CAD protein;Glutamine-dependent carbamoyl-phosphate synthase;Aspartate carbamoyltransferase;Dihydroorotase	472792	1202	100	402	546.546	B2RQC6;B2RQC6-2	B2RQC6;B2RQC6-2	175		103	103	57.7	57.7	56.7	243240	0	323.31	47022000000	1359	28.7112
Map2k2	Dual specificity mitogen-activated protein kinase kinase 2	472616	1203	16	63	546.343	Q63932	Q63932	3976		24	24	62.6	62.6	47.9	44402	0	323.31	8580400000	1378	28.6765
Atp5j	ATP synthase-coupling factor 6, mitochondrial	472270	1204	9	13	545.942	P97450	P97450	2545		9	9	59.3	59.3	59.3	12496	0	75.568	2413000000	1285	28.8462
Emc7	ER membrane protein complex subunit 7	472139	1205	9	28	545.791	Q9EP72	Q9EP72	8978		9	9	44.8	44.8	44.8	26310	0	29.84	5079100000	1248	28.92
Tomm40	Mitochondrial import receptor subunit TOM40 homolog	469998	1206	14	103	543.317	Q9QYA2	Q9QYA2	9522		14	14	59	59	59	37895	0	323.31	7282400000	1046	29.3023
Fabp3	Fatty acid-binding protein, heart	469881	1207	8	42	543.181	P11404	P11404	1194		8	8	60.2	60.2	60.2	14819	0	50.727	2847100000	1735	28.0849
Praf2	PRA1 family protein 2	468787	1208	5	10	541.917	Q9JIG8	Q9JIG8	9216		5	5	30.3	30.3	30.3	19478	0	10.234	3733500000	1094	29.2129
Cndp2	Cytosolic non-specific dipeptidase	466782	1209	29	105	539.599	Q9D1A2	Q9D1A2	8436		29	29	63.4	63.4	63.4	52767	0	138.7	10071000000	1425	28.5856
Txnrd1	Thioredoxin reductase 1, cytoplasmic	466371	1210	16	71	539.124	Q9JMH6-2;Q9JMH6	Q9JMH6-2;Q9JMH6	9418		17	17	45.5	45.5	42.5	54544	0	253.47	10401000000	1372	28.6911
Pdcd10	Programmed cell death protein 10	466044	1211	10	38	538.746	Q8VE70	Q8VE70	6978		10	10	50	50	50	24715	0	72.165	4709600000	1500	28.4325
Grn	Granulins;Acrogranin;Granulin-1;Granulin-2;Granulin-3;Granulin-4;Granulin-5;Granulin-6;Granulin-7	465222	1212	19	55	537.796	P28798	P28798	1519		19	19	55	55	55	63458	0	235	12071000000	1189	29.0314
Slc25a24	Calcium-binding mitochondrial carrier protein SCaMC-1	464582	1213	20	81	537.056	Q8BMD8	Q8BMD8	5445		20	20	42.9	42.9	42.9	52901	0	232.34	10049000000	1449	28.5259
Mcm5	DNA replication licensing factor MCM5	464506	1214	43	109	536.968	P49718	P49718	1842		43	43	53.5	53.5	53.5	82342	0	206.62	15639000000	1459	28.5069
Mrps34	28S ribosomal protein S34, mitochondrial	463970	1215	12	37	536.348	Q9JIK9	Q9JIK9	9223		12	12	59.2	59.2	59.2	25826	0	77.687	4899400000	1466	28.4895
Dnm1l	Dynamin-1-like protein	462555	1216	4	150	534.712	Q8K1M6-3;Q8K1M6-5	Q8K1M6-3	6376		48	48	75.1	75.1	5.6	78010	0	323.31	14754000000	1670	28.1656
Luc7l2	Putative RNA-binding protein Luc7-like 2	462402	1217	14	85	534.535	Q7TNC4-4;Q7TNC4;Q7TNC4-2;Q7TNC4-3	Q7TNC4-4;Q7TNC4;Q7TNC4-2;Q7TNC4-3	4677		21	21	44.8	44.8	37.7	45404	0	176.73	8584400000	1295	28.8291
G3bp2	Ras GTPase-activating protein-binding protein 2	462119	1218	1	71	534.208	P97379-2	P97379-2	2528		26	22	53.5	49.9	4.5	50784	0	323.31	9595700000	1252	28.9118
Crkl	Crk-like protein	460693	1219	17	75	532.56	P47941	P47941	1788		17	17	65	65	65	33830	0	165.99	6372500000	1431	28.5692
Apool	MICOS complex subunit Mic27	459526	1220	13	53	531.211	Q78IK4	Q78IK4	4615		13	13	53.2	53.2	53.2	29260	0	68.031	5497700000	1598	28.2687
Rbbp9	Putative hydrolase RBBP9	459492	1221	9	43	531.171	O88851	O88851	966		9	9	73.7	73.7	73.7	20911	0	94.427	3928700000	1440	28.5495
Rab9a	Ras-related protein Rab-9A	458405	1222	12	29	529.915	Q9R0M6	Q9R0M6	9644		13	13	55.7	55.7	51.2	22909	0	140.48	4293900000	1442	28.5402
Phf5a	PHD finger-like domain-containing protein 5A	457143	1223	8	21	528.455	P83870	P83870	2471		8	8	70	70	70	12405	0	19.021	2318700000	1719	28.1107
Adcy7	Adenylate cyclase type 7	457072	1224	6	7	528.374	P51829	P51829	1894		6	6	8.6	8.6	8.6	122710	0	13.32	22933000000	1303	28.802
Aldh9a1	4-trimethylaminobutyraldehyde dehydrogenase	455966	1225	27	71	527.095	Q9JLJ2	Q9JLJ2	9361		27	27	63.2	63.2	63.2	53514	0	312.15	9976900000	1486	28.4611
Vars	Valine--tRNA ligase	455406	1226	62	181	526.448	Q9Z1Q9	Q9Z1Q9	9971		62	62	49.9	49.9	49.9	140210	0	323.31	26108000000	1353	28.7211
Psme2	Proteasome activator complex subunit 2	455289	1227	13	46	526.313	P97372	P97372	2524		14	13	55.2	50.6	50.6	27057	0	105.34	5036900000	1506	28.4225
Ptma	Prothymosin alpha;Prothymosin alpha, N-terminally processed;Thymosin alpha	455032	1228	7	28	526.015	P26350	P26350	1460		7	7	38.7	38.7	38.7	12254	0	63.559	2279900000	954	29.5014
Pgm1	Phosphoglucomutase-1	454002	1229	33	90	524.825	Q9D0F9	Q9D0F9	8379		33	33	68.3	68.3	68.3	61417	0	212.38	11401000000	1573	28.321
Hk1	Hexokinase-1	453902	1230	35	122	524.709	P17710-3;P17710-4;P17710;P17710-2	P17710-3;P17710-4;P17710;P17710-2	1317		43	39	47.8	43.7	41.2	102300	0	286.69	18986000000	1437	28.5592
Zadh2	Zinc-binding alcohol dehydrogenase domain-containing protein 2	452824	1231	17	57	523.464	Q8BGC4	Q8BGC4	5135		17	17	43.2	43.2	43.2	40528	0	66.487	7503800000	1473	28.483
Emc3	ER membrane protein complex subunit 3	452814	1232	13	27	523.452	Q99KI3	Q99KI3	7628		13	13	47.1	47.1	47.1	29980	0	224.15	5550700000	1382	28.6696
Hk2	Hexokinase-2	449639	1233	38	146	519.782	O08528	O08528	439		44	44	53.3	53.3	47.3	102530	0	310.97	18850000000	1465	28.49
Prkacb	cAMP-dependent protein kinase catalytic subunit beta	449526	1234	7	48	519.651	P68181-4;P68181-2;P68181-3;P68181	P68181-4;P68181-2;P68181-3;P68181	2341		16	16	37.2	37.2	19.8	46013	0	106.09	8457300000	1426	28.5852
Dcakd	Dephospho-CoA kinase domain-containing protein	449457	1235	15	70	519.571	Q8BHC4	Q8BHC4	5237		15	15	61	61	61	26476	0	81.403	4865600000	1476	28.4795
Mta2	Metastasis-associated protein MTA2	449216	1236	40	92	519.293	Q9R190	Q9R190	9676		46	46	62.7	62.7	58.5	75029	0	232.32	13781000000	1654	28.19
Sap18	Histone deacetylase complex subunit SAP18	448400	1237	10	19	518.349	O55128	O55128	775		10	10	55.6	55.6	55.6	17595	0	191.97	3225900000	1703	28.1277
Fech	Ferrochelatase, mitochondrial	447601	1238	19	84	517.425	P22315	P22315	1384		19	19	51.2	51.2	51.2	47130	0	212.52	8625500000	1546	28.3621
Gps1	COP9 signalosome complex subunit 1	446677	1239	24	67	516.357	Q99LD4;Q99LD4-2	Q99LD4;Q99LD4-2	7683		24	24	48.4	48.4	48.4	53442	0	167.55	9760500000	1204	29.0144
Qdpr	Dihydropteridine reductase	446166	1240	11	28	515.767	Q8BVI4	Q8BVI4	5662		11	11	57.7	57.7	57.7	25570	0	136.03	4664700000	1578	28.3118
Brix1	Ribosome biogenesis protein BRX1 homolog	445636	1241	17	53	515.154	Q9DCA5	Q9DCA5	8914		17	17	55.2	55.2	55.2	41241	0	83.504	7514600000	1472	28.4851
Nt5c	5(3)-deoxyribonucleotidase, cytosolic type	444977	1242	11	37	514.392	Q9JM14	Q9JM14	9384		11	11	56	56	56	23076	0	136.08	4198500000	1309	28.7973
Hmgb3	High mobility group protein B3	444712	1243	11	55	514.086	O54879	O54879	724		11	11	41	41	41	23010	0	63.344	4184000000	1015	29.3773
Umps	Uridine 5-monophosphate synthase;Orotate phosphoribosyltransferase;Orotidine 5-phosphate decarboxylase	444106	1244	27	90	513.385	P13439	P13439	1229		27	27	58.4	58.4	58.4	52292	0	269.65	9495500000	1461	28.5007
Nsun2	tRNA (cytosine(34)-C(5))-methyltransferase	442941	1245	46	153	512.038	Q1HFZ0;Q1HFZ0-2	Q1HFZ0;Q1HFZ0-2	2838		46	46	64.6	64.6	64.6	85451	0	323.31	15476000000	1487	28.457
Bcas2	Pre-mRNA-splicing factor SPF27	439498	1246	10	21	508.059	Q9D287	Q9D287	8489		10	10	44.9	44.9	44.9	26131	0	68.561	4695800000	1504	28.4283
Ybx3	Y-box-binding protein 3	439033	1247	8	43	507.521	Q9JKB3	Q9JKB3	9307		26	18	75.6	62.9	24.4	38813	0	228.69	6967400000	1216	28.9975
Blvra	Biliverdin reductase A	438722	1248	18	43	507.162	Q9CY64	Q9CY64	8236		18	18	61.7	61.7	61.7	33524	0	103.3	6013700000	1574	28.3157
Akr1b8	Aldose reductase-related protein 2	436848	1249	11	44	504.995	P45377	P45377	1735		15	15	42.4	42.4	34.5	36120	0	82.183	6451700000	1509	28.4171
Chp1	Calcineurin B homologous protein 1	436742	1250	12	26	504.873	P61022	P61022	2157		12	12	63.1	63.1	63.1	22432	0	73.737	4005800000	1429	28.5775
Hp1bp3	Heterochromatin protein 1-binding protein 3	436053	1251	1	48	504.076	Q3TEA8;Q3TEA8-3	Q3TEA8;Q3TEA8-3	2903		25	25	44.8	44.8	7.4	60866	0	106.69	10852000000	1370	28.6933
Rad23b	UV excision repair protein RAD23 homolog B	435822	1252	10	33	503.809	P54728	P54728	1973		13	13	39.7	39.7	37.5	43512	0	141.09	7753800000	1122	29.1518
Ckm	Creatine kinase M-type	435447	1253	8	14	503.376	P07310	P07310	1094		9	8	31.8	31.8	31.8	43044	0	10.628	7663800000	1457	28.5135
Plaur	Urokinase plasminogen activator surface receptor	435157	1254	6	50	503.04	P35456;P35456-2	P35456;P35456-2	1616		6	6	24.8	24.8	24.8	35428	0	173.75	6303600000	1009	29.3836
Lonp1	Lon protease homolog, mitochondrial	435115	1255	40	148	502.992	Q8CGK3	Q8CGK3	6155		40	40	40.5	40.5	40.5	105840	0	323.31	18830000000	1366	28.7061
Nomo1	Nodal modulator 1	434918	1256	49	203	502.764	Q6GQT9	Q6GQT9	4189		49	49	51.8	51.8	51.8	133420	0	323.31	23726000000	1535	28.3783
Ehd4	EH domain-containing protein 4	434840	1257	28	73	502.674	Q9EQP2	Q9EQP2	9038		34	29	67.7	62.3	60.3	61480	0	323.31	10931000000	1493	28.4408
Uchl5	Ubiquitin carboxyl-terminal hydrolase isozyme L5	434410	1258	21	94	502.176	Q9WUP7-2;Q9WUP7	Q9WUP7-2;Q9WUP7	9793		21	21	73.8	73.8	73.8	37487	0	168.29	6658500000	1485	28.4626
Sun2	SUN domain-containing protein 2	434219	1259	1	83	501.956	Q8BJS4-3	Q8BJS4-3	5345		36	36	60.4	60.4	3	78178	0	323.31	13880000000	1453	28.5224
Mcm4	DNA replication licensing factor MCM4	433949	1260	41	143	501.644	P49717	P49717	1841		41	41	47.1	47.1	47.1	96735	0	323.31	17164000000	1415	28.6063
Cpt2	Carnitine O-palmitoyltransferase 2, mitochondrial	433536	1261	29	79	501.166	P52825	P52825	1932		29	29	49.7	49.7	49.7	73980	0	323.31	13114000000	1474	28.4811
Agps	Alkyldihydroxyacetonephosphate synthase, peroxisomal	433507	1262	32	82	501.133	Q8C0I1	Q8C0I1	5822		32	32	59.8	59.8	59.8	71683	0	323.31	12706000000	1495	28.4355
Cab39	Calcium-binding protein 39	432562	1263	21	48	500.041	Q06138	Q06138	2733		24	24	49.6	49.6	44.6	39842	0	114.64	7046700000	1571	28.322
Dync1i2	Cytoplasmic dynein 1 intermediate chain 2	431975	1264	21	87	499.362	O88487	O88487	908		23	23	51.8	51.8	47.1	68393	0	323.31	12080000000	1113	29.1699
Vamp8	Vesicle-associated membrane protein 8	431154	1265	7	9	498.413	O70404	O70404	837		7	7	54.5	54.5	54.5	11451	0	40.149	2018700000	1565	28.3258
Ppp2r2a	Serine/threonine-protein phosphatase 2A 55 kDa regulatory subunit B alpha isoform	430755	1266	13	60	497.952	Q6P1F6	Q6P1F6	4281		25	25	54.4	54.4	38.5	51691	0	226.48	9104200000	1462	28.4989
Lamtor5	Ragulator complex protein LAMTOR5	429313	1267	5	19	496.285	Q9D1L9	Q9D1L9	8466		5	5	96.7	96.7	96.7	9641.8	0	252.37	1692500000	1558	28.3346
Agk	Acylglycerol kinase, mitochondrial	428351	1268	19	47	495.172	Q9ESW4;Q9ESW4-2	Q9ESW4	9135		19	19	57.2	57.2	57.2	46975	0	308.95	8227400000	1477	28.4783
Ethe1	Persulfide dioxygenase ETHE1, mitochondrial	428188	1269	13	37	494.984	Q9DCM0	Q9DCM0	8941		13	13	68.1	68.1	68.1	27738	0	136.76	4856300000	1597	28.2703
Mcfd2	Multiple coagulation factor deficiency protein 2 homolog	426531	1270	3	12	493.068	Q8K5B2	Q8K5B2	6540		3	3	44.8	44.8	44.8	16168	0	41.08	2819700000	1301	28.8079
Dnm2	Dynamin-2	426174	1271	2	162	492.656	P39054	P39054	1664		50	50	63.4	63.4	1.5	98144	0	323.31	17102000000	1518	28.4085
Map2k1	Dual specificity mitogen-activated protein kinase kinase 1	425689	1272	15	46	492.095	P31938	P31938	1569		23	15	57.3	42.2	42.2	43474	0	256.82	7566900000	1432	28.5691
Snrnp40	U5 small nuclear ribonucleoprotein 40 kDa protein	425518	1273	22	55	491.898	Q6PE01	Q6PE01	4413		22	22	72.3	72.3	72.3	39275	0	323.31	6833300000	1333	28.7631
Ndufb6	NADH dehydrogenase [ubiquinone] 1 beta subcomplex subunit 6	425236	1274	8	29	491.571	Q3UIU2	Q3UIU2	3140		8	8	49.2	49.2	49.2	15515	0	19.356	2697600000	1561	28.329
Prpf8	Pre-mRNA-processing-splicing factor 8	425095	1275	124	363	491.409	Q99PV0	Q99PV0	7833		124	124	54.4	54.4	54.4	273610	0	323.31	47557000000	1475	28.4802
Pld3	Phospholipase D3	424644	1276	16	71	490.887	O35405	O35405	602		16	16	42	42	42	54388	0	323.31	9443300000	1085	29.2297
Ssr3	Translocon-associated protein subunit gamma	424640	1277	1	7	490.882	Q9DCF9-2;Q9DCF9	Q9DCF9-2;Q9DCF9	8925		1	1	7.8	7.8	7.8	20699	0	26.91	3593900000	990	29.421
Minos1	MICOS complex subunit Mic10	424370	1278	4	6	490.571	Q7TNS2	Q7TNS2	4690		4	4	63.2	63.2	63.2	8566.9	0	139.52	1486500000	1270	28.8843
Ppap2a	Lipid phosphate phosphohydrolase 1	424352	1279	2	35	490.55	Q61469-2	Q61469-2	3767		10	10	37.3	37.3	7.4	31996	0	197.8	5551600000	1320	28.7853
Parva	Alpha-parvin	424111	1280	17	51	490.271	Q9EPC1	Q9EPC1	8987		18	18	43.3	43.3	43.3	42329	0	55.79	7340300000	1419	28.6033
Lypla2	Acyl-protein thioesterase 2	423840	1281	8	29	489.958	Q9WTL7	Q9WTL7	9726		8	8	51.5	51.5	51.5	24794	0	150.14	4296800000	1512	28.4157
Mmgt1	Membrane magnesium transporter 1	423803	1282	5	34	489.915	Q8K273	Q8K273	6398		5	5	49.6	49.6	49.6	14677	0	48.619	2543300000	1246	28.9221
Ndufs7	NADH dehydrogenase [ubiquinone] iron-sulfur protein 7, mitochondrial	422427	1283	10	16	488.325	Q9DC70	Q9DC70	8911		10	10	55.8	55.8	55.8	24683	0	81.083	4263300000	1446	28.5299
Lmnb2	Lamin-B2	422386	1284	44	107	488.277	P21619;P21619-2	P21619;P21619-2	1374		52	51	69.5	69.5	62.9	67317	0	217.32	11626000000	1626	28.2272
Lima1	LIM domain and actin-binding protein 1	422257	1285	36	134	488.128	Q9ERG0;Q9ERG0-2	Q9ERG0;Q9ERG0-2	9073		38	38	55.6	55.6	53.4	84059	0	323.31	14513000000	1623	28.2331
Adh5	Alcohol dehydrogenase class-3	421788	1286	11	49	487.585	P28474	P28474	1498		12	12	37.4	37.4	35.3	39547	0	115.48	6820300000	1508	28.4192
Ndufs8	NADH dehydrogenase [ubiquinone] iron-sulfur protein 8, mitochondrial	421400	1287	9	53	487.137	Q8K3J1	Q8K3J1	6488		9	9	35.8	35.8	35.8	24038	0	33.848	4141800000	1617	28.2472
Ptpn11	Tyrosine-protein phosphatase non-receptor type 11	419336	1288	34	124	484.752	P35235-2;P35235	P35235-2;P35235	1602		34	34	65.3	65.3	65.3	68034	0	306.67	11665000000	1651	28.1936
Emc1	ER membrane protein complex subunit 1	416774	1289	38	178	481.789	Q8C7X2-2;Q8C7X2;Q8C7X2-3	Q8C7X2-2;Q8C7X2	5982		38	38	46.7	46.7	46.7	111290	0	323.31	18965000000	1392	28.6508
Tpm2	Tropomyosin beta chain	416289	1290	2	13	481.229	P58774	P58774	2088		26	3	57.7	13	9.9	32836	0	5.7206	5589100000	1531	28.38
Ubl4a	Ubiquitin-like protein 4A	416251	1291	10	18	481.184	P21126	P21126	1365		10	10	63.1	63.1	63.1	17800	0	23.38	3029500000	1463	28.4964
Tomm20	Mitochondrial import receptor subunit TOM20 homolog	416208	1292	2	4	481.135	Q9DCC8	Q9DCC8	8919		2	2	13.8	13.8	13.8	16284	0.00056211	2.4189	2771200000	1179	29.0459
Flot1	Flotillin-1	415630	1293	29	99	480.467	O08917	O08917	509		29	29	74.8	74.8	74.8	47513	0	253.94	8074500000	1682	28.1559
Eif3j1;Eif3j2	Eukaryotic translation initiation factor 3 subunit J-A;Eukaryotic translation initiation factor 3 subunit J-B	415410	1294	12	25	480.213	Q3UGC7;Q66JS6	Q3UGC7;Q66JS6	3097		12	12	51	51	51	29343	0	177.05	4984000000	1519	28.4073
Emc2	ER membrane protein complex subunit 2	414721	1295	14	75	479.416	Q9CRD2	Q9CRD2	8086		14	14	45.1	45.1	45.1	34934	0	64.297	5923800000	1387	28.6565
Impa1	Inositol monophosphatase 1	413341	1296	13	37	477.821	O55023	O55023	755		13	13	44.8	44.8	44.8	30436	0	25.329	5143900000	1604	28.2602
Stk24	Serine/threonine-protein kinase 24;Serine/threonine-protein kinase 24 35 kDa subunit;Serine/threonine-protein kinase 24 12 kDa subunit	412898	1297	10	42	477.309	Q99KH8	Q99KH8	7626		21	21	45.9	45.9	30.2	47953	0	147.75	8095700000	1422	28.5926
Scarb2	Lysosome membrane protein 2	412316	1298	14	40	476.636	O35114	O35114	551		14	14	35.8	35.8	35.8	54043	0	75.408	9111000000	1434	28.5614
Uchl3	Ubiquitin carboxyl-terminal hydrolase isozyme L3	412312	1299	5	44	476.632	Q9JKB1	Q9JKB1	9306		14	14	63.9	63.9	23.9	26151	0	323.31	4408700000	1556	28.3373
Snx5	Sorting nexin-5	411887	1300	23	55	476.14	Q9D8U8	Q9D8U8	8718		24	24	48.3	48.3	45.8	46797	0	165.25	7881200000	1586	28.2908
Dctn3	Dynactin subunit 3	411437	1301	8	8	475.62	Q9Z0Y1	Q9Z0Y1	9918		8	8	35.5	35.5	35.5	20978	0	6.5174	3529100000	1605	28.2572
Pofut1	GDP-fucose protein O-fucosyltransferase 1	411273	1302	18	61	475.431	Q91ZW2	Q91ZW2	7358		18	18	45.8	45.8	45.8	44688	0	182.59	7514800000	1554	28.3476
Srp68	Signal recognition particle subunit SRP68	410904	1303	35	80	475.004	Q8BMA6	Q8BMA6	5436		35	35	62.4	62.4	62.4	70573	0	323.31	11857000000	1557	28.3357
Hspb6	Heat shock protein beta-6	410330	1304	5	11	474.34	Q5EBG6	Q5EBG6	3386		5	5	29.6	29.6	29.6	17521	0	22.255	2939600000	1396	28.6456
Poglut1	Protein O-glucosyltransferase 1	408844	1305	17	44	472.623	Q8BYB9	Q8BYB9	5750		17	17	37.2	37.2	37.2	46379	0	29.401	7753100000	1562	28.3286
Ndufa7	NADH dehydrogenase [ubiquinone] 1 alpha subcomplex subunit 7	407961	1306	6	19	471.602	Q9Z1P6	Q9Z1P6	9967		6	6	49.6	49.6	49.6	12575	0	7.919	2097600000	1530	28.3811
Ubqln1	Ubiquilin-1	407809	1307	12	65	471.426	Q8R317-2;Q8R317	Q8R317-2;Q8R317	6697		15	15	32.7	32.7	24.5	58677	0	323.31	9784100000	1013	29.3804
Bak1	Bcl-2 homologous antagonist/killer	407691	1308	9	16	471.289	O08734	O08734	474		9	9	55.8	55.8	55.8	23334	0	106.46	3889700000	1681	28.1566
Atp6v1c1	V-type proton ATPase subunit C 1	407690	1309	23	36	471.288	Q9Z1G3;Q99L60-3;Q99L60;Q99L60-2	Q9Z1G3	9951		23	23	56.5	56.5	56.5	43887	0	212.3	7315800000	1798	28.0135
Eef1e1	Eukaryotic translation elongation factor 1 epsilon-1	406887	1310	7	44	470.36	Q9D1M4	Q9D1M4	8468		7	7	48.3	48.3	48.3	19859	0	50.238	3303900000	1780	28.0365
Fxr1	Fragile X mental retardation syndrome-related protein 1	406862	1311	36	101	470.331	Q61584-4;Q61584-3;Q61584;Q61584-5;Q61584-6;Q61584-7;Q61584-2	Q61584-4;Q61584-3;Q61584;Q61584-5;Q61584-6;Q61584-7;Q61584-2	3798		37	37	55.8	55.8	54.6	72813	0	323.31	12113000000	1423	28.5889
Pttg1ip	Pituitary tumor-transforming gene 1 protein-interacting protein	406037	1312	5	12	469.378	Q8R143	Q8R143	6613		5	5	19	19	19	19965	0.00012277	4.5623	3314600000	1180	29.0412
Tmem263	Transmembrane protein 263	405831	1313	6	39	469.14	Q9DAM7	Q9DAM7	8776		6	6	79.1	79.1	79.1	11549	0	82.439	1916400000	1613	28.2508
Kpna3	Importin subunit alpha-4	405798	1314	14	47	469.102	O35344	O35344	590		23	23	44.7	44.7	29	57772	0	105.56	9585700000	1164	29.0708
Cnpy3	Protein canopy homolog 3	404958	1315	9	22	468.131	Q9DAU1;Q9DAU1-2	Q9DAU1	8783		9	9	35.5	35.5	35.5	30537	0	217.12	5056300000	1691	28.148
Nrp1	Neuropilin-1	403090	1316	34	117	465.971	P97333	P97333	2508		34	34	52.7	52.7	52.7	103000	0	323.31	16976000000	1404	28.6252
Rap2a	Ras-related protein Rap-2a	402211	1317	7	30	464.954	Q80ZJ1;Q80ZJ1-2	Q80ZJ1;Q80ZJ1-2	5016		14	14	78.7	78.7	28.4	20642	0	133.92	3394700000	1742	28.0757
Ap2a2	AP-2 complex subunit alpha-2	401888	1318	36	126	464.582	P17427	P17427	1313		51	36	57.9	42.6	42.6	104020	0	316.8	17093000000	1552	28.3488
Snrpc	U1 small nuclear ribonucleoprotein C	400026	1319	3	11	462.428	Q62241	Q62241	3905		3	3	24.5	24.5	24.5	17364	0	246.73	2840100000	1300	28.8183
Arpp19	cAMP-regulated phosphoprotein 19	399911	1320	9	19	462.296	P56212;P56212-2	P56212;P56212-2	2009		10	10	60.7	60.7	50.9	12293	0	21.471	2010100000	1729	28.0973
Gbas	Protein NipSnap homolog 2	399027	1321	13	39	461.274	O55126	O55126	774		13	13	42	42	42	32932	0	117.26	5373000000	1569	28.3231
Mcm3	DNA replication licensing factor MCM3	399001	1322	52	102	461.244	P25206	P25206	1438		52	52	63.9	63.9	63.9	91545	0	323.31	14935000000	1685	28.1541
Pfdn1	Prefoldin subunit 1	397997	1323	8	27	460.084	Q9CWM4	Q9CWM4	8135		8	8	68	68	68	14254	0	55.567	2319600000	1718	28.1112
Gpd2	Glycerol-3-phosphate dehydrogenase, mitochondrial	397794	1324	46	151	459.848	Q64521	Q64521	4056		46	46	59.6	59.6	59.6	80953	0	277.66	13167000000	1679	28.1568
Gpx7	Glutathione peroxidase 7	397774	1325	11	23	459.825	Q99LJ6	Q99LJ6	7704		11	11	57	57	57	21061	0	21.719	3425400000	1734	28.0887
Acp2	Lysosomal acid phosphatase	397243	1326	11	59	459.212	P24638	P24638	1431		11	11	29.1	29.1	29.1	48508	0	60.062	7878900000	1367	28.7054
Gm2a	Ganglioside GM2 activator	396687	1327	6	12	458.569	Q60648	Q60648	3563		6	6	30.1	30.1	30.1	20824	0	16.261	3377600000	1390	28.6534
Idi1	Isopentenyl-diphosphate Delta-isomerase 1	395514	1328	11	21	457.213	P58044	P58044	2058		11	11	60.4	60.4	60.4	26289	0	30.997	4251400000	1450	28.5259
Hn1l	Hematological and neurological expressed 1-like protein	395344	1329	8	18	457.016	Q6PGH2	Q6PGH2	4452		9	9	57.9	57.9	53.7	20020	0	33.179	3236200000	1699	28.1322
Pon2	Serum paraoxonase/arylesterase 2	395194	1330	15	60	456.844	Q62086	Q62086	3868		15	15	55.1	55.1	55.1	39617	0	186.73	6401600000	1430	28.5758
Atp6v0a1	V-type proton ATPase 116 kDa subunit a isoform 1	394854	1331	28	112	456.451	Q9Z1G4-3;Q9Z1G4-2;Q9Z1G4;Q920R6	Q9Z1G4-3;Q9Z1G4-2;Q9Z1G4	9952		30	30	36.2	36.2	34.1	95622	0	323.31	15438000000	1305	28.8013
Srpr	Signal recognition particle receptor subunit alpha	394034	1332	30	111	455.503	Q9DBG7	Q9DBG7	8842		30	30	49.7	49.7	49.7	69622	0	323.31	11217000000	1607	28.2557
Txn2	Thioredoxin, mitochondrial	393362	1333	3	7	454.726	P97493	P97493	2562		3	3	21.7	21.7	21.7	18255	0	28.77	2936100000	1490	28.4512
Plp2	Proteolipid protein 2	392591	1334	2	5	453.834	Q9R1Q7	Q9R1Q7	9694		2	2	16.4	16.4	16.4	16607	0	6.9988	2665800000	1218	28.99
Letm1	LETM1 and EF-hand domain-containing protein 1, mitochondrial	391487	1335	32	82	452.558	Q9Z2I0	Q9Z2I0	10037		32	32	47.4	47.4	47.4	82988	0	323.31	13284000000	1621	28.2367
Uso1	General vesicular transport factor p115	391134	1336	42	130	452.15	Q9Z1Z0;Q9Z1Z0-2;Q9Z1Z0-4;Q9Z1Z0-3	Q9Z1Z0;Q9Z1Z0-2	9989		42	42	53.9	53.9	53.9	106980	0	323.31	17109000000	1444	28.5346
Aqp1	Aquaporin-1	390890	1337	6	16	451.867	Q02013	Q02013	2660		6	6	17.5	17.5	17.5	28793	0	144.48	4601900000	946	29.5146
Ppp1r7	Protein phosphatase 1 regulatory subunit 7	390462	1338	20	39	451.373	Q3UM45	Q3UM45	3166		20	20	51.5	51.5	51.5	41291	0	323.31	6592200000	1627	28.2258
Map1lc3b	Microtubule-associated proteins 1A/1B light chain 3B	390406	1339	2	6	451.308	Q9CQV6	Q9CQV6	8001		3	3	24.8	24.8	19.2	14617	0.00011855	3.5527	2333300000	1135	29.1197
Wars	Tryptophan--tRNA ligase, cytoplasmic;T1-TrpRS;T2-TrpRS	390337	1340	27	88	451.228	P32921-2;P32921	P32921-2;P32921	1582		27	27	58.1	58.1	58.1	53640	0	180.85	8561000000	1657	28.1878
Ctsl	Cathepsin L1;Cathepsin L1 heavy chain;Cathepsin L1 light chain	390152	1341	14	40	451.014	P06797	P06797	1082		14	14	62.9	62.9	62.9	37547	0	141.83	5989700000	1263	28.8949
Aldh3a2	Fatty aldehyde dehydrogenase	390085	1342	21	50	450.937	P47740	P47740	1765		22	22	47.7	47.7	45.2	53970	0	255.98	8608100000	1375	28.6811
Hibadh	3-hydroxyisobutyrate dehydrogenase, mitochondrial	389767	1343	10	53	450.569	Q99L13	Q99L13	7664		10	10	40.6	40.6	40.6	35440	0	212.24	5648000000	1424	28.5877
Dctn1	Dynactin subunit 1	389462	1344	59	165	450.217	O08788;O08788-2	O08788;O08788-2	488		59	59	54.6	54.6	54.6	141670	0	323.31	22560000000	1511	28.4157
Ddr2	Discoidin domain-containing receptor 2	389134	1345	24	75	449.837	Q62371	Q62371	3925		25	25	39.6	39.6	38.6	96481	0	113.93	15351000000	1338	28.7502
Nop10	H/ACA ribonucleoprotein complex subunit 3	388283	1346	6	20	448.855	Q9CQS2	Q9CQS2	7984		6	6	70.3	70.3	70.3	7705.9	0	33.019	1223400000	1418	28.6033
Tax1bp3	Tax1-binding protein 3	388136	1347	4	19	448.685	Q9DBG9	Q9DBG9	8843		4	4	46	46	46	13722	0	51.896	2177700000	1368	28.6982
Leprel4	Synaptonemal complex protein SC65	387450	1348	12	65	447.891	Q8K2B0	Q8K2B0	6407		13	12	36.3	33	33	51131	0	119.13	8100200000	1489	28.4559
Suclg2	Succinyl-CoA ligase [GDP-forming] subunit beta, mitochondrial	386888	1349	20	44	447.241	Q9Z2I8;Q9Z2I8-2	Q9Z2I8;Q9Z2I8-2	10039		20	20	51.7	51.7	51.7	46839	0	201.91	7409500000	1820	27.9794
Sugt1	Suppressor of G2 allele of SKP1 homolog	386648	1350	23	57	446.964	Q9CX34	Q9CX34	8170		23	23	63.4	63.4	63.4	38158	0	318.9	6032500000	1727	28.0978
Eef1d	Elongation factor 1-delta	386336	1351	0	6	446.603	P57776	P57776	2047		25	1	72.2	3.2	0	31293	0.0029294	1.7683	4943200000	1711	28.1154
Synj2bp	Synaptojanin-2-binding protein	385544	1352	2	25	445.688	Q9D6K5;Q9D6K5-2;Q9D6K5-3	Q9D6K5;Q9D6K5-2;Q9D6K5-3	8601		8	8	55.2	55.2	10.3	15815	0	20.235	2493100000	1638	28.2153
Rab32	Ras-related protein Rab-32	385383	1353	12	31	445.501	Q9CZE3;Q8QZZ8	Q9CZE3	8300		13	13	64.6	64.6	59.6	25068	0	295.6	3950100000	1746	28.0719
Pin4	Peptidyl-prolyl cis-trans isomerase NIMA-interacting 4	385276	1354	6	14	445.378	Q9CWW6	Q9CWW6	8156		6	6	48.9	48.9	48.9	13815	0	15.264	2176300000	1795	28.0192
B2m	Beta-2-microglobulin	385182	1355	5	35	445.269	P01887	P01887	1034		5	5	47.1	47.1	47.1	13779	0	19.179	2170100000	1643	28.2077
2008-09-01	Septin-8	384816	1356	16	56	444.846	Q8CHH9;Q8CHH9-2	Q8CHH9;Q8CHH9-2	6183		20	17	58.3	50.3	46.6	49812	0	301.1	7837600000	1409	28.6198
Qki	Protein quaking	384657	1357	19	65	444.663	Q9QYS9-8;Q9QYS9-4;Q9QYS9-3;Q9QYS9-2;Q9QYS9;Q9QYS9-7;Q9QYS9-6;Q9QYS9-5	Q9QYS9-8;Q9QYS9-4;Q9QYS9-3;Q9QYS9-2;Q9QYS9;Q9QYS9-7;Q9QYS9-6;Q9QYS9-5	9552		19	19	56.7	56.7	56.7	35226	0	81.841	5540300000	1436	28.56
Eny2	Transcription and mRNA export factor ENY2	384316	1358	4	8	444.268	Q9JIX0	Q9JIX0	9236		4	4	42.6	42.6	42.6	11528	0	5.007	1811500000	1499	28.4326
Tmed5	Transmembrane emp24 domain-containing protein 5	383106	1359	6	15	442.869	Q9CXE7	Q9CXE7	8189		6	6	24.5	24.5	24.5	26172	0	14.204	4099700000	1553	28.3479
Srsf10	Serine/arginine-rich splicing factor 10	383001	1360	11	37	442.748	Q9R0U0-3;Q9R0U0-2;Q9R0U0	Q9R0U0-3;Q9R0U0-2;Q9R0U0	9662		11	11	47	47	47	22222	0	81.478	3480000000	1539	28.3745
Vps4b	Vacuolar protein sorting-associated protein 4B	382309	1361	20	77	441.948	P46467	P46467	1746		24	24	46.2	46.2	39.9	49419	0	323.31	7725100000	1645	28.203
Rap2c	Ras-related protein Rap-2c	381020	1362	7	17	440.459	Q8BU31	Q8BU31	5623		13	7	81.4	33.9	33.9	20745	0	33.312	3231900000	1802	28.0047
Pfkl	ATP-dependent 6-phosphofructokinase, liver type	380842	1363	24	91	440.252	P12382	P12382	1215		29	26	38.7	34	31.4	85359	0	323.31	13292000000	1403	28.6298
Rai14	Ankycorbin	380752	1364	48	128	440.149	Q9EP71	Q9EP71	8977		49	49	61.2	61.2	60.5	108850	0	323.31	16946000000	1744	28.0734
Srp54	Signal recognition particle 54 kDa protein	380089	1365	25	78	439.382	P14576;P14576-2	P14576	1252		25	25	51.4	51.4	51.4	55720	0	257.42	8659500000	1723	28.1047
Ncln	Nicalin	379812	1366	26	117	439.061	Q8VCM8	Q8VCM8	6876		26	26	37.5	37.5	37.5	62907	0	271.59	9769300000	1313	28.7933
Thbs4	Thrombospondin-4	379582	1367	27	176	438.796	Q9Z1T2	Q9Z1T2	9979		31	31	44.8	44.8	42.4	106370	0	323.31	16509000000	1330	28.7726
Etfdh	Electron transfer flavoprotein-ubiquinone oxidoreductase, mitochondrial	378834	1368	27	97	437.932	Q921G7	Q921G7	7391		27	27	52.8	52.8	52.8	68090	0	189.56	10547000000	1610	28.2517
Wls	Protein wntless homolog	378477	1369	14	37	437.518	Q6DID7;Q6DID7-2	Q6DID7;Q6DID7-2	4181		14	14	18.9	18.9	18.9	62188	0	34.939	9623700000	1251	28.916
Sgta	Small glutamine-rich tetratricopeptide repeat-containing protein alpha	377943	1370	14	44	436.901	Q8BJU0;Q8BJU0-2	Q8BJU0;Q8BJU0-2	5347		14	14	39.4	39.4	39.4	34322	0	81.713	5303900000	1354	28.7195
Crk	Adapter molecule crk	377871	1371	20	51	436.818	Q64010;Q64010-2	Q64010;Q64010-2	3982		20	20	59.5	59.5	59.5	33814	0	292.19	5224400000	1784	28.0347
Ndufb11	NADH dehydrogenase [ubiquinone] 1 beta subcomplex subunit 11, mitochondrial	377539	1372	8	26	436.434	O09111	O09111	530		8	8	51.7	51.7	51.7	17444	0	39.256	2692800000	1564	28.3265
Epb41l2	Band 4.1-like protein 2	377289	1373	52	123	436.145	O70318	O70318	823		56	56	61.9	61.9	60.2	109940	0	323.31	16960000000	1706	28.1234
Atad3	ATPase family AAA domain-containing protein 3	377184	1374	33	80	436.023	Q925I1;Q925I1-2	Q925I1;Q925I1-2	7526		33	33	53.1	53.1	53.1	66741	0	178.6	10293000000	1634	28.2165
Uqcrfs1	Cytochrome b-c1 complex subunit Rieske, mitochondrial;Cytochrome b-c1 complex subunit 11	376978	1375	16	45	435.786	Q9CR68	Q9CR68	8056		16	16	55.1	55.1	55.1	29367	0	90.364	4526600000	1668	28.1689
Dbt	Lipoamide acyltransferase component of branched-chain alpha-keto acid dehydrogenase complex, mitochondrial	376938	1376	27	77	435.739	P53395	P53395	1942		27	27	61	61	61	53246	0	135.57	8206400000	1740	28.0761
Cbr2	Carbonyl reductase [NADPH] 2	376447	1377	12	38	435.172	P08074	P08074	1105		13	13	63.1	63.1	59.8	25958	0	49.183	3995500000	1812	27.9888
Romo1	Reactive oxygen species modulator 1	375756	1378	5	14	434.373	P60603	P60603	2141		5	5	62	62	62	8182.8	0	51.586	1257200000	1625	28.2276
Vps25	Vacuolar protein-sorting-associated protein 25	375691	1379	9	43	434.298	Q9CQ80;Q9CQ80-2	Q9CQ80;Q9CQ80-2	7909		9	9	53.4	53.4	53.4	20747	0	184.65	3187000000	1616	28.2476
Farp1	FERM, RhoGEF and pleckstrin domain-containing protein 1	375425	1380	43	171	433.99	F8VPU2	F8VPU2	428		43	43	51.6	51.6	51.6	118870	0	323.31	18247000000	1548	28.359
Ppp1cb	Serine/threonine-protein phosphatase PP1-beta catalytic subunit	375070	1381	10	36	433.58	P62141	P62141	2217		23	11	70.6	38.5	35.2	37186	0	59.045	5702800000	1572	28.3216
Abhd12	Monoacylglycerol lipase ABHD12	374887	1382	18	68	433.368	Q99LR1;Q99LR1-2	Q99LR1	7716		18	18	56.8	56.8	56.8	45269	0	171.71	6939000000	1492	28.4442
Eif4a2	Eukaryotic initiation factor 4A-II;Eukaryotic initiation factor 4A-II, N-terminally processed	374140	1383	13	46	432.504	P10630;P10630-2	P10630;P10630-2	1169		30	13	62.2	31.4	31.4	46402	0	170.32	7098500000	1647	28.2013
Pfdn5	Prefoldin subunit 5	374056	1384	6	27	432.408	Q9WU28	Q9WU28	9758		6	6	48.1	48.1	48.1	17356	0	22.977	2654500000	1580	28.3058
Dnajc8	DnaJ homolog subfamily C member 8	373263	1385	14	24	431.491	Q6NZB0	Q6NZB0	4257		14	14	44.7	44.7	44.7	29812	0	103.77	4549900000	1528	28.3827
Kcnab2	Voltage-gated potassium channel subunit beta-2	373131	1386	11	19	431.338	P62482;P63143	P62482	2245		11	11	31.1	31.1	31.1	41021	0	73.686	6258400000	1541	28.3732
Mia3	Melanoma inhibitory activity protein 3	372836	1387	69	125	430.998	Q8BI84;Q8BI84-3;Q8BI84-2	Q8BI84;Q8BI84-3	5292		69	69	38.8	38.8	38.8	213670	0	323.31	32573000000	1600	28.2647
Gja1	Gap junction alpha-1 protein	371218	1388	20	38	429.126	P23242	P23242	1401		20	20	52.4	52.4	52.4	43004	0	323.31	6527300000	1498	28.4339
Atad1	ATPase family AAA domain-containing protein 1	370763	1389	16	58	428.601	Q9D5T0	Q9D5T0	8578		16	16	49	49	49	40744	0	112.16	6176700000	1646	28.2023
Lgalsl	Galectin-related protein	370217	1390	8	25	427.969	Q8VED9	Q8VED9	7000		8	8	60.5	60.5	60.5	18955	0	20.966	2869300000	1615	28.2482
Fhl3	Four and a half LIM domains protein 3	369671	1391	15	34	427.339	Q9R059	Q9R059	9614		15	15	71.3	71.3	71.3	31794	0	255.17	4805700000	1550	28.3547
Pbdc1	Protein PBDC1	369623	1392	7	19	427.284	Q9D0B6;Q9D0B6-2	Q9D0B6;Q9D0B6-2	8366		7	7	41.9	41.9	41.9	22223	0	56.544	3358600000	1658	28.1858
Spata5	Spermatogenesis-associated protein 5	368484	1393	38	80	425.966	Q3UMC0;Q9D3R6-3;Q9D3R6	Q3UMC0	3169		38	38	47.4	47.4	47.4	97255	0	136.2	14653000000	1776	28.0425
H2afy2	Core histone macro-H2A.2	368387	1394	16	58	425.854	Q8CCK0	Q8CCK0	6052	+	18	16	56.7	49.7	49.7	40092	0	323.31	6038900000	1619	28.2437
Lsm4	U6 snRNA-associated Sm-like protein LSm4	368024	1395	7	23	425.434	Q9QXA5	Q9QXA5	9459		7	7	51.1	51.1	51.1	15076	0	76.982	2268600000	1738	28.0792
Alcam	CD166 antigen	367000	1396	23	61	424.251	Q61490	Q61490	3772		23	23	37.7	37.7	37.7	65091	0	235.03	9767500000	1563	28.3274
Mtch1	Mitochondrial carrier homolog 1	366617	1397	14	63	423.808	Q791T5-2;Q791T5	Q791T5-2;Q791T5	4631		14	14	46.2	46.2	46.2	39940	0	51.992	5987100000	1624	28.2313
Aldh6a1	Methylmalonate-semialdehyde dehydrogenase [acylating], mitochondrial	366478	1398	24	61	423.647	Q9EQ20	Q9EQ20	9016		24	24	57.4	57.4	57.4	57915	0	323.31	8678300000	1680	28.1568
Itpa	Inosine triphosphate pyrophosphatase	366046	1399	8	23	423.148	Q9D892	Q9D892	8690		8	8	52.5	52.5	52.5	21897	0	53.561	3277300000	1588	28.2879
Vta1	Vacuolar protein sorting-associated protein VTA1 homolog	364999	1400	14	32	421.937	Q9CR26	Q9CR26	8035		14	14	42.4	42.4	42.4	33913	0	193.13	5061200000	1391	28.6518
Dazap1	DAZ-associated protein 1	364801	1401	14	49	421.709	Q9JII5-2;Q9JII5	Q9JII5-2;Q9JII5	9219		14	14	40.5	40.5	40.5	43086	0	105.37	6426700000	1065	29.2595
Smarca5	SWI/SNF-related matrix-associated actin-dependent regulator of chromatin subfamily A member 5	364453	1402	43	173	421.306	Q91ZW3	Q91ZW3	7359		61	61	57.4	57.4	44.1	121630	0	323.31	18125000000	1583	28.2959
Pacsin2	Protein kinase C and casein kinase substrate in neurons protein 2	364179	1403	20	53	420.99	Q9WVE8	Q9WVE8	9845		20	20	49.4	49.4	49.4	55832	0	220.08	8313700000	1501	28.4293
Rhoc	Rho-related GTP-binding protein RhoC	363755	1404	4	12	420.499	Q62159	Q62159	3883		11	4	52.3	24.9	24.9	22006	0	5.8866	3273000000	1414	28.608
2005-09-01	Septin-5	363477	1405	17	79	420.178	Q9Z2Q6;P28661-5;P28661-4;P28661-3;P28661-2;P28661	Q9Z2Q6	10049		18	18	56.6	56.6	54.7	42747	0	121.6	6353000000	1721	28.1053
Crip1	Cysteine-rich protein 1	363407	1406	3	11	420.098	P63254	P63254	2324		3	3	39	39	39	8549.7	0	26.004	1270400000	1620	28.2426
Arsb	Arylsulfatase B	362788	1407	18	72	419.382	P50429;P50429-2	P50429;P50429-2	1863		19	19	40.3	40.3	39	59646	0	78.057	8847700000	1521	28.3988
Pafah1b3	Platelet-activating factor acetylhydrolase IB subunit gamma	362698	1408	13	31	419.278	Q61205	Q61205	3717		13	13	78.9	78.9	78.9	25853	0	97.745	3834000000	1916	27.8362
Khdrbs1	KH domain-containing, RNA-binding, signal transduction-associated protein 1	362497	1409	13	37	419.046	Q60749;Q9WU01;Q9WU01-2	Q60749	3588		14	14	33	33	30.9	48370	0	148.2	7169300000	1053	29.2798
Smoc2	SPARC-related modular calcium-binding protein 2	361951	1410	23	61	418.414	Q8CD91;Q8CD91-2	Q8CD91	6061		23	23	53.7	53.7	53.7	49891	0	323.31	7383600000	1570	28.3223
Stat3	Signal transducer and activator of transcription 3	361080	1411	1	71	417.407	P42227;P42227-2	P42227;P42227-2	1706		33	33	53.6	53.6	2.9	88053	0	323.31	13000000000	1577	28.3124
Ide	Insulin-degrading enzyme	360885	1412	46	140	417.182	Q9JHR7	Q9JHR7	9172		46	46	46.3	46.3	46.3	117770	0	131.85	17378000000	1543	28.3726
Cops3	COP9 signalosome complex subunit 3	360883	1413	20	52	417.18	O88543	O88543	919		20	20	66.9	66.9	66.9	47832	0	323.31	7058000000	1745	28.0728
Map2k3	Dual specificity mitogen-activated protein kinase kinase 3	360389	1414	11	46	416.609	O09110;O09110-2	O09110;O09110-2	529		15	14	51.3	49.3	40.6	39296	0	76.941	5790500000	1867	27.9075
Gnpda1	Glucosamine-6-phosphate isomerase 1	360172	1415	11	50	416.358	O88958	O88958	983		13	13	66.4	66.4	58.5	32549	0	114.06	4793400000	1611	28.2515
Ndufb3	NADH dehydrogenase [ubiquinone] 1 beta subcomplex subunit 3	359911	1416	4	13	416.056	Q9CQZ6	Q9CQZ6	8020		4	4	41.3	41.3	41.3	11692	0	22.378	1720600000	1549	28.3583
Actl6a	Actin-like protein 6A	359539	1417	14	46	415.626	Q9Z2N8;Q99MR0	Q9Z2N8	10045		14	14	42.2	42.2	42.2	47447	0	178.55	6975100000	1536	28.3776
Clpp	ATP-dependent Clp protease proteolytic subunit, mitochondrial	359215	1418	11	58	415.251	O88696	O88696	943		11	11	43	43	43	29800	0	75.269	4376900000	1708	28.1204
Cxcl12	Stromal cell-derived factor 1	358494	1419	4	5	414.418	P40224-1;P40224	P40224-1;P40224	1677		4	4	41.6	41.6	41.6	10032	0	5.508	1470500000	1891	27.8687
Mprip	Myosin phosphatase Rho-interacting protein	358357	1420	5	146	414.26	P97434;P97434-5;P97434-2;P97434-4	P97434;P97434-5;P97434-2;P97434-4	2539		70	70	67.4	67.4	4.6	116410	0	323.31	17057000000	1736	28.0827
Tmx1	Thioredoxin-related transmembrane protein 1	358049	1421	10	26	413.903	Q8VBT0	Q8VBT0	6805		10	10	29.9	29.9	29.9	31395	0	142.69	4596200000	1326	28.7759
Nit2	Omega-amidase NIT2	357702	1422	18	38	413.503	Q9JHW2	Q9JHW2	9181		18	18	78.3	78.3	78.3	30501	0	114.97	4461000000	1761	28.0547
Bcat2	Branched-chain-amino-acid aminotransferase, mitochondrial	357298	1423	19	49	413.035	O35855	O35855	671		19	19	50.6	50.6	50.6	44127	0	116.11	6446600000	1602	28.264
Tcea1	Transcription elongation factor A protein 1	356822	1424	16	40	412.485	P10711;P10711-2;Q9QVN7	P10711;P10711-2	1174		16	16	54.8	54.8	54.8	33880	0	102.09	4943000000	1712	28.1153
Mthfd2	Bifunctional methylenetetrahydrofolate dehydrogenase/cyclohydrolase, mitochondrial;NAD-dependent methylenetetrahydrofolate dehydrogenase;Methenyltetrahydrofolate cyclohydrolase	356802	1425	17	50	412.462	P18155	P18155	1325		17	17	56.6	56.6	56.6	37863	0	249.8	5523800000	1912	27.8395
Aacs	Acetoacetyl-CoA synthetase	356355	1426	31	85	411.946	Q9D2R0	Q9D2R0	8510		31	31	48.2	48.2	48.2	75199	0	234.77	10957000000	1579	28.3067
Carkd	ATP-dependent (S)-NAD(P)H-hydrate dehydratase	355902	1427	15	68	411.421	Q9CZ42;Q9CZ42-3;Q9CZ42-2	Q9CZ42;Q9CZ42-3;Q9CZ42-2	8280		15	15	64.1	64.1	64.1	36717	0	102.39	5343100000	1695	28.1451
Cbln4	Cerebellin-4	355713	1428	5	9	411.203	Q8BME9	Q8BME9	5446		5	5	27.8	27.8	27.8	21609	0	20.19	3142900000	1733	28.09
Ak3	GTP:AMP phosphotransferase AK3, mitochondrial	355380	1429	14	47	410.818	Q9WTP7	Q9WTP7	9732		14	14	65.2	65.2	65.2	25426	0	126.79	3694600000	1960	27.7828
Gstm1	Glutathione S-transferase Mu 1	355234	1430	10	38	410.65	P10649	P10649	1173		16	13	57.8	42.2	32.1	25970	0	33.28	3772100000	1933	27.8127
Mcm2	DNA replication licensing factor MCM2	354565	1431	45	113	409.876	P97310	P97310	2499		45	45	53	53	53	102080	0	323.31	14799000000	1566	28.3253
Memo1	Protein MEMO1	354225	1432	14	135	409.483	Q91VH6	Q91VH6	7111		14	14	66.7	66.7	66.7	33692	0	186.43	4879800000	1661	28.1842
Sh3gl1	Endophilin-A2	354191	1433	18	58	409.443	Q62419;Q62420	Q62419	3943		18	18	51.1	51.1	51.1	41518	0	87.04	6012700000	1522	28.3979
Rsu1	Ras suppressor protein 1	353825	1434	13	36	409.02	Q01730	Q01730	2654		13	13	48.7	48.7	48.7	31550	0	65.778	4564400000	1592	28.2804
Psmd10	26S proteasome non-ATPase regulatory subunit 10	353376	1435	14	70	408.501	Q9Z2X2	Q9Z2X2	10063		14	14	71.9	71.9	71.9	25083	0	239.27	3624200000	1666	28.1701
Zmpste24	CAAX prenyl protease 1 homolog	353035	1436	14	56	408.107	Q80W54	Q80W54	4908		14	14	27.4	27.4	27.4	54734	0	68.33	7900800000	1402	28.6314
Poldip2	Polymerase delta-interacting protein 2	352778	1437	16	39	407.811	Q91VA6	Q91VA6	7100		16	16	48.6	48.6	48.6	41870	0	142.9	6039500000	1825	27.9682
Cdv3	Protein CDV3	352578	1438	11	22	407.579	Q4VAA2;Q4VAA2-2	Q4VAA2;Q4VAA2-2	3318		11	11	53	53	53	29729	0	323.31	4285800000	1864	27.9094
Idh3g	Isocitrate dehydrogenase [NAD] subunit gamma 1, mitochondrial	352539	1439	12	88	407.534	P70404	P70404	2425		12	12	45.8	45.8	45.8	42785	0	225.54	6167300000	1497	28.4345
Rfc3	Replication factor C subunit 3	352456	1440	21	41	407.438	Q8R323	Q8R323	6699		21	21	64.9	64.9	64.9	40526	0	109.11	5840300000	1764	28.0511
Cd109	CD109 antigen	350970	1441	41	133	405.721	Q8R422	Q8R422	6751		41	41	35.5	35.5	35.5	161660	0	323.31	23199000000	1516	28.411
Casp3	Caspase-3;Caspase-3 subunit p17;Caspase-3 subunit p12	350180	1442	10	27	404.807	P70677	P70677	2444		10	10	43.7	43.7	43.7	31474	0	23.957	4506500000	1674	28.1625
Rae1	mRNA export factor	349682	1443	14	46	404.232	Q8C570	Q8C570	5931		14	14	58.4	58.4	58.4	40965	0	323.31	5857100000	1341	28.7471
Lclat1	Lysocardiolipin acyltransferase 1	349666	1444	11	36	404.213	Q3UN02	Q3UN02	3183		11	11	29.3	29.3	29.3	44399	0	20.84	6347800000	1575	28.3157
Ccdc58	Coiled-coil domain-containing protein 58	349149	1445	6	17	403.616	Q8R3Q6	Q8R3Q6	6736		6	6	48.6	48.6	48.6	16665	0	48.557	2379100000	1555	28.3405
Rfc5	Replication factor C subunit 5	349143	1446	22	37	403.609	Q9D0F6	Q9D0F6	8378		22	22	67.8	67.8	67.8	38096	0	99.024	5438500000	1879	27.8812
Sh3glb1	Endophilin-B1	348528	1447	12	52	402.898	Q9JK48;Q9JK48-2	Q9JK48;Q9JK48-2	9299		14	13	33.2	31	29	40855	0	110.11	5822100000	1445	28.532
Mat2b	Methionine adenosyltransferase 2 subunit beta	347748	1448	17	37	401.996	Q99LB6-2;Q99LB6	Q99LB6-2;Q99LB6	7676		17	17	67.8	67.8	67.8	36210	0	202.56	5148600000	1603	28.2615
Impact	Protein IMPACT	347715	1449	15	69	401.958	O55091	O55091	766		15	15	51.9	51.9	51.9	36276	0	298.63	5157500000	1601	28.264
Glrx5	Glutaredoxin-related protein 5, mitochondrial	347671	1450	4	8	401.906	Q80Y14	Q80Y14	4967		4	4	27.6	27.6	27.6	16292	0	73.008	2316000000	1582	28.3016
Cspg4	Chondroitin sulfate proteoglycan 4	347493	1451	78	271	401.701	Q8VHY0;Q8VHY0-3;Q8VHY0-2	Q8VHY0;Q8VHY0-3	7049		78	78	42.8	42.8	42.8	252310	0	323.31	35849000000	1337	28.7575
Angptl2	Angiopoietin-related protein 2	346326	1452	27	107	400.352	Q9R045	Q9R045	9611		31	31	65.5	65.5	56.4	57105	0	192.49	8086400000	1800	28.006
Mrps23	28S ribosomal protein S23, mitochondrial	345990	1453	12	20	399.963	Q8VE22	Q8VE22	6968		12	12	70.6	70.6	70.6	20348	0	82.964	2878600000	1726	28.1008
Naga	Alpha-N-acetylgalactosaminidase	345461	1454	17	111	399.352	Q9QWR8	Q9QWR8	9444		17	17	40.5	40.5	40.5	47234	0	91.284	6671900000	1716	28.1119
Rbx1	E3 ubiquitin-protein ligase RBX1;E3 ubiquitin-protein ligase RBX1, N-terminally processed	345435	1455	3	15	399.322	P62878	P62878	2280		3	3	30.6	30.6	30.6	12274	0	100.57	1733600000	1143	29.1061
Mtx2	Metaxin-2	344887	1456	9	38	398.689	O88441	O88441	899		9	9	41.8	41.8	41.8	29758	0	124.74	4196400000	1529	28.3815
Igfbp7	Insulin-like growth factor-binding protein 7	344833	1457	10	23	398.626	Q61581	Q61581	3797		10	10	48.8	48.8	48.8	28969	0	241.39	4084500000	1850	27.9275
Far1	Fatty acyl-CoA reductase 1	344828	1458	27	73	398.62	Q922J9;Q922J9-4;Q922J9-3;Q922J9-2	Q922J9;Q922J9-4;Q922J9-3;Q922J9-2	7448		27	27	55	55	55	59434	0	208.84	8379800000	1720	28.1063
Ubl5	Ubiquitin-like protein 5	344015	1459	6	14	397.68	Q9EPV8	Q9EPV8	9011		6	6	54.8	54.8	54.8	8546.8	0	12.999	1202200000	1673	28.163
Sumo2	Small ubiquitin-related modifier 2	343582	1460	2	9	397.18	P61957	P61957	2198		3	2	27.4	14.7	14.7	10871	0.00022917	2.8267	1527200000	949	29.5083
Il1rl1	Interleukin-1 receptor-like 1	343408	1461	25	82	396.979	P14719;P14719-2	P14719;P14719-2	1255		25	25	55	55	55	64801	0	192.34	9098900000	1628	28.2251
Rnpep	Aminopeptidase B	343375	1462	29	122	396.94	Q8VCT3	Q8VCT3	6888		29	29	54.5	54.5	54.5	72415	0	323.31	10167000000	1713	28.1139
Uba6	Ubiquitin-like modifier-activating enzyme 6	342515	1463	53	119	395.946	Q8C7R4	Q8C7R4	5978		53	53	61.2	61.2	61.2	117960	0	254.75	16520000000	1757	28.0609
Tmem11	Transmembrane protein 11, mitochondrial	342463	1464	6	31	395.886	Q8BK08	Q8BK08	5358		6	6	31.1	31.1	31.1	21311	0	23.528	2984100000	1479	28.4746
Mme	Neprilysin	341653	1465	37	110	394.949	Q61391;Q9JLI3-2;Q9JLI3;Q9JLI3-3	Q61391	3753		37	37	48.3	48.3	48.3	85701	0	243.26	11972000000	1652	28.1936
Slirp	SRA stem-loop-interacting RNA-binding protein, mitochondrial	340809	1466	7	13	393.974	Q9D8T7-2;Q9D8T7	Q9D8T7-2;Q9D8T7	8716		7	7	41.4	41.4	41.4	10953	0	14.101	1526300000	1854	27.9224
Mmp14	Matrix metalloproteinase-14	340461	1467	22	53	393.572	P53690;Q9R0S2	P53690	1949		23	23	36.4	36.4	35.2	65918	0	219.21	9176300000	1328	28.7734
Abi1	Abl interactor 1	340353	1468	13	37	393.447	Q8CBW3-5;Q8CBW3-2;Q8CBW3-4;Q8CBW3-3;Q8CBW3	Q8CBW3-5;Q8CBW3-2;Q8CBW3-4;Q8CBW3-3;Q8CBW3	6033		17	17	40.7	40.7	31.7	42547	0	123.58	5921000000	1637	28.2153
Ecm1	Extracellular matrix protein 1	340068	1469	7	97	393.117	Q61508	Q61508	3778		31	31	63.7	63.7	10.6	62832	0	182.8	8736600000	1747	28.0702
Ddx19a	ATP-dependent RNA helicase DDX19A	339864	1470	31	135	392.882	Q61655;Q9QY15-2;Q9QY15	Q61655	3810		31	31	63	63	63	53932	0	163.32	7494600000	1810	27.9959
Metap2	Methionine aminopeptidase 2	339850	1471	23	93	392.866	O08663	O08663	464		23	23	60.7	60.7	60.7	52921	0	252.67	7353800000	1700	28.132
Farsa	Phenylalanine--tRNA ligase alpha subunit	339782	1472	22	59	392.787	Q8C0C7	Q8C0C7	5813		22	22	53.3	53.3	53.3	57598	0	323.31	8002100000	1609	28.2539
Dnajc7	DnaJ homolog subfamily C member 7	339051	1473	28	77	391.942	Q9QYI3	Q9QYI3	9539		28	28	55.3	55.3	55.3	56475	0	142.03	7829200000	1862	27.9121
Golim4	Golgi integral membrane protein 4	338998	1474	25	65	391.881	Q8BXA1	Q8BXA1	5727		25	25	38.9	38.9	38.9	76784	0	285.46	10643000000	1599	28.2648
Nup155	Nuclear pore complex protein Nup155	338838	1475	55	219	391.696	Q99P88	Q99P88	7808		55	55	46.4	46.4	46.4	155120	0	323.31	21491000000	1484	28.4651
Gng5	Guanine nucleotide-binding protein G(I)/G(S)/G(O) subunit gamma-5	338764	1476	5	7	391.61	Q80SZ7	Q80SZ7	4778		5	5	89.7	89.7	89.7	7318.4	0	36.121	1013700000	1857	27.917
	UPF0587 protein C1orf123 homolog	338571	1477	6	11	391.387	Q8BHG2;Q8BHG2-3;Q8BHG2-2	Q8BHG2;Q8BHG2-3;Q8BHG2-2	5249		6	6	43.1	43.1	43.1	18020	0	9.3882	2494600000	1871	27.8942
Hnrnpll	Heterogeneous nuclear ribonucleoprotein L-like	338224	1478	26	86	390.986	Q921F4;Q921F4-4;Q921F4-5	Q921F4;Q921F4-4	7389		26	26	55.3	55.3	55.3	64124	0	211.73	8867900000	1656	28.188
Pmm2	Phosphomannomutase 2	337911	1479	12	29	390.625	Q9Z2M7	Q9Z2M7	10044		14	14	52.1	52.1	44.6	27656	0	80.089	3821100000	1921	27.8313
Hacd2	Very-long-chain (3R)-3-hydroxyacyl-CoA dehydratase 2	337612	1480	6	13	390.279	Q9D3B1	Q9D3B1	8534		6	6	22.8	22.8	22.8	28402	0	31.016	3920700000	1517	28.409
Cul1	Cullin-1	335838	1481	48	127	388.227	Q9WTX6	Q9WTX6	9750		48	48	56.7	56.7	56.7	89690	0	323.31	12316000000	1809	27.9962
Coro1a	Coronin-1A	335690	1482	16	34	388.057	O89053	O89053	1005		16	16	33.6	33.6	33.6	50989	0	65.626	6998600000	1488	28.4565
Gas2	Growth arrest-specific protein 2	335664	1483	11	29	388.027	P11862	P11862	1205		11	11	46.5	46.5	46.5	34900	0	148.08	4789900000	1813	27.9874
Hmga1	High mobility group protein HMG-I/HMG-Y	335289	1484	3	19	387.593	P17095	P17095	1304		5	5	37.4	37.4	23.4	11614	0	35.415	1592200000	1817	27.9834
Cox7a2	Cytochrome c oxidase subunit 7A2, mitochondrial	335183	1485	2	8	387.47	P48771	P48771	1818		2	2	27.7	27.7	27.7	9290.8	0	5.8293	1273300000	1618	28.2459
Mthfd1l	Monofunctional C1-tetrahydrofolate synthase, mitochondrial	334899	1486	48	137	387.143	Q3V3R1	Q3V3R1	3279		49	48	52.9	51.9	51.9	105730	0	323.31	14478000000	1806	27.9982
Myo1e	Unconventional myosin-Ie	334476	1487	44	132	386.654	E9Q634	E9Q634	416		47	47	45.8	45.8	42.5	126820	0	269.04	17344000000	1702	28.1311
Gmppa	Mannose-1-phosphate guanyltransferase alpha	333738	1488	20	72	385.8	Q922H4	Q922H4	7444		20	20	55.5	55.5	55.5	46244	0	323.31	6310400000	1622	28.2332
Bsg	Basigin	333270	1489	7	20	385.259	P18572-2;P18572	P18572-2;P18572	1330		7	7	26.7	26.7	26.7	29674	0	122.53	4043600000	1641	28.2126
Ndufb5	NADH dehydrogenase [ubiquinone] 1 beta subcomplex subunit 5, mitochondrial	332902	1490	6	17	384.834	Q9CQH3	Q9CQH3	7948		6	6	24.9	24.9	24.9	21710	0	10.515	2955100000	1587	28.2906
Nudcd2	NudC domain-containing protein 2	332386	1491	8	11	384.237	Q9CQ48	Q9CQ48	7896		8	8	63.7	63.7	63.7	17660	0	27.273	2400100000	1551	28.3531
Tmem214	Transmembrane protein 214	331837	1492	23	99	383.602	Q8BM55;Q8BM55-3;Q8BM55-2	Q8BM55	5426		23	23	38.3	38.3	38.3	76429	0	194.05	10370000000	1724	28.1017
Ubtf	Nucleolar transcription factor 1	331739	1493	26	72	383.489	P25976;P25976-2	P25976;P25976-2	1450		26	26	34.9	34.9	34.9	89508	0	295.5	12141000000	1514	28.4117
Anp32e	Acidic leucine-rich nuclear phosphoprotein 32 family member E	331376	1494	4	16	383.069	P97822-2;P97822	P97822-2;P97822	2587		4	4	24.2	24.2	24.2	28245	0	119.75	3827000000	1194	29.0262
Psip1	PC4 and SFRS1-interacting protein	331237	1495	19	52	382.909	Q99JF8;Q99JF8-2	Q99JF8;Q99JF8-2	7564		20	20	34.8	34.8	33.3	59696	0	323.31	8085000000	1677	28.1577
Rab34	Ras-related protein Rab-34	331145	1496	15	26	382.803	Q64008	Q64008	3981		15	15	56.4	56.4	56.4	29100	0	22.789	3940100000	1950	27.7881
Uba2	SUMO-activating enzyme subunit 2	329925	1497	28	66	381.392	Q9Z1F9	Q9Z1F9	9950		28	28	49.2	49.2	49.2	70568	0	323.31	9519600000	1650	28.1941
Zc3h15	Zinc finger CCCH domain-containing protein 15	329849	1498	28	42	381.304	Q3TIV5;Q3TIV5-2;Q3TIV5-3	Q3TIV5;Q3TIV5-2	2925		28	28	53.3	53.3	53.3	48327	0	245.14	6517800000	1796	28.0167
Tacc1	Transforming acidic coiled-coil-containing protein 1	329693	1499	25	39	381.124	Q6Y685;Q6Y685-2	Q6Y685;Q6Y685-2	4523		28	28	43.5	43.5	40.2	83951	0	68.268	11317000000	1777	28.0403
Creg1	Protein CREG1	329678	1500	6	17	381.107	O88668	O88668	939		6	6	40	40	40	24452	0	98.167	3296100000	1491	28.4482
Ube2c	Ubiquitin-conjugating enzyme E2 C	329208	1501	10	17	380.564	Q9D1C1	Q9D1C1	8439		10	10	65.9	65.9	65.9	19606	0	82.705	2639100000	1915	27.838
Xpnpep1	Xaa-Pro aminopeptidase 1	329131	1502	28	72	380.475	Q6P1B1	Q6P1B1	4276		29	29	56	56	54.9	69590	0	200.82	9365100000	1779	28.0372
Cbfb	Core-binding factor subunit beta	328647	1503	3	26	379.916	Q08024-2	Q08024-2	2759		14	14	54.9	54.9	11	21517	0	133.85	2891400000	1502	28.4291
Ap3b1	AP-3 complex subunit beta-1	328299	1504	39	121	379.513	Q9Z1T1	Q9Z1T1	9978		47	47	41.3	41.3	36.9	122740	0	315.66	16476000000	1698	28.1323
Dhrs7	Dehydrogenase/reductase SDR family member 7	327822	1505	11	23	378.961	Q9CXR1	Q9CXR1	8201		11	11	42.6	42.6	42.6	38167	0	146.54	5115900000	1671	28.1649
Rraga;Rragb	Ras-related GTP-binding protein A;Ras-related GTP-binding protein B	326765	1506	14	52	377.739	Q80X95;Q6NTA4	Q80X95;Q6NTA4	4942		14	14	36.1	36.1	36.1	36566	0	110.39	4885500000	1534	28.3785
Gnas	Guanine nucleotide-binding protein G(s) subunit alpha isoforms XLas;Guanine nucleotide-binding protein G(s) subunit alpha isoforms short	326577	1507	1	80	377.522	Q6R0H7;P63094;P63094-3;Q6R0H7-3;Q6R0H7-2	Q6R0H7;P63094;P63094-3	4480		22	20	18.6	17.2	1.8	121500	0	323.31	16224000000	1383	28.6695
Arpc1a	Actin-related protein 2/3 complex subunit 1A	326344	1508	22	53	377.253	Q9R0Q6	Q9R0Q6	9657		25	25	65.4	65.4	59.2	41626	0	323.31	5554400000	1821	27.9787
Fen1	Flap endonuclease 1	325986	1509	13	34	376.839	P39749	P39749	1672		14	13	40.2	40.2	40.2	42314	0	84.943	5640000000	1694	28.1451
Vkorc1l1	Vitamin K epoxide reductase complex subunit 1-like protein 1	325752	1510	8	22	376.568	Q6TEK5	Q6TEK5	4499		8	8	34.1	34.1	34.1	19778	0	14.824	2634300000	1468	28.4875
Trappc3	Trafficking protein particle complex subunit 3	325728	1511	8	11	376.541	O55013	O55013	753		8	8	36.1	36.1	36.1	20302	0	10.794	2703900000	1675	28.1625
Mad2l1	Mitotic spindle assembly checkpoint protein MAD2A	324290	1512	10	12	374.879	Q9Z1B5	Q9Z1B5	9943		10	10	51.7	51.7	51.7	23598	0	83.277	3129000000	2007	27.7357
Hspa13	Heat shock 70 kDa protein 13	324106	1513	19	43	374.665	Q8BM72;Q8BM72-2	Q8BM72	5427		19	19	35.9	35.9	35.9	51709	0	51.8	6852500000	1639	28.2146
Gabarapl2	Gamma-aminobutyric acid receptor-associated protein-like 2	323004	1514	5	15	373.392	P60521	P60521	2140		7	7	54.7	54.7	45.3	13667	0	15.103	1805000000	1986	27.7493
Scfd1	Sec1 family domain-containing protein 1	322021	1515	31	85	372.256	Q8BRF7;Q8BRF7-3;Q8BRF7-2	Q8BRF7;Q8BRF7-3;Q8BRF7-2	5550		31	31	52.9	52.9	52.9	72322	0	323.31	9522500000	1756	28.0612
Samhd1	Deoxynucleoside triphosphate triphosphohydrolase SAMHD1	321799	1516	35	84	371.999	Q60710	Q60710	3579		35	35	61.7	61.7	61.7	72650	0	227.87	9559100000	1789	28.025
Ctbp1	C-terminal-binding protein 1	321531	1517	16	76	371.689	O88712;O88712-2;O88712-3	O88712;O88712-2;O88712-3	947		20	20	53.3	53.3	47.4	47744	0	259.75	6276800000	1684	28.155
Grhpr	Glyoxylate reductase/hydroxypyruvate reductase	321525	1518	15	28	371.682	Q91Z53	Q91Z53	7326		15	15	44.5	44.5	44.5	35328	0	104.76	4644400000	1513	28.4124
Nek7	Serine/threonine-protein kinase Nek7	321219	1519	15	50	371.329	Q9ES74	Q9ES74	9108		17	17	50.7	50.7	45	34537	0	147.5	4536100000	1865	27.9088
Mtco1	Cytochrome c oxidase subunit 1	321200	1520	4	44	371.307	P00397	P00397	1019		4	4	10.7	10.7	10.7	56861	0	249.42	7467700000	603	30.476
Nckap1	Nck-associated protein 1	320555	1521	46	138	370.56	P28660;P28660-2	P28660;P28660-2	1510		47	47	40.8	40.8	40.4	128780	0	206.19	16879000000	1773	28.0437
Supt16h	FACT complex subunit SPT16	319848	1522	51	138	369.743	Q920B9	Q920B9	7365		51	51	47.6	47.6	47.6	119820	0	189.29	15670000000	1714	28.1124
Lnpep	Leucyl-cystinyl aminopeptidase	319380	1523	35	125	369.203	Q8C129	Q8C129	5854		35	35	42.1	42.1	42.1	117300	0	323.31	15318000000	1653	28.1907
Tmx4	Thioredoxin-related transmembrane protein 4	318664	1524	8	38	368.375	Q8C0L0	Q8C0L0	5827		8	8	24.8	24.8	24.8	37131	0	57.75	4838000000	1545	28.3644
Slc25a10	Mitochondrial dicarboxylate carrier	318647	1525	16	32	368.355	Q9QZD8	Q9QZD8	9576		16	16	56.1	56.1	56.1	31715	0	78.215	4132100000	1778	28.0374
Gla	Alpha-galactosidase A	317713	1526	21	56	367.275	P51569	P51569	1885		21	21	45.1	45.1	45.1	47642	0	323.31	6189000000	1750	28.0676
Snx12	Sorting nexin-12	317432	1527	9	19	366.951	O70493	O70493	858		11	9	49.1	44.8	44.8	19116	0	21.884	2481100000	1875	27.8864
Map4	Microtubule-associated protein 4	315778	1528	54	134	365.038	P27546;P27546-2;P27546-3;P27546-4	P27546;P27546-2;P27546-3	1478		54	54	55.1	55.1	55.1	117430	0	323.31	15162000000	1815	27.9869
Psmd5	26S proteasome non-ATPase regulatory subunit 5	315594	1529	24	80	364.825	Q8BJY1	Q8BJY1	5353		25	25	53.8	53.8	53.8	55971	0	167.28	7222500000	1767	28.0494
Kpna6	Importin subunit alpha-7	315265	1530	13	62	364.446	O35345	O35345	591		19	19	40.3	40.3	28	59964	0	263.09	7729700000	1568	28.3242
Aldh1l2	Mitochondrial 10-formyltetrahydrofolate dehydrogenase	315180	1531	41	109	364.347	Q8K009	Q8K009	6307		45	45	52.9	52.9	49.7	101590	0	323.31	13092000000	1866	27.9076
Pla2g4a	Cytosolic phospholipase A2;Phospholipase A2;Lysophospholipase	314563	1532	31	107	363.634	P47713	P47713	1762		31	31	44.1	44.1	44.1	85221	0	210.81	10961000000	1697	28.1422
Ppfibp1	Liprin-beta-1	314557	1533	2	207	363.627	Q8C8U0;Q8C8U0-2	Q8C8U0;Q8C8U0-2	5996		60	60	63.2	63.2	1.8	108540	0	323.31	13960000000	1692	28.146
Itgb5	Integrin beta-5	314435	1534	30	63	363.486	O70309;O70309-2	O70309;O70309-2	820		30	30	45.1	45.1	45.1	87908	0	323.31	11302000000	1823	27.9696
Fam3c	Protein FAM3C	314141	1535	11	38	363.146	Q91VU0	Q91VU0	7136		11	11	50.7	50.7	50.7	24752	0	67.444	3179300000	1894	27.8656
Swap70	Switch-associated protein 70	313796	1536	33	94	362.747	Q6A028	Q6A028	4150		33	33	55.6	55.6	55.6	68995	0	260.44	8852400000	1947	27.7955
Pgp	Phosphoglycolate phosphatase	313764	1537	13	27	362.71	Q8CHP8	Q8CHP8	6190		13	13	41.7	41.7	41.7	34540	0	63.542	4431200000	1884	27.8751
Prmt5	Protein arginine N-methyltransferase 5	313073	1538	27	80	361.912	Q8CIG8	Q8CIG8	6240		27	27	46.5	46.5	46.5	72679	0	124.83	9303600000	1838	27.9452
Phpt1	14 kDa phosphohistidine phosphatase	312808	1539	7	32	361.605	Q9DAK9	Q9DAK9	8774		7	7	55.6	55.6	55.6	13996	0	33.08	1790100000	2118	27.5675
Degs1	Sphingolipid delta(4)-desaturase DES1	312772	1540	5	36	361.564	O09005	O09005	519		5	5	26	26	26	38241	0	181.53	4890500000	1276	28.8654
Exosc4	Exosome complex component RRP41	312391	1541	8	20	361.123	Q921I9	Q921I9	7398		8	8	42.9	42.9	42.9	26249	0	323.31	3352800000	1481	28.4728
Kpna2	Importin subunit alpha-1	312199	1542	19	46	360.901	P52293	P52293	1912		19	19	35.7	35.7	35.7	57927	0	167.6	7394500000	1567	28.3244
Acat2	Acetyl-CoA acetyltransferase, cytosolic	311930	1543	12	52	360.59	Q8CAY6	Q8CAY6	6021		12	12	54.7	54.7	54.7	41297	0	258.72	5267100000	1585	28.2943
Atp6v1d	V-type proton ATPase subunit D	311814	1544	12	27	360.457	P57746	P57746	2044		12	12	45.3	45.3	45.3	28369	0	224.88	3616900000	1763	28.0517
Slc25a20	Mitochondrial carnitine/acylcarnitine carrier protein	311367	1545	13	43	359.939	Q9Z2Z6	Q9Z2Z6	10068		13	13	50.2	50.2	50.2	33026	0	82.102	4204600000	1878	27.8819
Sumo1	Small ubiquitin-related modifier 1	311273	1546	5	8	359.831	P63166	P63166	2320		5	5	43.6	43.6	43.6	11557	0	45.81	1470900000	2072	27.6467
Trappc5	Trafficking protein particle complex subunit 5	311091	1547	8	18	359.62	Q9CQA1	Q9CQA1	7918		8	8	35.6	35.6	35.6	20795	0	20.701	2645100000	1911	27.8413
Pycrl	Pyrroline-5-carboxylate reductase 3	310522	1548	11	25	358.963	Q9DCC4	Q9DCC4	8918		11	11	49.6	49.6	49.6	28721	0	66.169	3646600000	1664	28.179
Nudt5	ADP-sugar pyrophosphatase	310220	1549	10	23	358.614	Q9JKX6	Q9JKX6	9336		10	10	44.5	44.5	44.5	23984	0	42.374	3042200000	1774	28.0431
Ap3s1	AP-3 complex subunit sigma-1	309922	1550	9	20	358.269	Q9DCR2	Q9DCR2	8948		9	9	52.8	52.8	52.8	21732	0	38.061	2753900000	1655	28.1889
Nasp	Nuclear autoantigenic sperm protein	309817	1551	31	64	358.147	Q99MD9;Q99MD9-2	Q99MD9	7746		31	31	46.2	46.2	46.2	83953	0	323.31	10635000000	1833	27.9505
Dhfr	Dihydrofolate reductase	309782	1552	15	32	358.107	P00375	P00375	1018		15	15	74.9	74.9	74.9	21606	0	67.008	2736700000	1976	27.7648
Wdr82	WD repeat-containing protein 82	309563	1553	16	44	357.854	Q8BFQ4	Q8BFQ4	5072		16	16	46	46	46	35079	0	189.15	4440100000	1829	27.9605
Metap1	Methionine aminopeptidase 1	309486	1554	20	65	357.765	Q8BP48	Q8BP48	5501		20	20	60.6	60.6	60.6	43221	0	161.41	5469300000	1977	27.7638
Tsfm	Elongation factor Ts, mitochondrial	309025	1555	14	46	357.232	Q9CZR8	Q9CZR8	8323		14	14	54.6	54.6	54.6	35334	0	248.79	4464600000	1690	28.149
Top1	DNA topoisomerase 1	308825	1556	29	95	357.001	Q04750	Q04750	2701		31	31	36	36	34.4	90875	0	237.65	11475000000	1667	28.1699
Eif4g2	Eukaryotic translation initiation factor 4 gamma 2	308695	1557	3	106	356.851	Q62448	Q62448	3955		48	48	52.3	52.3	5	102100	0	323.31	12887000000	1842	27.9413
Pfkp	ATP-dependent 6-phosphofructokinase, platelet type	308410	1558	30	84	356.522	Q9WUA3;Q9WUA3-2	Q9WUA3;Q9WUA3-2	9770		33	33	43.4	43.4	38.6	85454	0	323.31	10776000000	1591	28.2827
Eif2a	Eukaryotic translation initiation factor 2A;Eukaryotic translation initiation factor 2A, N-terminally processed	308384	1559	28	78	356.49	Q8BJW6;Q8BJW6-2	Q8BJW6;Q8BJW6-2	5351		28	28	64	64	64	64403	0	172.13	8120700000	1828	27.9648
Flii	Protein flightless-1 homolog	307098	1560	51	181	355.004	Q9JJ28	Q9JJ28	9247		51	51	42.4	42.4	42.4	144800	0	323.31	18182000000	1704	28.1277
Pdcl3	Phosducin-like protein 3	306624	1561	11	24	354.457	Q8BVF2	Q8BVF2	5657		11	11	45.8	45.8	45.8	27581	0	111.91	3457900000	1965	27.7804
Atp2b1	Plasma membrane calcium-transporting ATPase 1	306516	1562	34	126	354.332	G5E829	G5E829	433		47	47	39.7	39.7	30.7	134750	0	323.31	16888000000	1560	28.3315
2002-03-01	Mitochondrial amidoxime reducing component 2	305601	1563	17	40	353.274	Q922Q1	Q922Q1	7456		18	18	45.3	45.3	45.3	38194	0	49.644	4772500000	1754	28.0646
Eea1	Early endosome antigen 1	305018	1564	78	151	352.599	Q8BL66	Q8BL66	5395		78	78	56.5	56.5	56.5	160910	0	323.31	20068000000	1903	27.8491
Aip	AH receptor-interacting protein	304040	1565	17	49	351.469	O08915	O08915	508		17	17	54.8	54.8	54.8	37605	0	258.02	4674900000	1636	28.2154
Acbd3	Golgi resident protein GCP60	303563	1566	23	67	350.918	Q8BMP6	Q8BMP6	5464		23	23	44.2	44.2	44.2	60180	0	269.97	7469600000	1478	28.4765
Myg1	UPF0160 protein MYG1, mitochondrial	303495	1567	20	62	350.839	Q9JK81	Q9JK81	9301		20	20	57.9	57.9	57.9	42722	0	117.29	5301500000	2018	27.7188
Rala	Ras-related protein Ral-A	303374	1568	6	12	350.699	P63321	P63321	2329		8	6	32	23.3	23.3	23553	0	72.128	2921600000	1595	28.2742
Tpd52	Tumor protein D52	303326	1569	9	29	350.644	Q62393-2;Q62393-3;Q62393	Q62393-2;Q62393-3;Q62393	3933		9	9	59.5	59.5	59.5	20059	0	31.699	2487800000	1520	28.4049
Tomm34	Mitochondrial import receptor subunit TOM34	303241	1570	16	31	350.545	Q9CYG7;Q9CYG7-2	Q9CYG7;Q9CYG7-2	8249		16	16	53.1	53.1	53.1	34278	0	273.01	4250100000	2005	27.7369
Dynlt1	Dynein light chain Tctex-type 1	302799	1571	3	13	350.034	P51807	P51807	1893		3	3	44.2	44.2	44.2	12483	0	31.001	1545500000	1843	27.9404
Znf706	Zinc finger protein 706	302659	1572	3	8	349.872	Q9D115	Q9D115	8421		3	3	39.5	39.5	39.5	8497.7	0.00011813	3.45	1051600000	1525	28.385
RtcA	RNA 3-terminal phosphate cyclase	302657	1573	16	47	349.871	Q9D7H3	Q9D7H3	8647		16	16	50.5	50.5	50.5	39254	0	89.454	4857700000	1847	27.9297
Ptgr1	Prostaglandin reductase 1	302130	1574	12	38	349.261	Q91YR9;REV__Q3TVC7-3;REV__Q3TVC7	Q91YR9	7307		12	12	44.4	44.4	44.4	35560	0	119.08	4392900000	1839	27.9451
Sf1	Splicing factor 1	302126	1575	23	63	349.257	Q64213;Q64213-2;Q64213-3	Q64213;Q64213-2;Q64213-3	4008		23	23	38.4	38.4	38.4	70402	0	175.72	8697000000	1331	28.77
Mgst3	Microsomal glutathione S-transferase 3	302115	1576	5	24	349.244	Q9CPU4	Q9CPU4	7855		5	5	34	34	34	16958	0	69.194	2094800000	1678	28.1568
Hspb8	Heat shock protein beta-8	302030	1577	9	30	349.146	Q9JK92	Q9JK92	9305		9	9	42.9	42.9	42.9	21533	0	22.389	2659200000	1904	27.8489
Ppp2r4	Serine/threonine-protein phosphatase 2A activator	301086	1578	14	25	348.055	P58389	P58389	2071		14	14	45.5	45.5	45.5	36710	0	39.343	4519300000	1743	28.0735
Tbl2	Transducin beta-like protein 2	299588	1579	22	59	346.323	Q9R099	Q9R099	9622		22	22	57.7	57.7	57.7	49583	0	323.31	6073700000	1898	27.8561
Ap1m1	AP-1 complex subunit mu-1	299397	1580	16	50	346.103	P35585	P35585	1625		20	20	58.6	58.6	52	48542	0	74.19	5942400000	1928	27.8245
Tial1	Nucleolysin TIAR	299191	1581	9	31	345.864	P70318	P70318	2403		12	12	35.2	35.2	26.8	43388	0	176.04	5307800000	1633	28.218
Sntb2	Beta-2-syntrophin	298867	1582	25	92	345.489	Q61235	Q61235	3728		26	26	56.7	56.7	55.4	56381	0	128.3	6889800000	1886	27.8744
Gmppb	Mannose-1-phosphate guanyltransferase beta	298569	1583	14	46	345.145	Q8BTZ7	Q8BTZ7	5616		14	14	45.6	45.6	45.6	39916	0	143.95	4872900000	1662	28.1822
Ptpn1	Tyrosine-protein phosphatase non-receptor type 1	297570	1584	21	49	343.99	P35821	P35821	1633		21	21	65	65	65	49593	0	322.83	6034000000	1907	27.8466
Acyp1	Acylphosphatase-1	296874	1585	5	6	343.186	P56376	P56376	2013		5	5	55.6	55.6	55.6	11241	0	34.579	1364500000	2276	27.3457
Ebna1bp2	Probable rRNA-processing protein EBP2	296829	1586	17	33	343.134	Q9D903	Q9D903	8735		17	17	46.4	46.4	46.4	34702	0	48.675	4211700000	1753	28.0649
Polr2h	DNA-directed RNA polymerases I, II, and III subunit RPABC3	296757	1587	7	17	343.05	Q923G2	Q923G2	7485		7	7	61.3	61.3	61.3	17143	0	126.33	2080100000	1958	27.7841
Snx1	Sorting nexin-1	296583	1588	23	78	342.849	Q9WV80;REV__A2AJB1	Q9WV80	9824		25	23	44.4	40.4	40.4	58951	0	171.24	7148800000	1688	28.1501
Cyfip1	Cytoplasmic FMR1-interacting protein 1	296519	1589	1	177	342.775	Q7TMB8	Q7TMB8	4644		60	60	49.6	49.6	1	145240	0	323.31	17609000000	1783	28.0356
Tbcb	Tubulin-folding cofactor B	296396	1590	14	24	342.633	Q9D1E6	Q9D1E6	8447		14	14	44.7	44.7	44.7	27385	0	100.44	3318800000	2146	27.5405
FAM120A	Constitutive coactivator of PPAR-gamma-like protein 1	296344	1591	56	214	342.572	Q6A0A9	Q6A0A9	4161		57	57	66.1	66.1	64.8	121640	0	323.31	14739000000	1836	27.946
Cyp51a1	Lanosterol 14-alpha demethylase	296082	1592	19	69	342.27	Q8K0C4	Q8K0C4	6322		19	19	43.9	43.9	43.9	56775	0	219.29	6873300000	1732	28.0934
Prkra	Interferon-inducible double-stranded RNA-dependent protein kinase activator A	295547	1593	14	31	341.651	Q9WTX2	Q9WTX2	9748		14	14	48.6	48.6	48.6	34371	0	55.49	4153500000	1612	28.2512
Tm9sf4	Transmembrane 9 superfamily member 4	295526	1594	17	52	341.628	Q8BH24	Q8BH24	5199		17	17	28.3	28.3	28.3	74692	0	219.99	9025400000	1471	28.4864
Prps2	Ribose-phosphate pyrophosphokinase 2	295255	1595	11	44	341.314	Q9CS42	Q9CS42	8092		21	11	62.9	32.7	32.7	34786	0	297.55	4199500000	1826	27.9676
Tgfbi	Transforming growth factor-beta-induced protein ig-h3	295179	1596	23	61	341.226	P82198	P82198	2464		23	23	35.1	35.1	35.1	74596	0	96.939	9003200000	1749	28.0678
Dbnl	Drebrin-like protein	294318	1597	17	64	340.231	Q62418-3;Q62418-2;Q62418	Q62418-3;Q62418-2;Q62418	3942		17	17	47.7	47.7	47.7	48341	0	286.59	5817400000	1709	28.1158
Acadsb	Short/branched chain specific acyl-CoA dehydrogenase, mitochondrial	294288	1598	17	46	340.196	Q9DBL1	Q9DBL1	8849		17	17	48.4	48.4	48.4	47874	0	213.12	5760600000	1665	28.1756
Rbm39	RNA-binding protein 39	294262	1599	22	76	340.166	Q8VH51;Q8VH51-2;Q8VH51-3	Q8VH51;Q8VH51-2;Q8VH51-3	7026		22	22	47.4	47.4	47.4	59406	0	247.16	7147600000	1689	28.1499
Lipa	Lysosomal acid lipase/cholesteryl ester hydrolase	294261	1600	9	21	340.165	Q9Z0M5	Q9Z0M5	9894		9	9	31.7	31.7	31.7	45325	0	159.6	5453400000	1731	28.0966
Mpp1	55 kDa erythrocyte membrane protein	293749	1601	22	81	339.574	P70290	P70290	2394		22	22	63.5	63.5	63.5	52227	0	323.31	6272900000	1909	27.846
Nmt1	Glycylpeptide N-tetradecanoyltransferase 1	293714	1602	21	71	339.533	O70310	O70310	821		25	25	46.6	46.6	39.9	56888	0	128.98	6831900000	1593	28.2773
Prkca	Protein kinase C alpha type	293318	1603	19	88	339.075	P20444;P63318	P20444	1359		29	29	43.9	43.9	34.5	76851	0	323.31	9216900000	1759	28.0572
Csrp2	Cysteine and glycine-rich protein 2	293307	1604	10	20	339.062	P97314	P97314	2502		10	10	58	58	58	20926	0	116.83	2509600000	1974	27.7654
Rab5b	Ras-related protein Rab-5B	293109	1605	5	19	338.833	P61021	P61021	2156		8	5	47.9	33	33	23707	0	96.226	2841200000	1840	27.9444
Xrcc6	X-ray repair cross-complementing protein 6	292662	1606	28	61	338.317	P23475	P23475	1405		28	28	41.8	41.8	41.8	69483	0	144.21	8314600000	1693	28.1456
Ndufa11	NADH dehydrogenase [ubiquinone] 1 alpha subcomplex subunit 11	292531	1607	6	44	338.165	Q9D8B4	Q9D8B4	8693		6	6	38.3	38.3	38.3	14982	0	46.826	1792000000	1846	27.9316
Rexo2	Oligoribonuclease, mitochondrial	292528	1608	9	22	338.161	Q9D8S4	Q9D8S4	8711		9	9	41.8	41.8	41.8	26738	0	80.326	3198100000	1811	27.9896
Fam136a	Protein FAM136A	291209	1609	7	15	336.637	Q9CR98	Q9CR98	8066		7	7	63	63	63	15674	0	90.359	1866300000	2202	27.4756
Atxn2l	Ataxin-2-like protein	290525	1610	2	116	335.846	Q7TQH0-2;Q7TQH0-3	Q7TQH0-2;Q7TQH0-3	4725		43	43	41.5	41.5	3.3	113040	0	323.31	13428000000	1547	28.3591
Capn1	Calpain-1 catalytic subunit	290330	1611	39	78	335.621	O35350	O35350	594		39	39	56.1	56.1	56.1	82105	0	249.57	9746700000	1927	27.8247
Pdk3	[Pyruvate dehydrogenase (acetyl-transferring)] kinase isozyme 3, mitochondrial	290328	1612	16	56	335.619	Q922H2	Q922H2	7443		17	17	47	47	47	47922	0	87.26	5688800000	1929	27.8205
Cthrc1	Collagen triple helix repeat-containing protein 1	290074	1613	9	19	335.324	Q9D1D6	Q9D1D6	8446		9	9	42	42	42	26460	0	185.53	3138300000	1537	28.3774
Arl2	ADP-ribosylation factor-like protein 2	289349	1614	8	35	334.486	Q9D0J4	Q9D0J4	8385		8	8	39.1	39.1	39.1	20864	0	69.207	2468400000	1787	28.031
Iars2	Isoleucine--tRNA ligase, mitochondrial	288563	1615	33	115	333.578	Q8BIJ6	Q8BIJ6	5301		33	33	38.8	38.8	38.8	112800	0	323.31	13309000000	1644	28.2055
Magt1	Magnesium transporter protein 1	288500	1616	11	23	333.505	Q9CQY5;Q9CQY5-2;Q9CQY5-3	Q9CQY5;Q9CQY5-2;Q9CQY5-3	8016		11	11	26.9	26.9	26.9	37969	0	69.035	4478900000	1686	28.1536
Ak4	Adenylate kinase 4, mitochondrial	287881	1617	10	24	332.789	Q9WUR9	Q9WUR9	9797		10	10	45.7	45.7	45.7	25061	0	39.163	2949900000	2067	27.6507
Dkc1	H/ACA ribonucleoprotein complex subunit 4	287595	1618	30	76	332.459	Q9ESX5	Q9ESX5	9138		30	30	59.7	59.7	59.7	57401	0	323.31	6749900000	1992	27.7453
Rab8b	Ras-related protein Rab-8B	287499	1619	3	7	332.349	P61028	P61028	2160		9	4	45.9	22.7	19.3	23603	0	22.295	2774600000	1956	27.7847
Pdxdc1	Pyridoxal-dependent decarboxylase domain-containing protein 1	287198	1620	1	123	332	Q99K01-2	Q99K01-2	7599		34	34	51.9	51.9	2.8	87380	0	323.31	10261000000	1869	27.8989
Nipsnap3b	Protein NipSnap homolog 3B	287060	1621	10	27	331.841	Q9CQE1	Q9CQE1	7933		10	10	47.8	47.8	47.8	28308	0	56.721	3322600000	1848	27.9292
Pam16	Mitochondrial import inner membrane translocase subunit TIM16	286888	1622	6	13	331.641	Q9CQV1	Q9CQV1	7998		6	6	68	68	68	13784	0	154.89	1616900000	1959	27.7833
Ltbp1	Latent-transforming growth factor beta-binding protein 1	286838	1623	65	260	331.584	Q8CG19;Q8CG19-2;Q8CG19-3	Q8CG19;Q8CG19-2;Q8CG19-3	6129		65	65	51.1	51.1	51.1	186720	0	323.31	21899000000	1770	28.0464
Ppp3r1	Calcineurin subunit B type 1	285820	1624	9	18	330.407	Q63810-2;Q63810;Q63811	Q63810-2;Q63810	3969		9	9	71.2	71.2	71.2	18208	0	25.235	2127900000	1931	27.8168
Ppme1	Protein phosphatase methylesterase 1	285438	1625	17	45	329.966	Q8BVQ5	Q8BVQ5	5667		17	17	44.3	44.3	44.3	42256	0	104.04	4931700000	1715	28.112
Nup93	Nuclear pore complex protein Nup93	284738	1626	43	132	329.156	Q8BJ71;Q8BJ71-2	Q8BJ71;Q8BJ71-2	5325		43	43	57.6	57.6	57.6	93280	0	323.31	10860000000	2058	27.6658
Kank2	KN motif and ankyrin repeat domain-containing protein 2	284398	1627	42	110	328.763	Q8BX02;Q8BX02-2	Q8BX02;Q8BX02-2	5712		42	42	68.4	68.4	68.4	90244	0	323.31	10494000000	1943	27.7969
Lsm3	U6 snRNA-associated Sm-like protein LSm3	284172	1628	4	6	328.502	P62311	P62311	2235		4	4	22.5	22.5	22.5	11845	0.00012139	4.2	1376300000	1329	28.7732
Cnih4	Protein cornichon homolog 4	284124	1629	1	16	328.446	Q9CX13	Q9CX13	8168		1	1	14.4	14.4	14.4	16089	0	59.903	1869100000	813	29.7997
Cers2	Ceramide synthase 2	284077	1630	6	50	328.393	Q924Z4	Q924Z4	7519		6	6	15.5	15.5	15.5	45024	0	101.53	5229700000	1538	28.3772
Commd2	COMM domain-containing protein 2	284058	1631	9	19	328.371	Q8BXC6	Q8BXC6	5730		9	9	49.7	49.7	49.7	22848	0	60.9	2653700000	1818	27.9834
Tmem109	Transmembrane protein 109	283172	1632	3	5	327.346	Q3UBX0	Q3UBX0	3070		3	3	9.1	9.1	9.1	26306	0	13.78	3045800000	1460	28.5042
Fgf2	Fibroblast growth factor 2	283067	1633	7	14	327.225	P15655	P15655	1276		7	7	51.9	51.9	51.9	17153	0	9.9455	1985300000	1737	28.0794
Csk	Tyrosine-protein kinase CSK	282961	1634	23	78	327.102	P41241;P41242-3;P41242;P41242-2	P41241	1694		23	23	62.4	62.4	62.4	50716	0	222.38	5867700000	2073	27.6428
Plxdc2	Plexin domain-containing protein 2	282932	1635	14	44	327.069	Q9DC11	Q9DC11	8893		14	14	25.8	25.8	25.8	59616	0	269.01	6896700000	1496	28.4354
Akap2	A-kinase anchor protein 2	282571	1636	35	88	326.652	O54931-2;O54931;O54931-3;O54931-5;O54931-4	O54931-2;O54931;O54931-3;O54931-5;O54931-4	735		35	35	53.9	53.9	53.9	97137	0	323.31	11223000000	1635	28.2159
Mrc2	C-type mannose receptor 2	282470	1637	51	150	326.535	Q64449;Q64449-2	Q64449	4043		51	51	44.7	44.7	44.7	167070	0	323.31	19296000000	1590	28.285
Atpif1	ATPase inhibitor, mitochondrial	282104	1638	2	2	326.111	O35143	O35143	558		2	2	7.5	7.5	7.5	12159	0.004817	1.5331	1402500000	1939	27.8005
Tor1b	Torsin-1B	282048	1639	15	58	326.046	Q9ER41	Q9ER41	9054		15	15	49.7	49.7	49.7	37817	0	83.253	4361200000	1792	28.0221
Tsg101	Tumor susceptibility gene 101 protein	281968	1640	16	23	325.955	Q61187	Q61187	3710		16	16	33.2	33.2	33.2	44123	0	93.145	5087000000	1808	27.9963
Prkar2b	cAMP-dependent protein kinase type II-beta regulatory subunit	281732	1641	16	62	325.682	P31324	P31324	1563		19	16	57.2	50.2	50.2	46167	0	323.31	5318200000	1955	27.7848
Ppp5c	Serine/threonine-protein phosphatase 5	281727	1642	25	77	325.676	Q60676	Q60676	3571		25	25	58.1	58.1	58.1	56876	0	323.31	6551700000	1938	27.8019
Nup85	Nuclear pore complex protein Nup85	281294	1643	23	44	325.175	Q8R480	Q8R480	6754		23	23	38.7	38.7	38.7	74775	0	106.92	8600300000	1769	28.0475
Ttll12	Tubulin--tyrosine ligase-like protein 12	281110	1644	36	75	324.962	Q3UDE2	Q3UDE2	3076		36	36	59.8	59.8	59.8	74042	0	323.31	8510400000	2003	27.7387
Lrrc47	Leucine-rich repeat-containing protein 47	280966	1645	26	57	324.796	Q505F5	Q505F5	3335		26	26	53.7	53.7	53.7	63589	0	127.77	7305200000	1934	27.8121
Ilvbl	Acetolactate synthase-like protein	280728	1646	28	88	324.52	Q8BU33;Q8BU33-3;Q8BU33-2	Q8BU33;Q8BU33-3;Q8BU33-2	5624		28	28	50.3	50.3	50.3	68155	0	323.31	7823100000	1672	28.1647
Pmpcb	Mitochondrial-processing peptidase subunit beta	280512	1647	20	59	324.271	Q9CXT8	Q9CXT8	8205		20	20	42.7	42.7	42.7	54614	0	165.34	6264000000	1830	27.9595
Smc1a	Structural maintenance of chromosomes protein 1A	280497	1648	86	181	324.254	Q9CU62	Q9CU62	8107		86	86	58.2	58.2	58.2	143230	0	323.31	16427000000	1973	27.7655
Tomm22	Mitochondrial import receptor subunit TOM22 homolog	279831	1649	5	18	323.483	Q9CPQ3	Q9CPQ3	7841		5	5	65.5	65.5	65.5	15537	0	204.47	1777700000	1856	27.92
Map2k4	Dual specificity mitogen-activated protein kinase kinase 4	279748	1650	15	37	323.388	P47809	P47809	1773		16	16	51.1	51.1	51.1	44113	0	157.93	5045800000	2026	27.7089
2015-09-01	15 kDa selenoprotein	279430	1651	5	11	323.021	Q9ERR7	Q9ERR7	9085		5	5	32.7	32.7	32.7	17806	0	41.04	2034400000	1985	27.7521
Vma21	Vacuolar ATPase assembly integral membrane protein Vma21	279281	1652	3	13	322.849	Q78T54;Q78T54-2	Q78T54;Q78T54-2	4625		3	3	34.7	34.7	34.7	11365	0	16.138	1297800000	1596	28.2735
Fkbp14	Peptidyl-prolyl cis-trans isomerase FKBP14	279192	1653	9	17	322.745	P59024	P59024	2097		9	9	44.5	44.5	44.5	24251	0	128.68	2768400000	1961	27.7814
Loxl1	Lysyl oxidase homolog 1	278785	1654	22	93	322.275	P97873	P97873	2598		22	22	52.6	52.6	52.6	66506	0	149.24	7581000000	1859	27.9129
Rap1a	Ras-related protein Rap-1A	277550	1655	4	18	320.846	P62835	P62835	2269		12	4	48.9	19	19	20987	0	12.767	2381700000	1925	27.8274
Ssbp1	Single-stranded DNA-binding protein, mitochondrial	277502	1656	7	26	320.791	Q9CYR0	Q9CYR0	8262		7	7	45.4	45.4	45.4	17319	0	53.058	1965100000	2034	27.7021
Wdr61	WD repeat-containing protein 61;WD repeat-containing protein 61, N-terminally processed	277361	1657	13	46	320.629	Q9ERF3	Q9ERF3	9072		13	13	55.4	55.4	55.4	33772	0	108.38	3830000000	1849	27.9278
Gpc4	Glypican-4;Secreted glypican-4	277270	1658	22	64	320.524	P51655	P51655	1888		24	24	54.4	54.4	49.9	62586	0	300.06	7095400000	1858	27.9169
Eif4e2	Eukaryotic translation initiation factor 4E type 2	277194	1659	13	22	320.435	Q8BMB3	Q8BMB3	5438		13	13	57.6	57.6	57.6	28263	0	156.24	3203300000	1883	27.8765
Bnip1	Vesicle transport protein SEC20	276946	1660	14	22	320.149	Q6QD59	Q6QD59	4478		14	14	67.1	67.1	67.1	26175	0	70.479	2964000000	2064	27.6576
Rxfp1	Relaxin receptor 1	276898	1661	3	16	320.093	Q6R6I7	Q6R6I7	4484		3	3	5.9	5.9	5.9	86956	0.0050246	1.5122	9845000000	1752	28.0675
Klc2	Kinesin light chain 2	276647	1662	21	35	319.803	O88448	O88448	901		29	23	58.8	46.4	42.9	66662	0	177.32	7540500000	2095	27.6026
C1qtnf5	Complement C1q tumor necrosis factor-related protein 5	276483	1663	7	28	319.614	Q8K479	Q8K479	6506		7	7	43.2	43.2	43.2	25436	0	37.813	2875500000	2015	27.7207
Hist1h1b	Histone H1.5	276290	1664	6	8	319.39	P43276	P43276	1725	+	10	6	34.1	24.7	24.7	22576	0	22.727	2550400000	1739	28.0781
Mest	Mesoderm-specific transcript protein	276113	1665	10	54	319.186	Q07646-2;Q07646	Q07646-2;Q07646	2752		10	10	35	35	35	37667	0	181.83	4252500000	1448	28.5262
Rab23	Ras-related protein Rab-23	275611	1666	12	19	318.606	P35288	P35288	1609		12	12	60.3	60.3	60.3	26678	0	116.28	3006400000	2053	27.678
Itm2b	Integral membrane protein 2B;BRI2, membrane form;BRI2 intracellular domain;BRI2C, soluble form;Bri23 peptide	275396	1667	15	24	318.357	O89051	O89051	1004		15	15	55.3	55.3	55.3	30260	0	101.13	3407400000	1897	27.8587
Irgm1	Immunity-related GTPase family M protein 1	275153	1668	1	43	318.076	Q60766-2	Q60766-2	3596		17	17	40.2	40.2	6.1	44887	0	121.37	5050000000	1755	28.0637
Fmod	Fibromodulin	274933	1669	10	22	317.822	P50608	P50608	1870		10	10	32.4	32.4	32.4	43054	0	66.173	4839900000	1482	28.4719
	Ester hydrolase C11orf54 homolog	274594	1670	15	31	317.43	Q91V76	Q91V76	7093		15	15	47	47	47	34995	0	87.589	3929100000	1957	27.7841
Tuba4a	Tubulin alpha-4A chain	273753	1671	5	18	316.457	P68368	P68368	2343		36	5	65.6	13.2	13.2	49924	0	73.462	5588100000	1814	27.9874
Plod2	Procollagen-lysine,2-oxoglutarate 5-dioxygenase 2	273686	1672	33	90	316.38	Q9R0B9	Q9R0B9	9627		33	33	46.3	46.3	46.3	84487	0	237.91	9454500000	1964	27.7808
Timm23	Mitochondrial import inner membrane translocase subunit Tim23	273548	1673	6	26	316.22	Q9WTQ8	Q9WTQ8	9734		6	6	31.6	31.6	31.6	21978	0	77.386	2458200000	1649	28.195
Emilin1	EMILIN-1	273488	1674	49	142	316.151	Q99K41	Q99K41	7604		49	49	57.6	57.6	57.6	107580	0	323.31	12030000000	2030	27.7046
Ivd	Isovaleryl-CoA dehydrogenase, mitochondrial	273211	1675	18	44	315.832	Q9JHI5	Q9JHI5	9161		18	18	50.9	50.9	50.9	46325	0	62.97	5175000000	1936	27.8095
Ubap2l	Ubiquitin-associated protein 2-like	273152	1676	0	80	315.763	Q80X50;Q80X50-4;Q80X50-3	Q80X50;Q80X50-4;Q80X50-3	4931		28	28	41.5	41.5	0	116800	0	323.31	13045000000	1394	28.6486
Ndufa1	NADH dehydrogenase [ubiquinone] 1 alpha subcomplex subunit 1	273014	1677	1	6	315.603	O35683	O35683	655		1	1	14.3	14.3	14.3	8138.4	0.0018638	1.9594	908490000	1334	28.7589
Rab5a	Ras-related protein Rab-5A	272978	1678	8	19	315.562	Q9CQD1	Q9CQD1	7931		11	8	60.5	45.6	45.6	23598	0	82.188	2633900000	1918	27.8351
Bri3bp	BRI3-binding protein	272573	1679	6	12	315.093	Q8BXV2	Q8BXV2	5741		6	6	19.8	19.8	19.8	28263	0	110.78	3149900000	1439	28.5526
Cars	Cysteine--tRNA ligase, cytoplasmic	272315	1680	45	162	314.795	Q9ER72;Q9ER72-2	Q9ER72;Q9ER72-2	9059		45	45	57.3	57.3	57.3	94859	0	323.31	10562000000	1994	27.7436
Plin3	Perilipin-3	272292	1681	17	67	314.768	Q9DBG5	Q9DBG5	8840		17	17	57.9	57.9	57.9	47262	0	256.35	5261900000	2070	27.6491
Atp6v1h	V-type proton ATPase subunit H	271973	1682	25	67	314.399	Q8BVE3	Q8BVE3	5655		25	25	55.9	55.9	55.9	55854	0	142.63	6211200000	1873	27.8884
Prpf4	U4/U6 small nuclear ribonucleoprotein Prp4	271726	1683	25	60	314.115	Q9DAW6	Q9DAW6	8786		25	25	56	56	56	58369	0	122.43	6485000000	2044	27.6876
Prkag1	5-AMP-activated protein kinase subunit gamma-1	271654	1684	18	57	314.032	O54950	O54950	741		19	19	60.6	60.6	57.6	37520	0	44.506	4167500000	2121	27.5642
Lrrfip1	Leucine-rich repeat flightless-interacting protein 1	271614	1685	21	69	313.985	Q3UZ39;Q3UZ39-3	Q3UZ39;Q3UZ39-3	3251		29	29	59	59	42.5	79248	0	323.31	8801100000	1835	27.9476
Tra2a	Transformer-2 protein homolog alpha	269946	1686	7	15	312.057	Q6PFR5	Q6PFR5	4435		9	7	25.6	22.1	22.1	32316	0	25.748	3566900000	1851	27.9247
Clint1	Clathrin interactor 1	269330	1687	21	39	311.345	Q99KN9;Q99KN9-2	Q99KN9;Q99KN9-2	7639		21	21	34.2	34.2	34.2	68512	0	118.05	7544800000	1507	28.4205
Hccs	Cytochrome c-type heme lyase	269188	1688	15	28	311.18	P53702	P53702	1950		15	15	65.1	65.1	65.1	30977	0	65.737	3409500000	1979	27.76
Cpsf6	Cleavage and polyadenylation specificity factor subunit 6	268878	1689	13	38	310.822	Q6NVF9	Q6NVF9	4238		13	13	22.7	22.7	22.7	59152	0	89.553	6503100000	1503	28.4285
Polr2e	DNA-directed RNA polymerases I, II, and III subunit RPABC1	268460	1690	12	28	310.339	Q80UW8	Q80UW8	4864		12	12	56.2	56.2	56.2	24570	0	60.679	2697000000	1890	27.8693
Igf2	Insulin-like growth factor II;Insulin-like growth factor II;Preptin	268441	1691	8	16	310.317	P09535	P09535	1135		8	8	47.8	47.8	47.8	20030	0	62.467	2198500000	1786	28.0339
Napg	Gamma-soluble NSF attachment protein	268413	1692	17	43	310.285	Q9CWZ7	Q9CWZ7	8165		17	17	60.9	60.9	60.9	34732	0	171.73	3811800000	2063	27.6579
Abcd3	ATP-binding cassette sub-family D member 3	268381	1693	33	137	310.248	P55096	P55096	1990		33	33	42	42	42	75474	0	119.85	8282200000	2059	27.662
Snx7	Sorting nexin-7	268239	1694	22	37	310.084	Q9CY18	Q9CY18	8222		22	22	43.2	43.2	43.2	45000	0	154.25	4935500000	1999	27.7411
Lamb1	Laminin subunit beta-1	267949	1695	61	158	309.748	P02469	P02469	1044		61	61	45.1	45.1	45.1	197090	0	323.31	21593000000	1725	28.101
Vti1b	Vesicle transport through interaction with t-SNAREs homolog 1B	267514	1696	9	19	309.245	O88384	O88384	892		9	9	46.1	46.1	46.1	26713	0	76.642	2921900000	1896	27.8593
Nenf	Neudesin	267069	1697	7	14	308.731	Q9CQ45	Q9CQ45	7895		7	7	57.9	57.9	57.9	18904	0	37.539	2064300000	2081	27.6211
Hnrnpul1	Heterogeneous nuclear ribonucleoprotein U-like protein 1	266604	1698	27	73	308.194	Q8VDM6;Q8VDM6-2;Q8VDM6-3	Q8VDM6;Q8VDM6-2	6937		27	27	32.4	32.4	32.4	96001	0	323.31	10465000000	1648	28.1973
Hspbp1	Hsp70-binding protein 1	266407	1699	19	52	307.966	Q99P31	Q99P31	7802		19	19	69.7	69.7	69.7	39166	0	194.02	4266300000	1997	27.7424
Hacd3	Very-long-chain (3R)-3-hydroxyacyl-CoA dehydratase 3	265693	1700	9	17	307.14	Q8K2C9	Q8K2C9	6412		9	9	26.5	26.5	26.5	43131	0	108.96	4685600000	1631	28.2187
Chd4	Chromodomain-helicase-DNA-binding protein 4	264967	1701	74	305	306.301	Q6PDQ2	Q6PDQ2	4407		95	95	50.5	50.5	42.5	217750	0	323.31	23591000000	1807	27.9981
Carm1	Histone-arginine methyltransferase CARM1	264846	1702	19	41	306.161	Q9WVG6-2;Q9WVG6	Q9WVG6-2;Q9WVG6	9848		19	19	40.2	40.2	40.2	63459	0	160.25	6872000000	1589	28.2858
Ap3m1	AP-3 complex subunit mu-1	264371	1703	13	47	305.612	Q9JKC8	Q9JKC8	9311		17	17	56.7	56.7	49.5	46936	0	253.6	5073600000	1963	27.7809
Alg5	Dolichyl-phosphate beta-glucosyltransferase	263822	1704	10	33	304.978	Q9DB25	Q9DB25	8798		10	10	34.3	34.3	34.3	36790	0	76.163	3968600000	1659	28.1855
Pla2g15	Group XV phospholipase A2	263275	1705	9	28	304.345	Q8VEB4	Q8VEB4	6995		9	9	27.7	27.7	27.7	47307	0	67.966	5092500000	1676	28.1583
Cltb	Clathrin light chain B	263113	1706	8	12	304.158	Q6IRU5-2;Q6IRU5;Q6IRU5-3	Q6IRU5-2;Q6IRU5;Q6IRU5-3	4206		8	8	28	28	28	23174	0	24.825	2493100000	1771	28.0454
Tsta3	GDP-L-fucose synthase	262567	1707	15	36	303.527	P23591	P23591	1408		15	15	66.7	66.7	66.7	35877	0	153.17	3851700000	1982	27.7554
Plxnb2	Plexin-B2	262371	1708	64	186	303.3	B2RXS4	B2RXS4	192		66	66	44.5	44.5	43.8	206230	0	323.31	22124000000	1855	27.922
Sumf2	Sulfatase-modifying factor 2	262320	1709	12	34	303.241	Q8BPG6	Q8BPG6	5514		12	12	36	36	36	34737	0	82.303	3725800000	1874	27.888
Adprh	[Protein ADP-ribosylarginine] hydrolase	262272	1710	19	62	303.185	P54923	P54923	1985		19	19	67.7	67.7	67.7	40068	0	210.52	4296800000	2052	27.6787
Ubxn1	UBX domain-containing protein 1	262193	1711	13	23	303.094	Q922Y1	Q922Y1	7474		13	13	46.5	46.5	46.5	33572	0	222.18	3599100000	1914	27.8381
Tor1aip2	Torsin-1A-interacting protein 2	262069	1712	18	44	302.951	Q8BYU6	Q8BYU6	5768		19	18	60.2	58.2	58.2	54495	0	323.31	5839400000	1816	27.9838
Mbnl1	Muscleblind-like protein 1	261755	1713	6	29	302.588	Q9JKP5;Q8R003	Q9JKP5	9324		14	14	39.6	39.6	21.4	36975	0	49.797	3957300000	1357	28.7119
B3galtl	Beta-1,3-glucosyltransferase	261704	1714	22	39	302.529	Q8BHT6;Q8BHT6-2	Q8BHT6	5277		22	22	52.8	52.8	52.8	55357	0	151.55	5923500000	1881	27.8788
Pcca	Propionyl-CoA carboxylase alpha chain, mitochondrial	261487	1715	35	86	302.278	Q91ZA3	Q91ZA3	7332		35	35	54.6	54.6	54.6	79921	0	296.37	8544900000	2150	27.533
Timm44	Mitochondrial import inner membrane translocase subunit TIM44	261219	1716	24	49	301.969	O35857	O35857	672		24	24	48	48	48	51091	0	296.83	5456900000	2147	27.5381
Nampt	Nicotinamide phosphoribosyltransferase	260538	1717	22	45	301.181	Q99KQ4	Q99KQ4	7643		22	22	53.4	53.4	53.4	55446	0	195.8	5906600000	2096	27.6017
Ndufb8	NADH dehydrogenase [ubiquinone] 1 beta subcomplex subunit 8, mitochondrial	260490	1718	8	15	301.126	Q9D6J5	Q9D6J5	8599		8	8	47.3	47.3	47.3	21876	0	24.137	2330000000	1946	27.7958
Commd7	COMM domain-containing protein 7	260442	1719	9	13	301.07	Q8BG94	Q8BG94	5122		9	9	46.5	46.5	46.5	22652	0	95.104	2412200000	2105	27.5827
Ppp1r12a	Protein phosphatase 1 regulatory subunit 12A	259841	1720	43	83	300.376	Q9DBR7;Q9DBR7-2	Q9DBR7;Q9DBR7-2	8866		46	46	45.3	45.3	42.8	114990	0	323.31	12217000000	1872	27.8935
Hdac2	Histone deacetylase 2	259363	1721	13	40	299.823	P70288	P70288	2393		23	13	53.9	39.5	39.5	55302	0	280.84	5864700000	1705	28.1275
Sgcd	Delta-sarcoglycan	259230	1722	15	34	299.669	P82347	P82347	2466		15	15	57.8	57.8	57.8	32133	0	105.55	3405900000	2183	27.4955
Pole3	DNA polymerase epsilon subunit 3	259190	1723	6	33	299.622	Q9JKP7	Q9JKP7	9325		6	6	51	51	51	16629	0	87.057	1762300000	2022	27.7148
Cbr3	Carbonyl reductase [NADPH] 3	259180	1724	15	32	299.611	Q8K354	Q8K354	6465		16	15	64.3	61.4	61.4	30953	0	89.865	3280200000	2031	27.7042
Gsk3b	Glycogen synthase kinase-3 beta	259163	1725	15	68	299.592	Q9WV60	Q9WV60	9817		21	21	52.1	52.1	41	46710	0	109.18	4949700000	2050	27.6811
Fam49b	Protein FAM49B	258636	1726	15	39	298.982	Q921M7	Q921M7	7409		17	17	62	62	55.2	36776	0	181.84	3889100000	2090	27.6089
Rassf8	Ras association domain-containing protein 8	258486	1727	9	14	298.809	Q8CJ96	Q8CJ96	6271		9	9	26.7	26.7	26.7	48103	0	33.417	5084000000	2062	27.6583
Filip1l	Filamin A-interacting protein 1-like	258402	1728	43	84	298.712	Q6P6L0-3;Q6P6L0	Q6P6L0-3;Q6P6L0	4329		44	44	54.1	54.1	53.3	101850	0	323.31	10761000000	2025	27.7104
Mob1a	MOB kinase activator 1A	258340	1729	2	22	298.641	Q921Y0;Q921Y0-2	Q921Y0;Q921Y0-2	7426		8	8	47.7	47.7	15.7	25079	0	21.412	2649100000	1819	27.9809
Pigs	GPI transamidase component PIG-S	258053	1730	18	63	298.309	Q6PD26	Q6PD26	4391		18	18	36.9	36.9	36.9	61710	0	104.83	6511200000	2038	27.6934
Hibch	3-hydroxyisobutyryl-CoA hydrolase, mitochondrial	258050	1731	18	50	298.305	Q8QZS1	Q8QZS1	6545		18	18	50.9	50.9	50.9	43037	0	98.591	4540900000	2220	27.4364
Sdf4	45 kDa calcium-binding protein	257292	1732	18	53	297.429	Q61112;Q61112-2	Q61112;Q61112-2	3689		18	18	46.5	46.5	46.5	42064	0	85.859	4425200000	1948	27.7952
Timm50	Mitochondrial import inner membrane translocase subunit TIM50	257231	1733	10	26	297.358	Q9D880	Q9D880	8687		10	10	34.8	34.8	34.8	39776	0	146.93	4183500000	1885	27.8746
Rdx	Radixin	257027	1734	21	48	297.122	P26043	P26043	1454		38	21	46.1	27.8	27.8	68542	0	83.975	7203300000	1949	27.7918
Dync1li2	Cytoplasmic dynein 1 light intermediate chain 2	256872	1735	19	47	296.943	Q6PDL0	Q6PDL0	4402		21	19	53.5	50.8	50.8	54218	0	206.13	5694500000	2097	27.5996
Stmn2	Stathmin-2	256841	1736	3	2	296.908	P55821	P55821	2004		7	3	26.3	16.2	16.2	20828	0.0001183	3.4892	2187300000	2029	27.7046
Soat1	Sterol O-acyltransferase 1	256830	1737	13	30	296.895	Q61263	Q61263	3732		14	14	21.5	21.5	20	63798	0	139.68	6699600000	1663	28.182
Lactb	Serine beta-lactamase-like protein LACTB, mitochondrial	256621	1738	24	59	296.653	Q9EP89	Q9EP89	8982		24	24	51.7	51.7	51.7	60705	0	234.67	6369600000	1852	27.9247
Dpp3	Dipeptidyl peptidase 3	256310	1739	28	62	296.293	Q99KK7	Q99KK7	7634		28	28	46.7	46.7	46.7	82897	0	323.31	8687600000	1908	27.8464
Wdr18	WD repeat-containing protein 18	256024	1740	17	43	295.963	Q4VBE8	Q4VBE8	3324		17	17	45.9	45.9	45.9	47211	0	141.15	4942200000	1832	27.9545
Smu1	WD40 repeat-containing protein SMU1;WD40 repeat-containing protein SMU1, N-terminally processed	255918	1741	22	56	295.841	Q3UKJ7;Q3UKJ7-2	Q3UKJ7;Q3UKJ7-2	3156		22	22	50.5	50.5	50.5	57543	0	217.74	6021300000	1951	27.787
Pmpca	Mitochondrial-processing peptidase subunit alpha	255893	1742	28	54	295.811	Q9DC61	Q9DC61	8908		28	28	53.1	53.1	53.1	58278	0	137.9	6097600000	2205	27.4612
Polr1c	DNA-directed RNA polymerases I and III subunit RPAC1	255890	1743	9	17	295.808	P52432	P52432	1916		9	9	29.2	29.2	29.2	39106	0	117.09	4091600000	1790	28.0232
Blmh	Bleomycin hydrolase	255176	1744	24	57	294.982	Q8R016	Q8R016	6558		24	24	57.1	57.1	57.1	52511	0	95.409	5478800000	2066	27.6508
Man2a1	Alpha-mannosidase 2	254678	1745	44	117	294.407	P27046	P27046	1474		46	46	49.3	49.3	48.5	131630	0	323.31	13707000000	1892	27.8669
Cdc5l	Cell division cycle 5-like protein	254630	1746	39	83	294.352	Q6A068	Q6A068	4155		39	39	55.4	55.4	55.4	92188	0	323.31	9598000000	1861	27.9122
Chtop	Chromatin target of PRMT1 protein	254497	1747	4	10	294.197	Q9CY57-5;Q9CY57-4;Q9CY57-3;Q9CY57-2;Q9CY57	Q9CY57-5;Q9CY57-4;Q9CY57-3;Q9CY57-2;Q9CY57	8232		4	4	28.2	28.2	28.2	19243	0	40.6	2002400000	1868	27.8991
Prpsap2	Phosphoribosyl pyrophosphate synthase-associated protein 2	254448	1748	12	44	294.141	Q8R574	Q8R574	6788		14	14	46.3	46.3	42.5	40880	0	117.78	4253100000	2204	27.4623
Dnajc10	DnaJ homolog subfamily C member 10	254296	1749	24	38	293.965	Q9DC23	Q9DC23	8896		24	24	37.8	37.8	37.8	90582	0	276.86	9418400000	1803	28.0036
Rps6ka3	Ribosomal protein S6 kinase alpha-3	253755	1750	28	80	293.34	P18654;Q9WUT3;Q7TPS0-2	P18654	1334		40	39	58.6	57.6	41.9	83693	0	204.76	8683600000	2125	27.5562
Src	Neuronal proto-oncogene tyrosine-protein kinase Src	253410	1751	17	41	292.942	P05480	P05480	1071		25	25	46	46	35.9	60644	0	237.14	6283600000	2041	27.691
Pkd2	Polycystin-2	253406	1752	37	75	292.936	O35245-3;O35245;O35245-5;O35245-4;O35245-2	O35245-3;O35245;O35245-5	577		37	37	47.5	47.5	47.5	102420	0	323.31	10612000000	1794	28.0196
Ipo4	Importin-4	252957	1753	34	111	292.418	Q8VI75	Q8VI75	7058		34	34	36.3	36.3	36.3	119270	0	165.64	12336000000	1805	27.9985
Gfm1	Elongation factor G, mitochondrial	252834	1754	31	70	292.275	Q8K0D5	Q8K0D5	6325		31	31	45.9	45.9	45.9	83549	0	167.2	8637200000	2069	27.6503
Chmp2a	Charged multivesicular body protein 2a	252802	1755	8	12	292.239	Q9DB34	Q9DB34	8805		8	8	28.4	28.4	28.4	25134	0	10.872	2598000000	1722	28.1048
Pcnp	PEST proteolytic signal-containing nuclear protein	252567	1756	7	12	291.966	Q6P8I4	Q6P8I4	4337		7	7	39.9	39.9	39.9	18963	0	52.804	1958300000	2140	27.545
Pon3	Serum paraoxonase/lactonase 3	252389	1757	13	53	291.761	Q62087	Q62087	3869		13	13	42.9	42.9	42.9	39351	0	123.58	4060900000	1630	28.2187
Ppp6c	Serine/threonine-protein phosphatase 6 catalytic subunit;Serine/threonine-protein phosphatase 6 catalytic subunit, N-terminally processed	251596	1758	13	25	290.844	Q9CQR6	Q9CQR6	7983		13	13	43.3	43.3	43.3	35159	0	59.814	3616900000	1984	27.7521
Trnt1	CCA tRNA nucleotidyltransferase 1, mitochondrial	251585	1759	20	43	290.831	Q8K1J6;Q8K1J6-2	Q8K1J6	6370		20	20	50.2	50.2	50.2	49895	0	132.23	5132600000	2177	27.5022
Ppie	Peptidyl-prolyl cis-trans isomerase E	251539	1760	12	30	290.778	Q9QZH3	Q9QZH3	9581		13	13	52.5	52.5	50.2	33448	0	207.21	3440100000	2051	27.6798
Bst2	Bone marrow stromal antigen 2	251338	1761	3	5	290.547	Q8R2Q8	Q8R2Q8	6670		3	3	15.7	15.7	15.7	19152	0	5.7323	1968200000	2032	27.7042
Uqcrh	Cytochrome b-c1 complex subunit 6, mitochondrial	251203	1762	5	15	290.39	P99028	P99028	2620		5	5	57.3	57.3	57.3	10435	0	53.887	1071800000	2428	27.1901
Tm9sf2	Transmembrane 9 superfamily member 2	251086	1763	17	66	290.255	P58021	P58021	2055		17	17	33.2	33.2	33.2	75329	0	196.41	7733600000	1447	28.5266
Myo6	Unconventional myosin-VI	251052	1764	43	82	290.215	Q64331	Q64331	4024		43	43	42.3	42.3	42.3	146410	0	314.29	15029000000	1923	27.8298
Sfrp1	Secreted frizzled-related protein 1	250337	1765	8	30	289.389	Q8C4U3	Q8C4U3	5920		8	8	40.1	40.1	40.1	35412	0	81.428	3624700000	1760	28.0548
Snrpa	U1 small nuclear ribonucleoprotein A	249956	1766	9	29	288.948	Q62189	Q62189	3894		11	9	43.2	37.3	37.3	31835	0	35.244	3253600000	1797	28.0144
Tpm3	Tropomyosin alpha-3 chain	249893	1767	4	8	288.875	P21107	P21107	1363		27	5	65.6	20.4	17.9	32994	0	13.894	3371200000	2068	27.6506
Fam195b	Protein FAM195B	249241	1768	9	12	288.122	Q3UGS4	Q3UGS4	3102		9	9	63.9	63.9	63.9	11101	0	222.24	1131300000	2346	27.268
Fam162a	Protein FAM162A	248793	1769	7	32	287.603	Q9D6U8	Q9D6U8	8614		7	7	33.5	33.5	33.5	17725	0	31.839	1803100000	2225	27.4259
Pdap1	28 kDa heat- and acid-stable phosphoprotein	248475	1770	10	24	287.237	Q3UHX2	Q3UHX2	3131		10	10	48.1	48.1	48.1	20605	0	39.536	2093400000	1683	28.1559
Hmgcs1	Hydroxymethylglutaryl-CoA synthase, cytoplasmic	247791	1771	19	41	286.445	Q8JZK9	Q8JZK9	6278		20	20	49.8	49.8	47.7	57568	0	323.31	5832600000	1942	27.7976
Bpnt1	3(2),5-bisphosphate nucleotidase 1	247635	1772	15	42	286.266	Q9Z0S1	Q9Z0S1	9907		15	15	59.4	59.4	59.4	33196	0	167.96	3361200000	2302	27.3244
Alb	Serum albumin	247525	1773	5	40	286.139	P07724	P07724	1097		7	5	14.3	12.8	12.8	68692	0	44.544	6952200000	2233	27.4094
Mecr	Trans-2-enoyl-CoA reductase, mitochondrial	247038	1774	16	32	285.575	Q9DCS3	Q9DCS3	8952		16	16	63.8	63.8	63.8	40342	0	304.69	4074900000	1983	27.7542
Tmtc3	Transmembrane and TPR repeat-containing protein 3	246917	1775	27	86	285.436	Q8BRH0;Q8BRH0-2	Q8BRH0;Q8BRH0-2	5553		28	28	40.1	40.1	38.9	104200	0	262.93	10520000000	1893	27.8661
Pc	Pyruvate carboxylase, mitochondrial	246739	1776	42	115	285.23	Q05920	Q05920	2723		42	42	43.5	43.5	43.5	129680	0	323.31	13083000000	1940	27.7996
Ufc1	Ubiquitin-fold modifier-conjugating enzyme 1	246529	1777	7	13	284.987	Q9CR09	Q9CR09	8025		7	7	29.9	29.9	29.9	19481	0	9.6791	1963700000	1889	27.8709
Abhd14b	Alpha/beta hydrolase domain-containing protein 14B	246292	1778	6	24	284.712	Q8VCR7	Q8VCR7	6885		6	6	37.1	37.1	37.1	22450	0	70.965	2260800000	2085	27.6147
Emg1	Ribosomal RNA small subunit methyltransferase NEP1	245767	1779	14	58	284.106	O35130	O35130	555		14	14	73.4	73.4	73.4	26974	0	148.51	2710600000	2223	27.4291
Edc4	Enhancer of mRNA-decapping protein 4	245645	1780	3	143	283.965	Q3UJB9	Q3UJB9	3144		50	50	54.4	54.4	2.3	152480	0	323.31	15315000000	1880	27.8801
Rab12	Ras-related protein Rab-12	245492	1781	19	27	283.788	P35283	P35283	1607		19	19	63.8	63.8	63.8	27328	0	28.713	2743100000	2349	27.2657
Ptk7	Inactive tyrosine-protein kinase 7	244924	1782	41	96	283.132	Q8BKG3	Q8BKG3	5373		41	41	44.8	44.8	44.8	117530	0	323.31	11770000000	2013	27.7265
Plaa	Phospholipase A-2-activating protein	244621	1783	38	81	282.781	P27612	P27612	1481		38	38	53.4	53.4	53.4	87220	0	323.31	8723800000	2182	27.4988
Thop1	Thimet oligopeptidase	244273	1784	35	65	282.378	Q8C1A5	Q8C1A5	5871		35	35	52	52	52	78025	0	185.83	7793000000	2112	27.5741
Lmf2	Lipase maturation factor 2	244054	1785	13	46	282.125	Q8C3X8	Q8C3X8	5911		13	13	19.9	19.9	19.9	79996	0	304.15	7982700000	1544	28.3707
Sephs1	Selenide, water dikinase 1	243949	1786	12	42	282.004	Q8BH69	Q8BH69	5220		12	12	57.7	57.7	57.7	42906	0	307.83	4279700000	1584	28.2944
Sptlc2	Serine palmitoyltransferase 2	243425	1787	25	53	281.398	P97363	P97363	2518		25	25	55.4	55.4	55.4	62981	0	211.67	6268600000	2138	27.5455
Ado	2-aminoethanethiol dioxygenase	243070	1788	12	20	280.989	Q6PDY2	Q6PDY2	4411		12	12	52.3	52.3	52.3	28372	0	44.376	2819800000	2190	27.486
Pspc1	Paraspeckle component 1	242914	1789	23	47	280.808	Q8R326;Q8R326-2	Q8R326;Q8R326-2	6700		23	23	42.3	42.3	42.3	58758	0	146.17	5836000000	1765	28.05
Ndufab1	Acyl carrier protein, mitochondrial	242402	1790	4	8	280.216	Q9CR21	Q9CR21	8031		4	4	24.4	24.4	24.4	17370	0	4.7812	1721600000	2049	27.6811
Clpx	ATP-dependent Clp protease ATP-binding subunit clpX-like, mitochondrial	242235	1791	27	54	280.023	Q9JHS4	Q9JHS4	9174		27	27	45	45	45	69228	0	323.31	6856700000	2247	27.3894
Acsl1	Long-chain-fatty-acid--CoA ligase 1	242227	1792	27	56	280.013	P41216	P41216	1690		29	29	45.1	45.1	42.2	77951	0	72.524	7720400000	2077	27.6366
Puf60	Poly(U)-binding-splicing factor PUF60	242156	1793	26	51	279.931	Q3UEB3-2;Q3UEB3-3;Q3UEB3	Q3UEB3-2;Q3UEB3-3;Q3UEB3	3084		26	26	53.4	53.4	53.4	58544	0	264.09	5796600000	2009	27.7321
Hypk	Huntingtin-interacting protein K	241638	1794	9	22	279.333	Q9CR41;Q9CR41-2	Q9CR41;Q9CR41-2	8042		9	9	54.3	54.3	54.3	14679	0	55.072	1450300000	1905	27.8487
Atp13a1	Manganese-transporting ATPase 13A1	241208	1795	49	124	278.836	Q9EPE9	Q9EPE9	8988		49	49	48.2	48.2	48.2	132390	0	318.88	13057000000	1944	27.7967
Eci2	Enoyl-CoA delta isomerase 2, mitochondrial	241128	1796	13	34	278.743	Q9WUR2-2;Q9WUR2	Q9WUR2-2;Q9WUR2	9796		13	13	45.5	45.5	45.5	39503	0	192.22	3894700000	1969	27.7714
C1qtnf3	Complement C1q tumor necrosis factor-related protein 3	241115	1797	4	6	278.729	Q9ES30	Q9ES30	9100		4	4	24.4	24.4	24.4	26828	0	6.6023	2644900000	1464	28.4932
Commd9	COMM domain-containing protein 9	240989	1798	10	21	278.582	Q8K2Q0	Q8K2Q0	6433		10	10	65.7	65.7	65.7	21850	0	73.494	2153000000	2322	27.3033
Sec62	Translocation protein SEC62	240144	1799	12	18	277.605	Q8BU14	Q8BU14	5621		12	12	24.4	24.4	24.4	45580	0	47.729	4475500000	1822	27.9719
Pabpn1	Polyadenylate-binding protein 2	240048	1800	8	22	277.495	Q8CCS6-2;Q8CCS6	Q8CCS6-2;Q8CCS6	6056		8	8	51	51	51	31044	0	45.139	3047000000	1772	28.0453
Sdcbp	Syntenin-1	240038	1801	9	45	277.484	O08992	O08992	515		9	9	34.1	34.1	34.1	32379	0	155.41	3177900000	1524	28.3955
Sae1	SUMO-activating enzyme subunit 1;SUMO-activating enzyme subunit 1, N-terminally processed	239776	1802	18	44	277.181	Q9R1T2;Q9R1T2-2	Q9R1T2;Q9R1T2-2	9701		18	18	57.4	57.4	57.4	38620	0	303.5	3786300000	2380	27.2332
Csf1	Macrophage colony-stimulating factor 1;Processed macrophage colony-stimulating factor 1	239683	1803	16	46	277.073	P07141;P07141-2	P07141	1091		16	16	42	42	42	60648	0	270.33	5943600000	2023	27.7138
Me1	NADP-dependent malic enzyme	238842	1804	24	65	276.1	P06801	P06801	1084		24	24	47	47	47	63953	0	150.85	6245500000	2078	27.6333
Cemip	Cell migration-inducing and hyaluronan-binding protein	238577	1805	59	147	275.795	Q8BI06;Q8BI06-3;Q8BI06-2	Q8BI06;Q8BI06-3	5288		60	60	49.5	49.5	48.9	153030	0	323.31	14928000000	2071	27.6475
Aebp1	Adipocyte enhancer-binding protein 1	238245	1806	42	135	275.41	Q640N1;Q640N1-2	Q640N1;Q640N1-2	3990		43	43	39.5	39.5	38.7	128360	0	323.31	12504000000	1766	28.0499
Ecm29	Proteasome-associated protein ECM29 homolog	238195	1807	78	217	275.353	Q6PDI5;Q6PDI5-2	Q6PDI5;Q6PDI5-2	4397		78	78	51.5	51.5	51.5	203700	0	323.31	19839000000	2065	27.6531
Ech1	Delta(3,5)-Delta(2,4)-dienoyl-CoA isomerase, mitochondrial	237399	1808	14	40	274.433	O35459	O35459	611		14	14	49.2	49.2	49.2	36118	0	187.59	3505900000	2250	27.3852
Timp2	Metalloproteinase inhibitor 2	237382	1809	7	9	274.413	P25785	P25785	1445		7	7	24.5	24.5	24.5	24328	0	25.051	2361300000	2054	27.6775
Uba3	NEDD8-activating enzyme E1 catalytic subunit	237224	1810	21	55	274.231	Q8C878;Q8C878-2	Q8C878;Q8C878-2	5990		21	21	60.6	60.6	60.6	51737	0	303.52	5018300000	1975	27.7651
Erap1	Endoplasmic reticulum aminopeptidase 1	237091	1811	37	104	274.077	Q9EQH2	Q9EQH2	9028		37	37	44.8	44.8	44.8	106600	0	242.37	10334000000	2048	27.6817
Alg2	Alpha-1,3/1,6-mannosyltransferase ALG2	236780	1812	16	60	273.717	Q9DBE8	Q9DBE8	8835		16	16	46.5	46.5	46.5	47404	0	134.23	4589400000	2033	27.7033
Apoo	Apolipoprotein O	236535	1813	6	7	273.434	Q9DCZ4	Q9DCZ4	8967		6	6	40.6	40.6	40.6	24136	0	43.039	2334300000	1941	27.7984
Denr	Density-regulated protein	236240	1814	10	24	273.093	Q9CQJ6	Q9CQJ6	7959		10	10	54	54	54	22166	0	312.75	2141100000	1926	27.8258
Krt76	Keratin, type II cytoskeletal 2 oral	235958	1815	2	6	272.767	Q3UV17	Q3UV17	3227		10	2	14.1	4	4	62844	0.0016493	2.0209	6063100000	2297	27.3275
Pccb	Propionyl-CoA carboxylase beta chain, mitochondrial	235752	1816	23	50	272.529	Q99MN9	Q99MN9	7757		23	23	54.9	54.9	54.9	58408	0	234.46	5630200000	2151	27.5325
Arhgef1	Rho guanine nucleotide exchange factor 1	235458	1817	1	90	272.189	Q61210;Q61210-2;Q61210-4;Q61210-3	Q61210;Q61210-2;Q61210-4;Q61210-3	3720		35	35	44.6	44.6	1.4	102800	0	323.31	9897000000	2024	27.7125
Mrpl4	39S ribosomal protein L4, mitochondrial	235245	1818	8	23	271.943	Q9DCU6	Q9DCU6	8960		8	8	33.3	33.3	33.3	33073	0	28.154	3181200000	2243	27.397
Celf1	CUGBP Elav-like family member 1	234937	1819	12	63	271.586	P28659-4;P28659-2;P28659-3;P28659;Q9Z0H4-3	P28659-4;P28659-2;P28659-3;P28659	1509		15	15	32.4	32.4	26.3	55115	0	80.71	5294400000	1640	28.2144
Rock2	Rho-associated protein kinase 2	234929	1820	65	180	271.578	P70336;P70336-2	P70336;P70336-2	2409		75	75	49.9	49.9	43.6	160580	0	323.31	15425000000	2160	27.5226
Stx7	Syntaxin-7	234819	1821	12	19	271.45	O70439	O70439	845		12	12	52.9	52.9	52.9	29820	0	86.253	2863100000	1922	27.83
Rprd1b	Regulation of nuclear pre-mRNA domain-containing protein 1B	234485	1822	10	33	271.064	Q9CSU0;Q9CSU0-2;Q9CSU0-3	Q9CSU0;Q9CSU0-2;Q9CSU0-3	8100		17	10	46.3	33.7	33.7	36883	0	88.723	3536200000	1860	27.9122
Ifit1	Interferon-induced protein with tetratricopeptide repeats 1	234289	1823	22	49	270.838	Q64282	Q64282	4012		22	22	54.4	54.4	54.4	53737	0	323.31	5147800000	2172	27.5064
Ada	Adenosine deaminase	234168	1824	21	31	270.697	P03958	P03958	1054		21	21	49.1	49.1	49.1	39991	0	52.722	3829000000	2258	27.3748
Mtdh	Protein LYRIC	234105	1825	27	49	270.625	Q80WJ7	Q80WJ7	4919		27	27	49.6	49.6	49.6	63845	0	238.82	6111300000	1853	27.9239
Me2	NAD-dependent malic enzyme, mitochondrial	232892	1826	25	84	269.222	Q99KE1	Q99KE1	7619		25	25	56.9	56.9	56.9	65798	0	157.05	6265600000	2076	27.6379
Pnpt1	Polyribonucleotide nucleotidyltransferase 1, mitochondrial	232588	1827	34	59	268.871	Q8K1R3;Q8K1R3-2	Q8K1R3;Q8K1R3-2	6380		34	34	45.6	45.6	45.6	85682	0	220.68	8148400000	2153	27.5316
Scamp3	Secretory carrier-associated membrane protein 3	232564	1828	11	27	268.843	O35609	O35609	632		11	11	40.7	40.7	40.7	38458	0	177.28	3657000000	1751	28.0676
Tmem55a	Type 2 phosphatidylinositol 4,5-bisphosphate 4-phosphatase	232542	1829	11	20	268.817	Q9CZX7	Q9CZX7	8343		12	12	59.1	59.1	55.3	28038	0	86.302	2665900000	2175	27.5046
Tmlhe	Trimethyllysine dioxygenase, mitochondrial	232083	1830	15	29	268.287	Q91ZE0	Q91ZE0	7335		15	15	51.1	51.1	51.1	49609	0	282.92	4707600000	2221	27.4319
Fkbp8	Peptidyl-prolyl cis-trans isomerase FKBP8	232071	1831	13	29	268.274	O35465-2;O35465	O35465-2;O35465	613		13	13	39.2	39.2	39.2	43615	0	225.87	4138600000	2036	27.6986
Gtf2i	General transcription factor II-I	231679	1832	56	125	267.82	Q9ESZ8-5;Q9ESZ8-4;Q9ESZ8-3;Q9ESZ8-6;Q9ESZ8-2;Q9ESZ8;Q99NI3	Q9ESZ8-5;Q9ESZ8-4;Q9ESZ8-3;Q9ESZ8-6;Q9ESZ8-2;Q9ESZ8	9140		56	56	53.8	53.8	53.8	106050	0	323.31	10046000000	2074	27.641
Lmod1	Leiomodin-1	231525	1833	15	37	267.642	Q8BVA4	Q8BVA4	5652		15	15	25.2	25.2	25.2	66309	0	67.618	6277200000	2002	27.7401
Macrod1	O-acetyl-ADP-ribose deacetylase MACROD1	231321	1834	8	14	267.407	Q922B1	Q922B1	7431		8	8	33.7	33.7	33.7	35294	0	69.634	3338200000	1924	27.8291
Uap1	UDP-N-acetylhexosamine pyrophosphorylase;UDP-N-acetylgalactosamine pyrophosphorylase;UDP-N-acetylglucosamine pyrophosphorylase	230850	1835	22	50	266.861	Q91YN5;Q91YN5-3;Q91YN5-2	Q91YN5;Q91YN5-3;Q91YN5-2	7295		23	22	47.9	45.4	45.4	58608	0	69.149	5532000000	2207	27.4583
Impad1	Inositol monophosphatase 3	230814	1836	16	34	266.821	Q80V26	Q80V26	4871		16	16	39	39	39	38616	0	24.345	3644400000	2167	27.5151
Gss	Glutathione synthetase	230433	1837	20	38	266.38	P51855;REV__P70451-3;REV__P70451-2;REV__P70451-5;REV__P70451	P51855	1896		20	20	46.4	46.4	46.4	52246	0	70.97	4922600000	2127	27.5529
Ptbp3	Polypyrimidine tract-binding protein 3	230364	1838	11	64	266.3	Q8BHD7-2;Q8BHD7	Q8BHD7-2;Q8BHD7	5242		19	11	42.3	32.9	32.9	56381	0	194.84	5310600000	1629	28.2188
Hat1	Histone acetyltransferase type B catalytic subunit	229691	1839	17	42	265.522	Q8BY71	Q8BY71	5746		17	17	57	57	57	49278	0	222.74	4628000000	1793	28.0203
Gosr2	Golgi SNAP receptor complex member 2	229634	1840	5	49	265.456	O35166	O35166	563		5	5	28.3	28.3	28.3	24725	0	17.008	2321500000	1581	28.305
Top2b	DNA topoisomerase 2-beta	229338	1841	51	174	265.114	Q64511	Q64511	4049		68	68	44.9	44.9	37.6	181910	0	294.03	17058000000	2135	27.5467
Vps28	Vacuolar protein sorting-associated protein 28 homolog	228821	1842	14	21	264.517	Q9D1C8	Q9D1C8	8441		14	14	62	62	62	25452	0	116.36	2381300000	2210	27.4486
Ptpn9	Tyrosine-protein phosphatase non-receptor type 9	228785	1843	28	80	264.475	O35239	O35239	575		28	28	54	54	54	67969	0	243.57	6358200000	2161	27.5216
Kif2a	Kinesin-like protein KIF2A	228125	1844	3	57	263.711	P28740;P28740-1	P28740;P28740-1	1516		29	29	44.8	44.8	6.1	79755	0	272.53	7439200000	1990	27.7481
Colec12	Collectin-12	228044	1845	30	47	263.618	Q8K4Q8	Q8K4Q8	6530		30	30	40.4	40.4	40.4	81303	0	323.31	7580900000	2088	27.6103
Ubqln2	Ubiquilin-2	227921	1846	10	24	263.476	Q9QZM0	Q9QZM0	9591		13	10	24.8	17.7	17.7	67350	0	323.31	6276500000	1344	28.74
Shmt1	Serine hydroxymethyltransferase, cytosolic	227776	1847	21	46	263.308	P50431	P50431	1864		21	21	62.1	62.1	62.1	52600	0	138.48	4898800000	2093	27.6048
Sdf2l1	Stromal cell-derived factor 2-like protein 1	227651	1848	10	22	263.164	Q9ESP1	Q9ESP1	9127		10	10	66.5	66.5	66.5	23648	0	101.59	2201200000	2209	27.4507
Gosr1	Golgi SNAP receptor complex member 1	227624	1849	18	37	263.133	O88630	O88630	933		18	18	58.4	58.4	58.4	28489	0	63.179	2651500000	2321	27.3042
Fam114a1	Protein Noxp20	227614	1850	21	59	263.121	Q9D281	Q9D281	8488		21	21	45.2	45.2	45.2	61012	0	323.31	5678200000	1981	27.7589
Smc3	Structural maintenance of chromosomes protein 3	227085	1851	62	125	262.51	Q9CW03	Q9CW03	8116		62	62	46.8	46.8	46.8	141550	0	323.31	13143000000	2101	27.5913
Rbm4	RNA-binding protein 4	226993	1852	2	42	262.404	Q8C7Q4;Q8C7Q4-2	Q8C7Q4;Q8C7Q4-2	5977		22	22	49.3	49.3	6.9	40045	0	106.69	3716700000	2143	27.5435
Fmr1	Fragile X mental retardation protein 1 homolog	226738	1853	2	68	262.108	P35922-3;P35922-2;P35922;P35922-5;P35922-4;P35922-6	P35922-3;P35922-2;P35922;P35922-5;P35922-4;P35922-6	1637		29	28	55.3	54	5.4	66269	0	242.58	6143700000	2089	27.6096
Cul2	Cullin-2	226612	1854	43	124	261.963	Q9D4H8;Q9D4H8-2	Q9D4H8;Q9D4H8-2	8560		43	43	57.7	57.7	57.7	86876	0	323.31	8049700000	2197	27.48
Dhrs7b	Dehydrogenase/reductase SDR family member 7B	226367	1855	14	36	261.68	Q99J47;Q99J47-2	Q99J47;Q99J47-2	7548		14	14	45.5	45.5	45.5	34986	0	73.526	3238200000	2100	27.5926
Mob4	MOB-like protein phocein	226278	1856	8	24	261.577	Q6PEB6	Q6PEB6	4420		8	8	47.6	47.6	47.6	26032	0	323.31	2408500000	2028	27.706
Dnajb1	DnaJ homolog subfamily B member 1	226205	1857	16	32	261.493	Q9QYJ3	Q9QYJ3	9544		17	16	49.4	45.9	45.9	38167	0	106.61	3530100000	2134	27.5472
Snf8	Vacuolar-sorting protein SNF8	225791	1858	10	20	261.014	Q9CZ28	Q9CZ28	8278		10	10	39.5	39.5	39.5	28886	0	103.73	2666800000	1696	28.1425
Prpf6	Pre-mRNA-processing factor 6	225474	1859	48	92	260.647	Q91YR7;Q91YR7-2	Q91YR7;Q91YR7-2	7306		48	48	50.7	50.7	50.7	106720	0	271.72	9838700000	2248	27.3885
Acad8	Isobutyryl-CoA dehydrogenase, mitochondrial	225334	1860	20	65	260.485	Q9D7B6	Q9D7B6	8641		20	20	59.8	59.8	59.8	45019	0	152.22	4147800000	2319	27.3058
Vamp7	Vesicle-associated membrane protein 7	225302	1861	9	20	260.449	P70280	P70280	2391		9	9	45.9	45.9	45.9	24967	0	18.981	2300000000	2241	27.3985
Arsa	Arylsulfatase A	225077	1862	12	82	260.188	P50428	P50428	1862		13	13	35.8	35.8	35.8	53748	0	158.38	4946400000	1523	28.3964
Cdkn1a	Cyclin-dependent kinase inhibitor 1	225002	1863	8	15	260.102	P39689	P39689	1671		8	8	64.8	64.8	64.8	17785	0	160.46	1636200000	2216	27.4378
Gtf2f2	General transcription factor IIF subunit 2	224983	1864	19	32	260.08	Q8R0A0	Q8R0A0	6574		19	19	69.1	69.1	69.1	28381	0	172.38	2610800000	2507	27.112
Acot13	Acyl-coenzyme A thioesterase 13;Acyl-coenzyme A thioesterase 13, N-terminally processed	224951	1865	6	16	260.042	Q9CQR4	Q9CQR4	7981		6	6	62.1	62.1	62.1	15183	0	32.949	1396500000	2115	27.5719
Ptges2	Prostaglandin E synthase 2;Prostaglandin E synthase 2 truncated form	224942	1866	18	35	260.032	Q8BWM0	Q8BWM0	5693		18	18	56.5	56.5	56.5	43323	0	149.64	3984600000	2368	27.2479
Pdgfrb	Platelet-derived growth factor receptor beta	224634	1867	32	86	259.677	P05622	P05622	1073		33	33	36.9	36.9	36.2	122800	0	308.88	11279000000	1845	27.9335
Acox1	Peroxisomal acyl-coenzyme A oxidase 1	224368	1868	32	77	259.368	Q9R0H0-2;Q9R0H0	Q9R0H0-2;Q9R0H0	9636		32	32	65.5	65.5	65.5	74717	0	263.58	6854500000	2139	27.5451
Vps4a	Vacuolar protein sorting-associated protein 4A	223877	1869	18	38	258.801	Q8VEJ9	Q8VEJ9	7015		22	18	51	44.6	44.6	48906	0	269.27	4476800000	2266	27.3594
Hs2st1	Heparan sulfate 2-O-sulfotransferase 1	223554	1870	11	50	258.428	Q8R3H7	Q8R3H7	6718		11	11	30.6	30.6	30.6	41813	0	75.366	3822000000	2060	27.6618
Rqcd1	Cell differentiation protein RCD1 homolog	223433	1871	15	29	258.288	Q9JKY0	Q9JKY0	9337		15	15	54.2	54.2	54.2	33601	0	137.76	3069700000	2224	27.428
Cdc16	Cell division cycle protein 16 homolog	223381	1872	24	44	258.228	Q8R349	Q8R349	6704		24	24	45.2	45.2	45.2	71459	0	323.31	6526800000	1945	27.7964
Htatip2	Oxidoreductase HTATIP2	223244	1873	12	17	258.07	Q9Z2G9;Q9Z2G9-2	Q9Z2G9	10033		12	12	46.3	46.3	46.3	26870	0	39.231	2452700000	2186	27.4913
Ipo9	Importin-9	223159	1874	30	92	257.971	Q91YE6	Q91YE6	7277		30	30	36.3	36.3	36.3	116050	0	323.31	10589000000	1863	27.9095
Nudt2	Bis(5-nucleosyl)-tetraphosphatase [asymmetrical]	223034	1875	10	17	257.827	P56380	P56380	2015		10	10	66.7	66.7	66.7	16989	0	54.138	1549300000	2408	27.207
Rrm1	Ribonucleoside-diphosphate reductase large subunit	223033	1876	34	103	257.825	P07742	P07742	1098		34	34	52.4	52.4	52.4	90209	0	323.31	8226500000	2169	27.5113
Fdps	Farnesyl pyrophosphate synthase	223025	1877	13	27	257.816	Q920E5	Q920E5	7368		13	13	31.4	31.4	31.4	40581	0	38.326	3700600000	2084	27.6152
Mycbp	C-Myc-binding protein	223015	1878	9	13	257.804	Q9EQS3	Q9EQS3	9042		9	9	72.8	72.8	72.8	11970	0	17.915	1091500000	2399	27.2162
Trim56	E3 ubiquitin-protein ligase TRIM56	222842	1879	28	58	257.605	Q80VI1	Q80VI1	4885		28	28	48.8	48.8	48.8	79512	0	323.31	7244800000	2264	27.3619
Plau	Urokinase-type plasminogen activator;Urokinase-type plasminogen activator long chain A;Urokinase-type plasminogen activator short chain A;Urokinase-type plasminogen activator chain B	222767	1880	21	52	257.518	P06869	P06869	1088		21	21	59.1	59.1	59.1	48267	0	323.31	4396400000	2246	27.3898
Znf326	DBIRD complex subunit ZNF326	222687	1881	10	58	257.426	O88291;O88291-3	O88291	882		21	21	50.7	50.7	23.1	65225	0	169.69	5938900000	2061	27.6602
Wdr12	Ribosome biogenesis protein WDR12	222529	1882	10	27	257.243	Q9JJA4	Q9JJA4	9256		10	10	31.4	31.4	31.4	47346	0	82.785	4307900000	2047	27.6824
Rpa1	Replication protein A 70 kDa DNA-binding subunit;Replication protein A 70 kDa DNA-binding subunit, N-terminally processed	222517	1883	36	73	257.229	Q8VEE4	Q8VEE4	7003		36	36	57.6	57.6	57.6	69036	0	323.31	6281100000	2000	27.741
Igfbp4	Insulin-like growth factor-binding protein 4	221914	1884	9	21	256.532	P47879	P47879	1781		9	9	39	39	39	27807	0	140.41	2523100000	2152	27.5321
Tollip	Toll-interacting protein	221834	1885	11	25	256.44	Q9QZ06	Q9QZ06	9560		11	11	51.5	51.5	51.5	30345	0	102.89	2752400000	1968	27.7731
Mrps5	28S ribosomal protein S5, mitochondrial	221715	1886	13	19	256.301	Q99N87	Q99N87	7782		13	13	28.9	28.9	28.9	48206	0	31.222	4370100000	2251	27.3811
Nup50	Nuclear pore complex protein Nup50	221524	1887	21	50	256.082	Q9JIH2	Q9JIH2	9217		21	21	61.8	61.8	61.8	49485	0	323.31	4482200000	2265	27.3611
Ap1g1	AP-1 complex subunit gamma-1	221042	1888	31	97	255.524	P22892	P22892	1393		32	32	41.8	41.8	41	91349	0	126.27	8256100000	1932	27.8135
Yipf5	Protein YIPF5	221002	1889	2	27	255.478	Q9EQQ2	Q9EQQ2	9040		2	2	8.2	8.2	8.2	27873	0	9.7916	2518700000	673	30.2301
Polr2b	DNA-directed RNA polymerase II subunit RPB2	220846	1890	62	145	255.297	Q8CFI7	Q8CFI7	6114		62	62	58.3	58.3	58.3	133910	0	323.31	12092000000	2087	27.6107
Tmem126a	Transmembrane protein 126A	220816	1891	6	10	255.263	Q9D8Y1	Q9D8Y1	8728		6	6	31.1	31.1	31.1	21539	0	26.57	1944700000	2045	27.687
Ube2v2	Ubiquitin-conjugating enzyme E2 variant 2	220467	1892	2	9	254.86	Q9D2M8;Q9D2M8-2	Q9D2M8;Q9D2M8-2	8504		7	2	41.4	15.9	15.9	16367	0	27.693	1475400000	2481	27.1365
Tmem254	Transmembrane protein 254	220196	1893	1	3	254.546	Q9DCV5	Q9DCV5	8962		1	1	8.9	8.9	8.9	14238	0.00011889	3.6237	1281900000	1608	28.2556
Mrps35	28S ribosomal protein S35, mitochondrial	220096	1894	16	28	254.431	Q8BJZ4	Q8BJZ4	5355		16	16	55.3	55.3	55.3	35975	0	139.45	3237500000	2279	27.3444
Thoc7	THO complex subunit 7 homolog	219376	1895	15	27	253.598	Q7TMY4;Q7TMY4-2	Q7TMY4;Q7TMY4-2	4663		15	15	73.5	73.5	73.5	23715	0	49.552	2127200000	2331	27.2859
Rab4b	Ras-related protein Rab-4B	219160	1896	10	19	253.348	Q91ZR1	Q91ZR1	7345		11	10	56.3	49.8	49.8	23629	0	34.3	2117400000	2444	27.1723
Gnai3	Guanine nucleotide-binding protein G(k) subunit alpha	218845	1897	8	25	252.984	Q9DC51	Q9DC51	8905		18	8	52.3	27.1	27.1	40538	0	122.92	3627400000	1902	27.8494
Ogt	UDP-N-acetylglucosamine--peptide N-acetylglucosaminyltransferase 110 kDa subunit	218618	1898	3	96	252.722	Q8CGY8	Q8CGY8	6165		42	42	51.3	51.3	2.8	116950	0	323.31	10454000000	2075	27.6395
Pip4k2b	Phosphatidylinositol 5-phosphate 4-kinase type-2 beta	218593	1899	12	40	252.693	Q80XI4	Q80XI4	4950		17	17	42.8	42.8	34.4	47318	0	309.46	4229200000	2012	27.7298
Icam1	Intercellular adhesion molecule 1	218478	1900	14	33	252.56	P13597-2;P13597	P13597-2;P13597	1234		14	14	25	25	25	58752	0	92.229	5248400000	2149	27.5344
Mrpl3	39S ribosomal protein L3, mitochondrial	218030	1901	13	41	252.042	Q99N95	Q99N95	7789		13	13	39.1	39.1	39.1	39109	0	41.578	3486500000	2256	27.3772
Slc2a1	Solute carrier family 2, facilitated glucose transporter member 1	217859	1902	9	33	251.844	P17809	P17809	1320		9	9	15.2	15.2	15.2	53984	0	18.439	4808800000	1428	28.5781
Jup	Junction plakoglobin	217703	1903	32	77	251.665	Q02257	Q02257	2664		36	32	60	53.7	53.7	81800	0	290.24	7281400000	2374	27.238
Rprd1a	Regulation of nuclear pre-mRNA domain-containing protein 1A	217654	1904	12	49	251.607	Q8VDS4	Q8VDS4	6949		19	19	57.1	57.1	43.9	35700	0	242.12	3177100000	2200	27.4776
Ewsr1	RNA-binding protein EWS	217574	1905	7	33	251.515	Q61545	Q61545	3785		7	7	14.4	14.4	14.4	68461	0	197.36	6090400000	1510	28.4164
Nup37	Nucleoporin Nup37	217397	1906	12	28	251.311	Q9CWU9	Q9CWU9	8153		12	12	45.1	45.1	45.1	36731	0	71.936	3265000000	2037	27.6976
Ptp4a2	Protein tyrosine phosphatase type IVA 2	217220	1907	5	30	251.105	O70274	O70274	814		7	7	52.1	52.1	38.3	19127	0	55.076	1698800000	2283	27.3399
Tpr	Nucleoprotein TPR	216622	1908	109	214	250.415	F6ZDS4	F6ZDS4	427		109	109	43.9	43.9	43.9	273990	0	323.31	24268000000	2042	27.6909
Lamc1	Laminin subunit gamma-1	216058	1909	59	138	249.762	P02468;Q9R0B6	P02468	1043		59	59	46.4	46.4	46.4	177300	0	323.31	15663000000	2106	27.5813
Dap3	28S ribosomal protein S29, mitochondrial	215982	1910	19	76	249.674	Q9ER88;Q9ER88-2	Q9ER88;Q9ER88-2	9064		19	19	56.5	56.5	56.5	44699	0	52.379	3947400000	2269	27.3547
Pepd	Xaa-Pro dipeptidase	215401	1911	20	42	249.003	Q11136	Q11136	2812		20	20	48.9	48.9	48.9	55028	0	319.14	4846500000	2155	27.5304
Armc1	Armadillo repeat-containing protein 1	214968	1912	12	29	248.502	Q9D7A8	Q9D7A8	8639		12	12	52.1	52.1	52.1	31246	0	131.87	2746400000	1870	27.8954
Rnf2	E3 ubiquitin-protein ligase RING2	214921	1913	10	28	248.448	Q9CQJ4	Q9CQJ4	7958		13	13	54.5	54.5	45.2	37623	0	323.31	3306200000	2020	27.7156
Ece1	Endothelin-converting enzyme 1	214753	1914	26	83	248.254	Q4PZA2-4;Q4PZA2-3;Q4PZA2-2;Q4PZA2	Q4PZA2-4;Q4PZA2-3;Q4PZA2-2;Q4PZA2	3308		26	26	36.8	36.8	36.8	87084	0	323.31	7646700000	2213	27.4398
Nagk	N-acetyl-D-glucosamine kinase	214534	1915	13	35	248.001	Q9QZ08	Q9QZ08	9561		13	13	48.7	48.7	48.7	37268	0	51.185	3269100000	2092	27.6063
Nosip	Nitric oxide synthase-interacting protein	213993	1916	17	24	247.375	Q9D6T0;Q9D6T0-2	Q9D6T0;Q9D6T0-2	8612		17	17	75.7	75.7	75.7	33209	0	54.49	2905700000	2429	27.1883
Csnk2a2	Casein kinase II subunit alpha	213886	1917	16	43	247.251	O54833	O54833	718		16	16	54.3	54.3	54.3	41215	0	180.9	3604400000	2180	27.4992
Phf6	PHD finger protein 6	213853	1918	17	30	247.213	Q9D4J7;Q9D4J7-2	Q9D4J7;Q9D4J7-2	8564		17	17	60.2	60.2	60.2	41139	0	216.06	3597200000	2272	27.3519
Plscr3	Phospholipid scramblase 3	213447	1919	7	17	246.744	Q9JIZ9	Q9JIZ9	9242		7	7	27	27	27	31802	0	107.57	2775500000	1768	28.0482
Pgm3	Phosphoacetylglucosamine mutase	213396	1920	25	64	246.686	Q9CYR6	Q9CYR6	8263		25	25	55.4	55.4	55.4	59452	0	191.24	5187400000	2262	27.3654
Cd47	Leukocyte surface antigen CD47	213192	1921	2	10	246.45	Q61735-2	Q61735-2	3822		7	7	26.5	26.5	8.3	35316	0	65.523	3078500000	1758	28.0601
Hint2	Histidine triad nucleotide-binding protein 2, mitochondrial	212884	1922	7	22	246.093	Q9D0S9	Q9D0S9	8408		7	7	59.5	59.5	59.5	17320	0	34.275	1507600000	2576	27.0301
Ncam1	Neural cell adhesion molecule 1	212870	1923	5	93	246.077	P13595;P13595-3;P13595-4	P13595;P13595-3;P13595-4	1232		27	27	33.2	33.2	10.2	119430	0	277.83	10395000000	2016	27.7205
Trip6	Thyroid receptor-interacting protein 6	212677	1924	24	49	245.854	Q9Z1Y4	Q9Z1Y4	9988		24	24	67.5	67.5	67.5	50933	0	313.96	4429100000	2164	27.5208
Atg3	Ubiquitin-like-conjugating enzyme ATG3	212643	1925	10	21	245.815	Q9CPX6	Q9CPX6	7869		10	10	32.5	32.5	32.5	35796	0	36.958	3112300000	1741	28.0759
Ntmt1	N-terminal Xaa-Pro-Lys N-methyltransferase 1;N-terminal Xaa-Pro-Lys N-methyltransferase 1, N-terminally processed	212638	1926	11	33	245.809	Q8R2U4	Q8R2U4	6678		11	11	58.3	58.3	58.3	25420	0	136.42	2210100000	2017	27.7195
Mogs	Mannosyl-oligosaccharide glucosidase	212635	1927	31	104	245.805	Q80UM7	Q80UM7	4850		31	31	52.6	52.6	52.6	91830	0	323.31	7983900000	2114	27.5725
Dlg1	Disks large homolog 1	211757	1928	27	87	244.79	Q811D0-2;Q811D0-3;Q811D0;Q91XM9-5	Q811D0-2;Q811D0-3;Q811D0	5051		35	35	46.1	46.1	39.1	99629	0	322.46	8626200000	1917	27.8362
Odr4	Protein odr-4 homolog	211674	1929	17	52	244.694	Q4PJX1;Q4PJX1-3;Q4PJX1-2	Q4PJX1;Q4PJX1-3;Q4PJX1-2	3307		17	17	36.9	36.9	36.9	49997	0	246.37	4327200000	2128	27.5513
Rsl1d1	Ribosomal L1 domain-containing protein 1	211625	1930	18	38	244.638	Q8BVY0	Q8BVY0	5672		18	18	49.8	49.8	49.8	50421	0	243.42	4362900000	1899	27.8527
Camk1	Calcium/calmodulin-dependent protein kinase type 1	211625	1931	13	41	244.638	Q91YS8	Q91YS8	7308		17	17	55.1	55.1	43	41624	0	195.08	3601700000	1913	27.8391
Lyrm4	LYR motif-containing protein 4	211519	1932	8	16	244.516	Q8K215	Q8K215	6393		8	8	63.7	63.7	63.7	10854	0	22.497	938720000	2194	27.4842
Igf2r	Cation-independent mannose-6-phosphate receptor	211405	1933	79	179	244.384	Q07113	Q07113	2746		79	79	41	41	41	273810	0	323.31	23668000000	2119	27.5674
Akr1b7	Aldose reductase-related protein 1	211257	1934	3	6	244.212	P21300	P21300	1369		7	3	19.3	8.9	8.9	35988	0.00012186	4.3508	3108600000	2402	27.2117
Inf2	Inverted formin-2	211210	1935	37	118	244.158	Q0GNC1;Q0GNC1-3	Q0GNC1;Q0GNC1-3	2788		37	37	36.4	36.4	36.4	138560	0	323.31	11966000000	1831	27.9546
Eif5b	Eukaryotic translation initiation factor 5B	210784	1936	50	104	243.666	Q05D44	Q05D44	2732		50	50	40	40	40	137610	0	323.31	11860000000	1901	27.8507
Twsg1	Twisted gastrulation protein homolog 1	210478	1937	5	7	243.312	Q9EP52	Q9EP52	8974		5	5	36.9	36.9	36.9	24800	0	68.21	2134300000	2055	27.6692
Smarce1	SWI/SNF-related matrix-associated actin-dependent regulator of chromatin subfamily E member 1	210379	1938	21	47	243.198	O54941	O54941	737		22	21	58.6	56.9	56.9	46638	0	229.53	4011800000	2109	27.5797
Mapk15	Mitogen-activated protein kinase 15	209879	1939	1	2	242.619	Q80Y86	Q80Y86	4978		1	1	1.5	1.5	1.5	60678	0.0065657	1.3486	5207100000	2228	27.4198
Cpne2	Copine-2	209781	1940	21	55	242.506	P59108	P59108	2100		21	21	53.5	53.5	53.5	61035	0	164.24	5235300000	1978	27.7621
Mrpl23	39S ribosomal protein L23, mitochondrial	209501	1941	6	15	242.183	O35972	O35972	687		6	6	58.9	58.9	58.9	17121	0	60.958	1466600000	2336	27.2799
Acot2	Acyl-coenzyme A thioesterase 2, mitochondrial	209118	1942	7	34	241.74	Q9QYR9	Q9QYR9	9550		17	17	42.4	42.4	18.8	49656	0	83.319	4245800000	2242	27.3984
Irak4	Interleukin-1 receptor-associated kinase 4	209099	1943	17	22	241.718	Q8R4K2	Q8R4K2	6763		17	17	41.8	41.8	41.8	50871	0	104.41	4349300000	2403	27.2108
Anpep	Aminopeptidase N	208988	1944	32	72	241.589	P97449	P97449	2544		32	32	39.3	39.3	39.3	109650	0	323.31	9369700000	2195	27.4815
Csnk1a1	Casein kinase I isoform alpha	208953	1945	14	43	241.549	Q8BK63-2;Q8BK63	Q8BK63-2;Q8BK63	5363		14	14	51.7	51.7	51.7	37567	0	116.04	3209600000	2293	27.3319
Purb	Transcriptional activator protein Pur-beta	208081	1946	11	16	240.541	O35295	O35295	583		12	12	42.6	42.6	40.4	33901	0	293.51	2884300000	1606	28.2557
Ppm1g	Protein phosphatase 1G	207556	1947	21	50	239.934	Q61074	Q61074	3679		21	21	45.9	45.9	45.9	58727	0	323.31	4983900000	2040	27.6911
Cdk5	Cyclin-dependent-like kinase 5	207519	1948	18	39	239.891	P49615	P49615	1839		19	18	65.8	63	63	33288	0	77.731	2824500000	2467	27.1474
Nfu1	NFU1 iron-sulfur cluster scaffold homolog, mitochondrial	207423	1949	6	13	239.78	Q9QZ23	Q9QZ23	9564		6	6	29.8	29.8	29.8	28567	0	32.418	2422800000	2102	27.5891
Tmed1	Transmembrane emp24 domain-containing protein 1	207413	1950	6	15	239.769	Q3V009;Q3V009-2	Q3V009;Q3V009-2	3257		6	6	25.1	25.1	25.1	25262	0	16.044	2142400000	1515	28.4116
Ppp2r5c	Serine/threonine-protein phosphatase 2A 56 kDa regulatory subunit gamma isoform	207406	1951	12	51	239.76	Q60996-2;Q60996-3;Q60996-4;Q60996	Q60996-2;Q60996-3;Q60996-4;Q60996	3657		13	12	41.2	38.5	38.5	52817	0	77.825	4479100000	2056	27.6682
Srrt	Serrate RNA effector molecule homolog	207321	1952	41	68	239.662	Q99MR6-3;Q99MR6-4;Q99MR6-2;Q99MR6	Q99MR6-3;Q99MR6-4;Q99MR6-2;Q99MR6	7763		41	41	42.6	42.6	42.6	99438	0	131.81	8429300000	2136	27.5465
Timm9	Mitochondrial import inner membrane translocase subunit Tim9	207308	1953	4	12	239.647	Q9WV98	Q9WV98	9835		4	4	59.6	59.6	59.6	10344	0	33.261	876800000	2497	27.1227
Myef2	Myelin expression factor 2	207267	1954	4	56	239.6	Q8C854;Q8C854-3;Q8C854-2	Q8C854;Q8C854-3;Q8C854-2	5987		22	22	41.6	41.6	7.1	63294	0	323.31	5364000000	2082	27.6202
Mrpl53	39S ribosomal protein L53, mitochondrial	207262	1955	6	10	239.594	Q9D1H8	Q9D1H8	8456		6	6	57.6	57.6	57.6	12737	0	16.346	1079400000	2597	27.0076
Sec23ip	SEC23-interacting protein	207004	1956	30	63	239.296	Q6NZC7	Q6NZC7	4259		31	31	31.4	31.4	31.4	110780	0	214.89	9376400000	1882	27.8785
Slc25a22	Mitochondrial glutamate carrier 1	206943	1957	11	19	239.226	Q9D6M3;Q9DB41-2;Q9DB41	Q9D6M3	8607		11	11	44.6	44.6	44.6	34670	0	115.86	2933600000	2263	27.3625
Fam98b	Protein FAM98B	206911	1958	12	65	239.188	Q80VD1	Q80VD1	4884		15	15	41.3	41.3	33.6	45349	0	82.744	3836600000	2166	27.5153
Auh	Methylglutaconyl-CoA hydratase, mitochondrial	206891	1959	11	16	239.165	Q9JLZ3;Q9JLZ3-3;Q9JLZ3-2	Q9JLZ3	9380		11	11	35.4	35.4	35.4	33395	0	82.045	2825000000	2391	27.2257
Spcs3	Signal peptidase complex subunit 3	206135	1960	7	28	238.292	Q9D365	Q9D365	8528		7	7	42.2	42.2	42.2	20146	0	13.154	1698000000	2285	27.3393
Stx8	Syntaxin-8	206129	1961	10	15	238.285	O88983	O88983	987		10	10	42.8	42.8	42.8	26925	0	94.787	2269300000	2083	27.6202
Tnks1bp1	182 kDa tankyrase-1-binding protein	206127	1962	86	148	238.282	P58871	P58871	2093		86	86	59	59	59	181820	0	323.31	15324000000	2226	27.4257
Cul3	Cullin-3	205732	1963	36	71	237.826	Q9JLV5	Q9JLV5	9376		36	36	48.8	48.8	48.8	88947	0	323.31	7482200000	2281	27.3414
Cpe	Carboxypeptidase E	205709	1964	18	47	237.799	Q00493	Q00493	2626		18	18	41.4	41.4	41.4	53255	0	60.88	4479300000	2201	27.4757
Srsf5	Serine/arginine-rich splicing factor 5	205697	1965	5	21	237.785	O35326	O35326	588		6	5	28.3	24.9	24.9	30891	0	106.92	2598100000	1594	28.2748
Mtx1	Metaxin-1	205615	1966	13	38	237.691	P47802	P47802	1772		13	13	47.9	47.9	47.9	35623	0	86.676	2994900000	2316	27.3099
Gmds	GDP-mannose 4,6 dehydratase	205249	1967	14	27	237.268	Q8K0C9	Q8K0C9	6323		14	14	45.2	45.2	45.2	41984	0	106.7	3523400000	2589	27.0138
Rbm17	Splicing factor 45	204967	1968	21	36	236.941	Q8JZX4	Q8JZX4	6299		21	21	47.7	47.7	47.7	45303	0	161.31	3796700000	2376	27.2372
Tmpo	Lamina-associated polypeptide 2, isoforms alpha/zeta	204937	1969	19	71	236.907	Q61033	Q61033	3667		30	30	53	53	35.6	75167	0	233.44	6298600000	2382	27.2305
Trappc6b	Trafficking protein particle complex subunit 6B	204904	1970	10	17	236.868	Q9D289	Q9D289	8490		10	10	60.1	60.1	60.1	17936	0	45.724	1502700000	2828	26.7846
Commd6	COMM domain-containing protein 6	204675	1971	5	12	236.604	Q3V4B5	Q3V4B5	3281		5	5	70.1	70.1	70.1	9795.1	0	33.763	819730000	2995	26.6106
Pef1	Peflin	204496	1972	7	14	236.397	Q8BFY6	Q8BFY6	5091		7	7	22.5	22.5	22.5	29227	0	20.481	2443800000	1533	28.3791
Rrm2	Ribonucleoside-diphosphate reductase subunit M2	204448	1973	20	37	236.341	P11157	P11157	1188		22	22	52.8	52.8	50.5	45095	0	228.55	3769700000	2271	27.3524
Hnrnph2	Heterogeneous nuclear ribonucleoprotein H2	204301	1974	10	52	236.171	P70333	P70333	2407		20	10	52.6	28.5	28.5	49279	0	62.535	4116500000	1900	27.8513
Stau1	Double-stranded RNA-binding protein Staufen homolog 1	204187	1975	26	48	236.039	Q9Z108	Q9Z108	9925		27	27	61	61	59.5	53924	0	100.64	4502000000	2450	27.1611
Ugt1a7c	UDP-glucuronosyltransferase 1-7C	204142	1976	14	44	235.988	Q6ZQM8;Q62452;P70691;Q63886;P17717	Q6ZQM8	4577		19	19	46.3	46.3	32	59757	0	135.92	4987900000	2039	27.6922
Hmgcl	Hydroxymethylglutaryl-CoA lyase, mitochondrial	203847	1977	12	42	235.646	P38060	P38060	1659		12	12	47.4	47.4	47.4	34238	0	65.932	2853700000	2303	27.3228
Pura	Transcriptional activator protein Pur-alpha	203723	1978	10	22	235.504	P42669;Q8R4E6-2;Q8R4E6	P42669	1713		11	10	34.3	32.1	32.1	34883	0	153.8	2905700000	1494	28.4362
Ppp1r2	Protein phosphatase inhibitor 2	203599	1979	6	11	235.36	Q9DCL8	Q9DCL8	8939		6	6	30.1	30.1	30.1	23119	0	40.542	1924600000	1785	28.0346
Polr2k	DNA-directed RNA polymerases I, II, and III subunit RPABC4	203351	1980	3	3	235.073	Q63871	Q63871	3973		3	3	44.8	44.8	44.8	6974.1	0.00011794	3.405	579870000	1717	28.1112
Chmp3	Charged multivesicular body protein 3	203257	1981	5	11	234.965	Q9CQ10	Q9CQ10	7882		5	5	21.4	21.4	21.4	25219	0	5.6435	2095900000	1827	27.9649
Ppp4c	Serine/threonine-protein phosphatase 4 catalytic subunit	203256	1982	14	31	234.963	P97470	P97470	2553		16	14	66.1	61.2	61.2	35080	0	151.55	2915400000	2212	27.441
Cask	Peripheral plasma membrane protein CASK	203147	1983	1	135	234.837	O70589-3;O70589-5;O70589;O70589-2	O70589-3;O70589-5;O70589;O70589-2	870		41	41	48.5	48.5	1.8	102100	0	230.1	8480700000	2187	27.4897
Yif1b	Protein YIF1B	202994	1984	6	17	234.66	Q9CX30-2;Q9CX30	Q9CX30-2;Q9CX30	8169		6	6	29.5	29.5	29.5	33512	0	104.69	2781500000	1542	28.3732
Gpc1	Glypican-1;Secreted glypican-1	202826	1985	18	39	234.466	Q9QZF2	Q9QZF2	9580		18	18	48.1	48.1	48.1	61359	0	186.9	5088600000	2218	27.4372
Mrpl11	39S ribosomal protein L11, mitochondrial	202776	1986	14	18	234.408	Q9CQF0	Q9CQF0	7939		14	14	67.7	67.7	67.7	20680	0	25.206	1714600000	2628	26.9748
Pgm2	Phosphoglucomutase-2	202698	1987	27	56	234.318	Q7TSV4	Q7TSV4	4758		27	27	46	46	46	68747	0	138.12	5697700000	2234	27.4077
Gyg1	Glycogenin-1	202662	1988	14	46	234.277	Q9R062	Q9R062	9617		14	14	44.1	44.1	44.1	37402	0	323.31	3099300000	1748	28.0699
Afg3l2	AFG3-like protein 2	202526	1989	30	68	234.12	Q8JZQ2	Q8JZQ2	6287		34	33	42.8	41.8	38.4	89518	0	188.31	7412900000	2381	27.2328
Rfc2	Replication factor C subunit 2	202432	1990	19	38	234.011	Q9WUK4	Q9WUK4	9786		19	19	61	61	61	38724	0	131.95	3205200000	2500	27.1183
Atp6ap1	V-type proton ATPase subunit S1	202366	1991	10	22	233.935	Q9R1Q9	Q9R1Q9	9696		10	10	21	21	21	51007	0	36.644	4220500000	1669	28.1674
Slc44a2	Choline transporter-like protein 2	202332	1992	20	52	233.895	Q8BY89-2;Q8BY89	Q8BY89-2;Q8BY89	5748		20	20	28.4	28.4	28.4	79923	0	104.37	6612000000	2021	27.7155
Pds5a	Sister chromatid cohesion protein PDS5 homolog A	201799	1993	61	133	233.28	Q6A026	Q6A026	4149		67	67	48.6	48.6	45.5	150330	0	323.31	12404000000	2323	27.3013
Eri3	ERI1 exoribonuclease 3	201737	1994	10	24	233.207	Q8C460-2;Q8C460;Q8C460-3	Q8C460-2;Q8C460;Q8C460-3	5915		10	10	42.2	42.2	42.2	32934	0	59.819	2716600000	2286	27.3392
Nup133	Nuclear pore complex protein Nup133	201711	1995	39	83	233.177	Q8R0G9	Q8R0G9	6582		39	39	42.9	42.9	42.9	128620	0	323.31	10608000000	2274	27.3502
Cyp2f2	Cytochrome P450 2F2	201346	1996	28	68	232.755	P33267	P33267	1587		30	30	64.4	64.4	55.6	55948	0	95.799	4606000000	2328	27.2935
Mccc1	Methylcrotonoyl-CoA carboxylase subunit alpha, mitochondrial	200698	1997	27	59	232.006	Q99MR8	Q99MR8	7764		27	27	53.8	53.8	53.8	79343	0	323.31	6511000000	2308	27.3148
Rab22a	Ras-related protein Rab-22A	200653	1998	7	19	231.954	P35285	P35285	1608		9	9	54.1	54.1	42.8	21802	0	60.792	1788700000	2463	27.1513
Fam129a	Protein Niban	200498	1999	37	63	231.775	Q3UW53	Q3UW53	3234		37	37	46.1	46.1	46.1	102650	0	323.31	8415200000	2086	27.6128
[truncated: 7,925 more rows]

## Sheet: VPS35_Wt_D620N_IC50
	pRab1					pRab3					pRab8					pRab10					pRab35					pRab43					LRRK2-pS910					LRRK2-pS935					Total-LRRK2
Replicate	Peptide Peak Found Ratio	Peptide Retention Time	Ratio To Standard	Abundance(Fmol)	Abundance(Fmol/mg)	Peptide Peak Found Ratio	Peptide Retention Time	Ratio To Standard	Abundance(Fmol)	Abundance(Fmol/mg)	Peptide Peak Found Ratio	Peptide Retention Time	Ratio To Standard	Abundance(Fmol)	Abundance(Fmol/mg)	Peptide Peak Found Ratio	Peptide Retention Time	Ratio To Standard	Abundance(Fmol)	Abundance(Fmol/mg)	Peptide Peak Found Ratio	Peptide Retention Time	Ratio To Standard	Abundance(Fmol)	Abundance(Fmol/mg)	Peptide Peak Found Ratio	Peptide Retention Time	Ratio To Standard	Abundance(Fmol)	Abundance(Fmol/mg)	Peptide Peak Found Ratio	Peptide Retention Time	Ratio To Standard	Abundance(Fmol)	Abundance(Fmol/mg)	Peptide Peak Found Ratio	Peptide Retention Time	Ratio To Standard	Abundance(Fmol)	Abundance(Fmol/mg)	Peptide Peak Found Ratio	Peptide Retention Time	Ratio To Standard	Abundance(Fmol)	Abundance(Fmol/mg)	pRabs	Fold change: VPS35-D620N/Wt (Median)	T-Test: Significance (P-Value)	P-values (summary)
RN_200822_VPS35_Wt_DMSO_PRM_01	1	8.57	0.0768	7.68	50.688	0.96	7.91	0.0139	1.39	9.174	1	9.22	0.0538	5.38	35.508	1	8.26	0.2575	25.75	169.95	1	8.81	0.0243	2.43	16.038	0.92	8.45	0.0142	1.42	9.372	0.96	9.23	0.0699	6.99	46.134	1	13.26	0.1208	12.08	79.728	1	4.48	0.1075	10.75	70.95	pRab1	3.51693	0.000907	***
RN_200822_VPS35_Wt_DMSO_PRM_02	1	8.6	0.0735	7.35	48.51	0.98	7.94	0.0134	1.34	8.844	1	9.22	0.0569	5.69	37.554	1	8.28	0.2542	25.42	167.772	0.98	8.83	0.045	4.5	29.7	0.92	8.43	0.0157	1.57	10.362	0.96	9.22	0.0705	7.05	46.53	1	13.26	0.1501	15.01	99.066	1	4.55	0.1082	10.82	71.412	pRab3	1.96269	0.000637	***
RN_200822_VPS35_Wt_DMSO_PRM_03	1	8.53	0.0583	5.83	38.478	0.77	7.88	0.0156	1.56	10.296	1	9.17	0.0456	4.56	30.096	1	8.25	0.2395	23.95	158.07	0.98	8.79	0.0319	3.19	21.054	0.67	8.41	0.0154	1.54	10.164	0.96	9.09	0.0661	6.61	43.626	1	13.25	0.1523	15.23	100.518	1	4.5	0.0951	9.51	62.766	pRab8	6.29926	0.000849	***
RN_200822_VPS35_Wt_03nM_MLi2_PRM_01	1	8.61	0.0761	7.61	50.226	0.98	7.93	0.0132	1.32	8.712	1	9.23	0.0526	5.26	34.716	1	8.29	0.2231	22.31	147.246	1	8.84	0.0376	3.76	24.816	0.88	8.46	0.0123	1.23	8.118	0.96	9.22	0.0587	5.87	38.742	1	13.31	0.1384	13.84	91.344	1	4.52	0.1101	11.01	72.666	pRab10	5.53282	6.3e-05	****
RN_200822_VPS35_Wt_03nM_MLi2_PRM_02	1	8.57	0.071	7.1	46.86	0.98	7.92	0.0126	1.26	8.316	1	9.2	0.0496	4.96	32.736	1	8.25	0.2149	21.49	141.834	0.69	8.78	0.0399	3.99	26.334	0.9	8.42	0.011	1.1	7.26	1	9.21	0.0541	5.41	35.706	1	13.31	0.1251	12.51	82.566	1	4.49	0.1078	10.78	71.148	pRab35	3.39185	0.00165	**
RN_200822_VPS35_Wt_03nM_MLi2_PRM_03	1	8.66	0.072	7.2	47.52	0.98	7.96	0.0134	1.34	8.844	1	9.27	0.0539	5.39	35.574	1	8.3	0.2245	22.45	148.17	0.77	8.87	0.0322	3.22	21.252	0.92	8.46	0.0125	1.25	8.25	0.96	9.24	0.0666	6.66	43.956	1	13.35	0.1176	11.76	77.616	1	4.51	0.1273	12.73	84.018	pRab43	5.36305	0.000163	***
RN_200822_VPS35_Wt_3nM_MLi2_PRM_01	1	8.53	0.0905	9.05	59.73	0.96	7.86	0.0148	1.48	9.768	1	9.18	0.0415	4.15	27.39	1	8.23	0.1699	16.99	112.134	1	8.77	0.0299	2.99	19.734	0.9	8.37	0.0103	1.03	6.798	1	9.06	0.0449	4.49	29.634	1	13.28	0.0877	8.77	57.882	1	4.45	0.1102	11.02	72.732	s910	0.914163	0.064126	ns
RN_200822_VPS35_Wt_3nM_MLi2_PRM_02	1	8.62	0.0798	7.98	52.668	0.96	7.86	0.0155	1.55	10.23	1	9.17	0.0461	4.61	30.426	1	8.22	0.1846	18.46	121.836	0.98	8.75	0.0235	2.35	15.51	0.92	8.38	0.0093	0.93	6.138	0.96	9.18	0.0334	3.34	22.044	1	13.24	0.0894	8.94	59.004	1	4.6	0.1076	10.76	71.016	s935	0.930401	0.330796	ns
RN_200822_VPS35_Wt_3nM_MLi2_PRM_03	1	8.52	0.066	6.6	43.56	0.98	7.96	0.0141	1.41	9.306	1	9.27	0.0441	4.41	29.106	1	8.34	0.1674	16.74	110.484	0.98	8.9	0.0296	2.96	19.536	0.92	8.48	0.0107	1.07	7.062	1	9.24	0.0283	2.83	18.678	1	13.32	0.0948	9.48	62.568	1	4.49	0.0937	9.37	61.842	tLRRK2	0.962791
RN_200822_VPS35_Wt_1nM_MLi2_PRM_01	1	8.51	0.0738	7.38	48.708	0.98	7.87	0.0178	1.78	11.748	1	9.16	0.0418	4.18	27.588	1	8.21	0.1204	12.04	79.464	0.98	8.74	0.0293	2.93	19.338	0.9	8.37	0.0074	0.74	4.884	0.92	9.18	0.0169	1.69	11.154	1	13.2	0.0519	5.19	34.254	1	4.46	0.106	10.6	69.96
RN_200822_VPS35_Wt_1nM_MLi2_PRM_02	1	8.54	0.087	8.7	57.42	0.98	7.98	0.0159	1.59	10.494	1	9.28	0.0363	3.63	23.958	1	8.34	0.1139	11.39	75.174	0.96	8.83	0.0251	2.51	16.566	0.88	8.48	0.008	0.8	5.28	0.92	9.25	0.0189	1.89	12.474	1	13.31	0.0548	5.48	36.168	1	4.44	0.1131	11.31	74.646
RN_200822_VPS35_Wt_1nM_MLi2_PRM_03	1	8.63	0.0691	6.91	45.606	0.98	7.86	0.014	1.4	9.24	1	9.18	0.0335	3.35	22.11	1	8.25	0.1016	10.16	67.056	0.96	8.74	0.032	3.2	21.12	0.88	8.39	0.0066	0.66	4.356	0.96	9.17	0.0158	1.58	10.428	1	13.21	0.0475	4.75	31.35	0.96	4.53	0.1131	11.31	74.646
RN_200822_VPS35_Wt_10nM_MLi2_PRM_01	1	8.47	0.0529	5.29	34.914	1	7.79	0.0111	1.11	7.326	0.98	9.11	0.0205	2.05	13.53	1	8.16	0.0484	4.84	31.944	0.92	8.6	0.021	2.1	13.86	0.8	8.49	0.0042	0.42	2.772	0.92	9.09	0.0069	0.69	4.554	1	13.12	0.0138	1.38	9.108	1	4.38	0.1006	10.06	66.396
RN_200822_VPS35_Wt_10nM_MLi2_PRM_02	1	8.48	0.0459	4.59	30.294	0.96	7.78	0.0116	1.16	7.656	0.98	9.1	0.0149	1.49	9.834	1	8.15	0.0401	4.01	26.466	0.94	8.64	0.023	2.3	15.18	0.84	8.36	0.0052	0.52	3.432	0.88	9.11	0.0075	0.75	4.95	1	13.14	0.0145	1.45	9.57	0.96	4.4	0.1074	10.74	70.884
RN_200822_VPS35_Wt_10nM_MLi2_PRM_03	1	8.52	0.0559	5.59	36.894	0.94	7.86	0.0092	0.92	6.072	0.96	9.13	0.0195	1.95	12.87	1	8.22	0.045	4.5	29.7	0.92	8.72	0.0265	2.65	17.49	0.76	8.69	0.0046	0.46	3.036	0.88	9.13	0.0073	0.73	4.818	1	12.99	0.0205	2.05	13.53	1	4.46	0.1189	11.89	78.474
RN_200822_VPS35_Wt_30nM_MLi2_PRM_01	1	8.42	0.0577	5.77	38.082	0.98	7.76	0.0107	1.07	7.062	0.98	9.04	0.0169	1.69	11.154	1	8.12	0.0224	2.24	14.784	0.92	8.58	0.0208	2.08	13.728	0.82	8.53	0.0023	0.23	1.518	0.96	9.03	0.0094	0.94	6.204	1	13.03	0.0139	1.39	9.174	1	4.39	0.1084	10.84	71.544
RN_200822_VPS35_Wt_30nM_MLi2_PRM_02	1	8.5	0.0426	4.26	28.116	0.98	7.83	0.0082	0.82	5.412	1	9.13	0.0154	1.54	10.164	1	8.2	0.02	2	13.2	0.92	8.64	0.0189	1.89	12.474	0.88	8.62	0.002	0.2	1.32	0.85	9.13	0.0043	0.43	2.838	1	13.16	0.0118	1.18	7.788	1	4.42	0.0811	8.11	53.526
RN_200822_VPS35_Wt_30nM_MLi2_PRM_03	1	8.47	0.0503	5.03	33.198	0.96	7.78	0.0086	0.86	5.676	0.98	9.11	0.0174	1.74	11.484	1	8.16	0.0208	2.08	13.728	0.92	8.61	0.0196	1.96	12.936	0.78	8.43	0.0018	0.18	1.188	0.81	9.07	0.0054	0.54	3.564	1	13.14	0.0172	1.72	11.352	1	4.39	0.0998	9.98	65.868
RN_200822_VPS35_Wt_100nM_MLi2_PRM_01	1	8.36	0.0608	6.08	40.128	0.98	7.71	0.0099	0.99	6.534	0.96	9	0.0158	1.58	10.428	0.96	8.06	0.0153	1.53	10.098	0.9	8.52	0.019	1.9	12.54	0.7	8.2	0.0016	0.16	1.056	0.85	9.02	0.0042	0.42	2.772	1	12.98	0.0241	2.41	15.906	1	4.37	0.113	11.3	74.58
RN_200822_VPS35_Wt_100nM_MLi2_PRM_02	1	8.46	0.0562	5.62	37.092	0.98	7.8	0.0094	0.94	6.204	0.98	9.09	0.0149	1.49	9.834	1	8.15	0.0122	1.22	8.052	0.92	8.61	0.0179	1.79	11.814	0.7	8.48	0.0014	0.14	0.924	0.88	9.08	0.0076	0.76	5.016	1	13.04	0.0157	1.57	10.362	1	4.45	0.0999	9.99	65.934
RN_200822_VPS35_Wt_100nM_MLi2_PRM_03	1	8.42	0.0426	4.26	28.116	0.98	7.75	0.0078	0.78	5.148	0.98	9.04	0.0118	1.18	7.788	0.98	8.11	0.0107	1.07	7.062	0.92	8.58	0.0168	1.68	11.088	0.68	8.59	0.0012	0.12	0.792	1	9.06	0.0076	0.76	5.016	1	13.05	0.0279	2.79	18.414	1	4.41	0.101	10.1	66.66
RN_200823_VPS35_D620N_DMSO_PRM_01	1	8.51	0.2701	27.01	178.266	0.94	7.87	0.03	3	19.8	1	9.13	0.3389	33.89	223.674	1	8.21	1.4247	142.47	940.302	0.5	8.68	0.1052	10.52	69.432	0.91	8.36	0.0697939	6.97939	46.064	1	9.17	0.0639	6.39	42.174	1	13.14	0.1287	12.87	84.942	1	4.45	0.1035	10.35	68.31
RN_200823_VPS35_D620N_DMSO_PRM_02	1	8.47	0.2083	20.83	137.478	0.73	7.8	0.0263	2.63	17.358	1	9.11	0.249	24.9	164.34	1	8.17	1.2162	121.62	802.692	0.94	8.65	0.0876	8.76	57.816	0.91	8.34	0.0845484	8.45484	55.802	1	9.1	0.0525	5.25	34.65	1	13.14	0.0991	9.91	65.406	1	4.42	0.0899	8.99	59.334
RN_200823_VPS35_D620N_DMSO_PRM_03	1	8.48	0.2603	26.03	171.798	0.96	7.83	0.0265	2.65	17.49	1	9.1	0.3241	32.41	213.906	1	8.16	1.3645	136.45	900.57	1	8.67	0.1082	10.82	71.412	0.91	8.33	0.0825909	8.25909	54.51	1	9.14	0.0616	6.16	40.656	1	13.17	0.1417	14.17	93.522	1	4.46	0.0984	9.84	64.944
RN_200823_VPS35_D620N_03nM_MLi2_PRM_01	1	8.41	0.1872	18.72	123.552	0.98	7.75	0.0224	2.24	14.784	1	9.03	0.2386	23.86	157.476	1	8.08	1.1093	110.93	732.138	0.84	8.57	0.0828	8.28	54.648	0.91	8.25	0.0690319	6.90319	45.5611	1	9.06	0.0443	4.43	29.238	1	13.07	0.0892	8.92	58.872	1	4.37	0.0961	9.61	63.426
RN_200823_VPS35_D620N_03nM_MLi2_PRM_02	1	8.37	0.1955	19.55	129.03	0.98	7.73	0.0237	2.37	15.642	1	9	0.2321	23.21	153.186	1	8.06	1.0648	106.48	702.768	0.92	8.55	0.0707	7.07	46.662	0.91	8.19	0.0509345	5.09345	33.6168	1	9.02	0.0459	4.59	30.294	1	13.05	0.1055	10.55	69.63	1	4.34	0.0962	9.62	63.492
RN_200823_VPS35_D620N_03nM_MLi2_PRM_03	1	8.42	0.159	15.9	104.94	0.98	7.7	0.0233	2.33	15.378	1	9.03	0.1979	19.79	130.614	1	8.09	0.911	91.1	601.26	1	8.6	0.0785	7.85	51.81	0.91	8.25	0.0412436	4.12436	27.2208	1	9.08	0.038	3.8	25.08	1	13.06	0.0989	9.89	65.274	1	4.4	0.0949	9.49	62.634
RN_200823_VPS35_D620N_1nM_MLi2_PRM_01	1	8.49	0.1513	15.13	99.858	0.94	7.81	0.0232	2.32	15.312	1	9.1	0.1672	16.72	110.352	1	8.16	0.7888	78.88	520.608	0.98	8.66	0.0474	4.74	31.284	0.91	8.29	0.0461739	4.61739	30.4748	1	9.14	0.032	3.2	21.12	1	13.08	0.0617	6.17	40.722	1	4.41	0.1104	11.04	72.864
RN_200823_VPS35_D620N_1nM_MLi2_PRM_02	1	8.49	0.1492	14.92	98.472	0.9	7.83	0.021	2.1	13.86	1	9.11	0.145	14.5	95.7	1	8.18	0.7076	70.76	467.016	0.98	8.66	0.0521	5.21	34.386	0.91	8.33	0.0414609	4.14609	27.3642	1	9.13	0.0285	2.85	18.81	1	13.09	0.0565	5.65	37.29	1	4.43	0.1023	10.23	67.518
RN_200823_VPS35_D620N_1nM_MLi2_PRM_03	1	8.51	0.1398	13.98	92.268	0.94	7.85	0.016	1.6	10.56	1	9.14	0.1546	15.46	102.036	1	8.18	0.7069	70.69	466.554	0.98	8.68	0.0401	4.01	26.466	0.91	8.36	0.0487439	4.87439	32.1709	1	9.14	0.0326	3.26	21.516	1	13.12	0.0367	3.67	24.222	0.88	4.45	0.0936	9.36	61.776
RN_200823_VPS35_D620N_3nM_MLi2_PRM_01	1	8.39	0.0906	9.06	59.796	0.92	7.74	0.0127	1.27	8.382	1	9.03	0.0821	8.21	54.186	1	8.07	0.3746	37.46	247.236	1	8.59	0.0292	2.92	19.272	0.91	8.26	0.0241048	2.41048	15.9092	1	9.07	0.0128	1.28	8.448	1	13.1	0.0337	3.37	22.242	0.96	4.36	0.0915	9.15	60.39
RN_200823_VPS35_D620N_3nM_MLi2_PRM_02	1	8.52	0.1138	11.38	75.108	0.94	7.83	0.0147	1.47	9.702	1	9.11	0.096	9.6	63.36	1	8.19	0.4607	46.07	304.062	0.98	8.72	0.0355	3.55	23.43	0.91	8.34	0.0427357	4.27357	28.2055	1	9.14	0.0226	2.26	14.916	1	13.09	0.0219	2.19	14.454	1	4.44	0.1116	11.16	73.656
RN_200823_VPS35_D620N_3nM_MLi2_PRM_03	1	8.5	0.1044	10.44	68.904	0.96	7.79	0.0184	1.84	12.144	1	9.12	0.0982	9.82	64.812	1	8.16	0.4533	45.33	299.178	0.54	8.73	0.0277	2.77	18.282	0.91	8.34	0.0425611	4.25611	28.0903	1	9.14	0.0173	1.73	11.418	0.96	13.04	0.0189	1.89	12.474	1	4.45	0.1004	10.04	66.264
RN_200823_VPS35_D620N_10nM_MLi2_PRM_01	1	8.52	0.0507	5.07	33.462	0.98	7.85	0.0125	1.25	8.25	1	9.15	0.0324	3.24	21.384	1	8.19	0.1306	13.06	86.196	0.57	8.7	0.0259	2.59	17.094	0.91	8.41	0.0278081	2.78081	18.3534	1	9.16	0.0121	1.21	7.986	0.96	13.18	0.0119	1.19	7.854	1	4.45	0.0769	7.69	50.754
RN_200823_VPS35_D620N_10nM_MLi2_PRM_02	1	8.44	0.073	7.3	48.18	0.98	7.79	0.0114	1.14	7.524	1	9.08	0.0472	4.72	31.152	1	8.16	0.1735	17.35	114.51	0.98	8.7	0.0132	1.32	8.712	0.91	8.33	0.0294647	2.94647	19.4467	1	9.12	0.0119	1.19	7.854	0.96	13.01	0.0091	0.91	6.006	1	4.38	0.0979	9.79	64.614
RN_200823_VPS35_D620N_10nM_MLi2_PRM_03	1	8.51	0.0381	3.81	25.146	0.9	7.79	0.0103	1.03	6.798	1	9.14	0.0259	2.59	17.094	1	8.22	0.1045	10.45	68.97	0.96	8.72	0.0172	1.72	11.352	0.91	8.38	0.0261258	2.61258	17.243	1	9.19	0.0164	1.64	10.824	0.96	13.19	0.0053	0.53	3.498	1	4.47	0.0651	6.51	42.966
RN_200823_VPS35_D620N_30nM_MLi2_PRM_01	1	8.43	0.0441	4.41	29.106	0.9	7.78	0.0065	0.65	4.29	1	9.05	0.0189	1.89	12.474	1	8.14	0.0474	4.74	31.284	0.92	8.56	0.0138	1.38	9.108	0.89	8.31	0.00797163	0.797163	5.26128	1	9.1	0.0086	0.86	5.676	1	13.13	0.0106	1.06	6.996	1	4.4	0.0863	8.63	56.958
RN_200823_VPS35_D620N_30nM_MLi2_PRM_02	1	8.43	0.0425	4.25	28.05	0.94	7.77	0.0063	0.63	4.158	1	9.07	0.0192	1.92	12.672	1	8.12	0.0485	4.85	32.01	0.9	8.6	0.012	1.2	7.92	0.91	8.32	0.0152707	1.52707	10.0787	1	9.07	0.0098	0.98	6.468	1	13.09	0.0128	1.28	8.448	0.96	4.39	0.09	9	59.4
RN_200823_VPS35_D620N_30nM_MLi2_PRM_03	1	8.52	0.0363	3.63	23.958	0.9	7.81	0.0062	0.62	4.092	0.98	9.13	0.0169	1.69	11.154	1	8.19	0.0466	4.66	30.756	0.51	8.65	0.0106	1.06	6.996	0.91	8.31	0.00393735	0.393735	2.59865	1	9.16	0.0125	1.25	8.25	1	13.09	0.0119	1.19	7.854	1	4.44	0.0776	7.76	51.216
RN_200823_VPS35_D620N_100nM_MLi2_PRM_01	1	8.38	0.0339	3.39	22.374	0.31	7.71	0.0066	0.66	4.356	0.98	9.01	0.0102	1.02	6.732	1	8.06	0.0177	1.77	11.682	0.92	8.55	0.0095	0.95	6.27	0.89	8.25	0.0033845	0.33845	2.23377	0.95	9.03	0.0064	0.64	4.224	0.96	13.08	0.0086	0.86	5.676	1	4.38	0.0816	8.16	53.856
RN_200823_VPS35_D620N_100nM_MLi2_PRM_02	1	8.5	0.046	4.6	30.36	0.92	7.81	0.0074	0.74	4.884	0.98	9.13	0.012	1.2	7.92	1	8.21	0.0203	2.03	13.398	0.8	8.7	0.012	1.2	7.92	0.91	8.38	0.0147596	1.47596	9.74133	1	9.17	0.0137	1.37	9.042	1	13.2	0.0061	0.61	4.026	1	4.41	0.0876	8.76	57.816
RN_200823_VPS35_D620N_100nM_MLi2_PRM_03	1	8.47	0.0387	3.87	25.542	0.94	7.76	0.0061	0.61	4.026	1	9.06	0.0081	0.81	5.346	1	8.16	0.018	1.8	11.88	0.92	8.59	0.0106	1.06	6.996	0.89	8.35	0.00685447	0.685447	4.52395	1	9.13	0.0163	1.63	10.758	1	13.05	0.0094	0.94	6.204	1	4.4	0.096	9.6	63.36
[truncated: 6 more columns]

## Sheet: Wt_LRRK2-A2016T_IC50
	pRab1					pRab3					pRab8					pRab10					pRab35					pRab43					LRRK2-pS910					LRRK2-pS935					Total-LRRK2
Replicate	Peptide Peak Found Ratio	Peptide Retention Time	Ratio To Standard	Abundance(Fmol)	Abundance(Fmol/mg)	Peptide Peak Found Ratio	Peptide Retention Time	Ratio To Standard	Abundance(Fmol)	Abundance(Fmol/mg)	Peptide Peak Found Ratio	Peptide Retention Time	Ratio To Standard	Abundance(Fmol)	Abundance(Fmol/mg)	Peptide Peak Found Ratio	Peptide Retention Time	Ratio To Standard	Abundance(Fmol)	Abundance(Fmol/mg)	Peptide Peak Found Ratio	Peptide Retention Time	Ratio To Standard	Abundance(Fmol)	Abundance(Fmol/mg)	Peptide Peak Found Ratio	Peptide Retention Time	Ratio To Standard	Abundance(Fmol)	Abundance(Fmol/mg)	Peptide Peak Found Ratio	Peptide Retention Time	Ratio To Standard	Abundance(Fmol)	Abundance(Fmol/mg)	Peptide Peak Found Ratio	Peptide Retention Time	Ratio To Standard	Abundance(Fmol)	Abundance(Fmol/mg)	Peptide Retention Time	Ratio To Standard	Abundance(Fmol)	Abundance(Fmol/mg)		pRabs	Fold change: VPS35-D620N/Wt (Median)	Fold change: VPS35-D620N: DMSO/Mli-2 (Median)	Wt: DMSO/MLi2
RN_200821_LRRK2_Wt_DMSO_PRM_01	1	8.56	0.0911	9.11	60.126	0.5	7.91	NA	NA		1	9.21	0.1576	15.76	104.016	1	8.25	0.4351	43.51	287.166	NA	NA	NA	NA	NA	0.98	8.41	0.0265	2.65	17.49	1	9.2	0.0487	4.87	32.142	1	13.23	0.1489	14.89	98.274	4.51	0.1097	10.97	10.97	72.402	pRab1	1.1	1.7	1.1
RN_200623_LRRK2_Wt_DMSO_PRM_02	0.98	8.48	0.0582	5.82	38.412	0.5	7.94	0.0498907	4.98907	32.9279	1	9.22	0.1765	17.65	116.49	1	8.27	0.4388	43.88	289.608	1	8.73	0.0893	8.93	58.938	0.96	8.45	0.0222	2.22	14.652	1	9.2	0.0503	5.03	33.198	1	13.2	0.1521	15.21	100.386	4.53	0.1101	11.01	11.01	72.666	pRab3	0.5	1.5	1
RN_200623_LRRK2_Wt_DMSO_PRM_03	0.95	8.31	0.0666	6.66	43.956	0.5	7.97	0.0541224	5.41224	35.7208	1	9.24	0.1543	15.43	101.838	1	8.33	0.4736	47.36	312.576	0.98	8.57	0.0669	6.69	44.154	1	8.47	0.0206	2.06	13.596	1	9.26	0.048	4.8	31.68	1	13.27	0.1524	15.24	100.584	4.55	0.1203	12.03	12.03	79.398	pRab8	0.78	4.7	5.8
RN_200623_LRRK2_Wt_1nM_MLi2_PRM_01	1	8.19	0.0514	5.14	33.924	0.5	7.57	0.0464219	4.64219	30.6385	0.95	8.87	0.1059	10.59	69.894	1	7.91	0.1959	19.59	129.294	0.94	8.47	0.0789	7.89	52.074	0.91	8.08	0.0101	1.01	6.666	1	8.68	0.0261	2.61	17.226	1	13.17	0.0457	4.57	30.162	4.26	0.0987	9.87	9.87	65.142	pRab10	0.6	5.7	35.3
RN_200623_LRRK2_Wt_1nM_MLi2_PRM_02	1	8.26	0.0668	6.68	44.088	0.5	7.62	0.0523818	5.23818	34.572	0.98	8.95	0.0972	9.72	64.152	1	7.93	0.247	24.7	163.02	0.98	8.45	0.0447	4.47	29.502	0.95	8.14	0.0143	1.43	9.438	1	8.74	0.0249	2.49	16.434	1	13.26	0.0462	4.62	30.492	4.28	0.1138	11.38	11.38	75.108	pRab35	1.2	2.2	2.2
RN_200623_LRRK2_Wt_1nM_MLi2_PRM_03	1	8.38	0.0444	4.44	29.304	0.5	7.78	0.0369416	3.69416	24.3814	0.98	9.07	0.0781	7.81	51.546	1	8.1	0.1677	16.77	110.682	0.9	8.64	0.0614	6.14	40.524	0.95	8.28	0.009	0.9	5.94	1	8.88	0.0221	2.21	14.586	1	13.46	0.0385	3.85	25.41	4.4	0.0803	8.03	8.03	52.998	pRab43	1.5	5.7	8.2
RN_200623_LRRK2_Wt_3nM_MLi2_PRM_01	0.95	8.56	0.0409	4.09	26.994	0.5	7.91	0.0481544	4.81544	31.7819	0.98	9.22	0.0477	4.77	31.482	0.5	8.23	0.093	9.3	61.38	0.96	8.68	0.0635	6.35	41.91	0.6	8.39	0.0101	1.01	6.666	0.9	8.96	0.0087	0.87	5.742	0.95	13.59	0.0146	1.46	9.636	4.4	0.0819	8.19	8.19	54.054	s910	0.7	5.1	13.9
RN_200623_LRRK2_Wt_3nM_MLi2_PRM_02	0.95	8.42	0.0522	5.22	34.452	0.5	7.78	0.0609871	6.09871	40.2515	0.95	9.12	0.0566	5.66	37.356	1	8.1	0.1329	13.29	87.714	0.94	8.64	0.0476	4.76	31.416	0.91	8.27	0.0068	0.68	4.488	1	8.82	0.0121	1.21	7.986	1	13.48	0.0164	1.64	10.824	4.34	0.1009	10.09	10.09	66.594	s935	0.6	5.5	38.1
RN_200623_LRRK2_Wt_3nM_MLi2_PRM_03	0.95	8.23	0.043	4.3	28.38	0.5	7.58	0.0469848	4.69848	31.01	0.95	8.91	0.0527	5.27	34.782	1	7.91	0.103	10.3	67.98	0.94	8.32	0.0426	4.26	28.116	0.93	8.07	0.0058	0.58	3.828	0.95	8.65	0.0123	1.23	8.118	0.95	13.26	0.0154	1.54	10.164	4.23	0.0875	8.75	8.75	57.75	tLRRK2	1	1.1	1
RN_200623_LRRK2_Wt_10nM_MLi2_PRM_01	0.98	8.24	0.0479	4.79	31.614	0.5	7.59	0.0325084	3.25084	21.4555	0.95	8.91	0.0364	3.64	24.024	1	7.92	0.0519	5.19	34.254	0.92	8.43	0.0437	4.37	28.842	0.82	8.17	0.004	0.4	2.64	0.8	8.69	0.0055	0.55	3.63	0.75	13.15	0.0066	0.66	4.356	4.25	0.0966	9.66	9.66	63.756
RN_200623_LRRK2_Wt_10nM_MLi2_PRM_02	0.95	8.01	0.0409	4.09	26.994	0.5	7.4	0.0285636	2.85636	18.852	0.95	8.69	0.0241	2.41	15.906	1	7.72	0.0384	3.84	25.344	0.68	8.17	0.0485	4.85	32.01	0.8	8.11	0.0028	0.28	1.848	0.85	8.5	0.0058	0.58	3.828	0.95	13.01	0.0049	0.49	3.234	4.18	0.0791	7.91	7.91	52.206
RN_200623_LRRK2_Wt_10nM_MLi2_PRM_03	0.95	8.18	0.0446	4.46	29.436	0.5	7.49	0.0347681	3.47681	22.9469	0.95	8.82	0.0303	3.03	19.998	1	7.82	0.0407	4.07	26.862	0.62	8.36	0.0743	7.43	49.038	0.8	7.86	0.0036	0.36	2.376	0.9	8.61	0.0058	0.58	3.828	0.85	13.1	0.0053	0.53	3.498	4.21	0.0925	9.25	9.25	61.05
RN_200623_LRRK2_Wt_30nM_MLi2_PRM_01	0.95	8.14	0.0449	4.49	29.634	0.5	7.52	0.0638746	6.38746	42.1572	0.95	8.83	0.0286	2.86	18.876	1	7.85	0.0321	3.21	21.186	0.65	8.35	0.0839	8.39	55.374	0.76	7.82	0.0028	0.28	1.848	0.95	8.65	0.0053	0.53	3.498	0.9	12.9	0.0051	0.51	3.366	4.24	0.0949	9.49	9.49	62.634
RN_200623_LRRK2_Wt_30nM_MLi2_PRM_02	0.98	8.1	0.0437	4.37	28.842	0.5	7.47	0.0392844	3.92844	25.9277	0.95	8.77	0.027	2.7	17.82	1	7.79	0.0365	3.65	24.09	0.66	8.24	0.0407	4.07	26.862	0.76	8.01	0.0026	0.26	1.716	0.75	8.57	0.0038	0.38	2.508	0.7	13.04	0.0032	0.32	2.112	4.21	0.1003	10.03	10.03	66.198
RN_200623_LRRK2_Wt_30nM_MLi2_PRM_03	0.95	8.13	0.043	4.3	28.38	0.5	7.51	0.0562378	5.62378	37.1169	0.98	8.83	0.029	2.9	19.14	1	7.84	0.0253	2.53	16.698	0.63	8.35	0.0566	5.66	37.356	0.67	7.83	0.0018	0.18	1.188	0.85	8.64	0.0055	0.55	3.63	0.75	13.04	0.004	0.4	2.64	4.23	0.0875	8.75	8.75	57.75
RN_200623_LRRK2_Wt_100nM_MLi2_PRM_01	0.95	8.19	0.0401	4.01	26.466	0.5	7.55	0.0628881	6.28881	41.5062	0.95	8.84	0.0221	2.21	14.586	1	7.87	0.0118	1.18	7.788	0.94	8.4	0.0273	2.73	18.018	0.65	7.96	0.0029	0.29	1.914	0.85	8.65	0.004	0.4	2.64	0.8	13.01	0.0038	0.38	2.508	4.26	0.0781	7.81	7.81	51.546
RN_200623_LRRK2_Wt_100nM_MLi2_PRM_02	1	8.27	0.0234	2.34	15.444	0.5	7.63	0.0356203	3.56203	23.5094	0.98	8.91	0.0135	1.35	8.91	1	7.93	0.0107	1.07	7.062	0.92	8.41	0.0452	4.52	29.832	0.58	8.06	0.0015	0.15	0.99	0.7	8.76	0.002	0.2	1.32	0.75	13.2	0.003	0.3	1.98	4.3	0.0525	5.25	5.25	34.65
RN_200623_LRRK2_Wt_100nM_MLi2_PRM_03	1	8.17	0.0373	3.73	24.618	0.5	7.52	0.0323495	3.23495	21.3507	0.95	8.84	0.0204	2.04	13.464	1	7.86	0.0125	1.25	8.25	0.86	8.3	0.0314	3.14	20.724	0.56	7.98	0.0022	0.22	1.452	0.85	8.66	0.0049	0.49	3.234	0.85	13.1	0.0027	0.27	1.782	4.24	0.0972	9.72	9.72	64.152
RN_200623_LRRK2_Wt_300nM_MLi2_PRM_01	0.98	8.08	0.0484	4.84	31.944	0.5	7.45	0.0467844	4.67844	30.8777	0.95	8.77	0.0269	2.69	17.754	1	7.78	0.01	1	6.6	0.9	8.24	0.0389	3.89	25.674	0.71	7.84	0.0021	0.21	1.386	0.75	8.6	0.0032	0.32	2.112	0.75	12.99	0.0026	0.26	1.716	4.23	0.0882	8.82	8.82	58.212
RN_200623_LRRK2_Wt_300nM_MLi2_PRM_02	0.98	8.16	0.0607	6.07	40.062	0.5	7.55	0.0395187	3.95187	26.0823	0.95	8.84	0.0288	2.88	19.008	1	7.86	0.0124	1.24	8.184	0.96	8.33	0.0263	2.63	17.358	0.71	7.93	0.0027	0.27	1.782	0.8	8.68	0.0036	0.36	2.376	0.95	13.08	0.0044	0.44	2.904	4.27	0.1236	12.36	12.36	81.576
RN_200623_LRRK2_Wt_300nM_MLi2_PRM_03	0.95	8.16	0.0561	5.61	37.026	0.5	7.5	0.0374984	3.74984	24.7489	0.95	8.82	0.0362	3.62	23.892	1	7.85	0.0138	1.38	9.108	0.96	8.35	0.0328	3.28	21.648	0.62	8.02	0.0028	0.28	1.848	0.85	8.65	0.0051	0.51	3.366	0.8	12.89	0.004	0.4	2.64	4.22	0.1181	11.81	11.81	77.946
RN_200621_LRRK2_A2016T_DMSO_PRM_01	0.98	7.92	0.0891	8.91	58.806	0.71	7.42	0.0225	2.25	14.85	1	8.6	0.1242	12.42	81.972	1	7.62	0.2949	29.49	194.634	1	8.23	0.1154	11.54	76.164	0.94	7.79	0.0418	4.18	27.588	1	8.51	0.0341	3.41	22.506	0.9	12.81	0.0881	8.81	58.146	1	4.11	0.1154	11.54	76.164
RN_200621_LRRK2_A2016T_DMSO_PRM_02	0.98	8.11	0.0944	9.44	62.304	0.9	7.57	0.026	2.6	17.16	1	8.76	0.1295	12.95	85.47	1	7.84	0.3118	31.18	205.788	1	8.35	0.0926	9.26	61.116	0.94	7.99	0.0461	4.61	30.426	1	8.66	0.0484	4.84	31.944	0.9	12.93	0.0889	8.89	58.674	1	4.29	0.1257	12.57	82.962
RN_200621_LRRK2_A2016T_DMSO_PRM_03	0.96	8.18	0.0782	7.82	51.612	0.94	7.6	0.0229	2.29	15.114	1	8.87	0.1204	12.04	79.464	1	7.91	0.2618	26.18	172.788	0.69	8.39	0.0763	7.63	50.358	0.96	8.06	0.0326	3.26	21.516	1	8.71	0.0312	3.12	20.592	0.9	13.01	0.0997	9.97	65.802	1	4.31	0.1074	10.74	70.884
RN_200621_LRRK2_A2016T_1nM_MLi2_PRM_01	0.96	8.6	0.0721	7.21	47.586	0.92	8.01	0.0181	1.81	11.946	1	9.25	0.1094	10.94	72.204	1	8.3	0.2387	23.87	157.542	0.55	8.79	0.0777	7.77	51.282	0.96	8.46	0.0331	3.31	21.846	1	9.11	0.0382	3.82	25.212	0.9	13.39	0.1045	10.45	68.97	1	4.63	0.1097	10.97	72.402
RN_200621_LRRK2_A2016T_1nM_MLi2_PRM_02	0.96	8.4	0.0885	8.85	58.41	0.94	7.81	0.0258	2.58	17.028	0.96	9.08	0.1104	11.04	72.864	1	8.14	0.3077	30.77	203.082	0.57	8.61	0.0875	8.75	57.75	0.96	8.28	0.0415	4.15	27.39	1	8.93	0.0387	3.87	25.542	0.9	13.25	0.1168	11.68	77.088	1	4.51	0.1223	12.23	80.718
RN_200621_LRRK2_A2016T_1nM_MLi2_PRM_03	0.98	8.26	0.0814	8.14	53.724	0.9	7.73	0.0215	2.15	14.19	1	8.96	0.113	11.3	74.58	1	7.97	0.279	27.9	184.14	0.61	8.54	0.088	8.8	58.08	0.94	8.14	0.0389	3.89	25.674	1	8.78	0.051	5.1	33.66	0.9	13.16	0.1174	11.74	77.484	1	4.34	0.1206	12.06	79.596
RN_200821_LRRK2_A2016T_3nM_MLi2_PRM_01	1	8.5	0.0803	8.03	52.998	0.92	7.81	0.0211	2.11	13.926	1	9.13	0.1125	11.25	74.25	1	8.18	0.3303	33.03	217.998	1	8.67	0.0562	5.62	37.092	1	8.33	0.038	3.8	25.08	1	9.13	0.0417	4.17	27.522	0.9	13.18	0.0978	9.78	64.548	1	4.48	0.1294	12.94	85.404
RN_200821_LRRK2_A2016T_3nM_MLi2_PRM_02	1	8.57	0.08	8	52.8	0.98	7.92	0.0207	2.07	13.662	1	9.23	0.0995	9.95	65.67	1	8.3	0.2994	29.94	197.604	1	8.76	0.0489	4.89	32.274	1	8.47	0.035	3.5	23.1	1	9.27	0.0454	4.54	29.964	0.9	13.21	0.098	9.8	64.68	1	4.49	0.1122	11.22	74.052
RN_200821_LRRK2_A2016T_3nM_MLi2_PRM_03	1	8.52	0.0741	7.41	48.906	0.98	7.98	0.0222	2.22	14.652	1	9.13	0.0918	9.18	60.588	1	8.22	0.2467	24.67	162.822	1	8.76	0.0472	4.72	31.152	1	8.35	0.0276	2.76	18.216	1	9.18	0.0459	4.59	30.294	0.9	13.13	0.1032	10.32	68.112	1	4.46	0.1125	11.25	74.25
RN_200821_LRRK2_A2016T_10nM_MLi2_PRM_01	1	8.47	0.0822	8.22	54.252	0.92	7.81	0.0222	2.22	14.652	1	9.08	0.074	7.4	48.84	1	8.13	0.2313	23.13	152.658	1	8.62	0.0585	5.85	38.61	1	8.28	0.0321	3.21	21.186	1	9.07	0.0372	3.72	24.552	0.9	13.13	0.0818	8.18	53.988	1	4.43	0.1171	11.71	77.286
RN_200821_LRRK2_A2016T_10nM_MLi2_PRM_02	1	8.59	0.0748	7.48	49.368	0.92	7.91	0.0229	2.29	15.114	1	9.22	0.0842	8.42	55.572	1	8.25	0.2483	24.83	163.878	0.98	8.86	0.0624	6.24	41.184	1	8.41	0.0291	2.91	19.206	1	9.19	0.0385	3.85	25.41	0.9	13.26	0.0803	8.03	52.998	1	4.52	0.1097	10.97	72.402
RN_200621_LRRK2_A2016T_10nM_MLi2_PRM_03	0.96	8.37	0.0593	5.93	39.138	0.88	7.82	0.0153	1.53	10.098	1	9.15	0.0545	5.45	35.97	1	8.19	0.1733	17.33	114.378	0.94	8.73	0.0668	6.68	44.088	1	8.35	0.0235	2.35	15.51	1	8.84	0.0304	3.04	20.064	0.9	13.24	0.088	8.8	58.08	1	5.17	0.1213	12.13	80.058
RN_200621_LRRK2_A2016T_30nM_MLi2_PRM_01	0.96	8.3	0.0701	7.01	46.266	0.94	7.7	0.0153	1.53	10.098	1	8.94	0.0734	7.34	48.444	1	7.97	0.209	20.9	137.94	1	8.55	0.0462	4.62	30.492	0.96	8.15	0.0258	2.58	17.028	1	8.78	0.0228	2.28	15.048	0.9	13.19	0.0617	6.17	40.722	1	4.38	0.115	11.5	75.9
RN_200621_LRRK2_A2016T_30nM_MLi2_PRM_02	0.96	8.33	0.0615	6.15	40.59	0.87	7.76	0.0167	1.67	11.022	1	8.99	0.0715	7.15	47.19	1	8.02	0.1755	17.55	115.83	0.96	8.47	0.0524	5.24	34.584	0.96	8.18	0.0264	2.64	17.424	1	8.8	0.0239	2.39	15.774	0.9	13.22	0.0685	6.85	45.21	1	4.39	0.103	10.3	67.98
RN_200621_LRRK2_A2016T_30nM_MLi2_PRM_03	0.96	8.39	0.0585	5.85	38.61	0.94	7.81	0.0167	1.67	11.022	1	9.05	0.0645	6.45	42.57	1	8.08	0.172	17.2	113.52	0.94	8.51	0.0619	6.19	40.854	0.96	8.25	0.0233	2.33	15.378	1	8.89	0.025	2.5	16.5	0.9	13.29	0.0627	6.27	41.382	1	4.44	0.1007	10.07	66.462
RN_200621_LRRK2_A2016T_100nM_MLi2_PRM_01	1	8.38	0.0583	5.83	38.478	0.88	7.8	0.0151	1.51	9.966	1	9.04	0.0423	4.23	27.918	1	8.07	0.101	10.1	66.66	1	8.53	0.064	6.4	42.24	0.94	8.26	0.0133	1.33	8.778	1	8.86	0.0127	1.27	8.382	0.9	13.26	0.0286	2.86	18.876	1	4.41	0.1213	12.13	80.058
RN_200621_LRRK2_A2016T_100nM_MLi2_PRM_02	0.96	8.38	0.0647	6.47	42.702	0.96	7.75	0.017	1.7	11.22	1	9.06	0.0502	5.02	33.132	1	8.06	0.1235	12.35	81.51	0.98	8.56	0.0622	6.22	41.052	0.96	8.25	0.0161	1.61	10.626	1	8.9	0.0114	1.14	7.524	0.9	13.27	0.0332	3.32	21.912	1	4.37	0.1332	13.32	87.912
RN_200621_LRRK2_A2016T_100nM_MLi2_PRM_03	0.96	8.81	0.0554	5.54	36.564	0.92	8.21	0.0141	1.41	9.306	1	9.48	0.0382	3.82	25.212	1	8.53	0.0892	8.92	58.872	0.98	8.98	0.0688	6.88	45.408	0.94	8.71	0.0149	1.49	9.834	1	9.33	0.0134	1.34	8.844	0.9	13.68	0.0267	2.67	17.622	1	4.82	0.1184	11.84	78.144
RN_200621_LRRK2_A2016T_300nM_MLi2_PRM_01	1	8.33	0.0502	5.02	33.132	0.92	7.71	0.0151	1.51	9.966	0.96	8.96	0.0219	2.19	14.454	1	7.99	0.0513	5.13	33.858	0.57	8.44	0.0327	3.27	21.582	0.92	8.18	0.007	0.7	4.62	0.85	8.81	0.0048	0.48	3.168	0.9	13.21	0.0157	1.57	10.362	1	4.37	0.0963	9.63	63.558
RN_200621_LRRK2_A2016T_300nM_MLi2_PRM_02	0.96	8.31	0.0429	4.29	28.314	0.83	7.71	0.0151	1.51	9.966	1	8.98	0.027	2.7	17.82	1	8	0.0487	4.87	32.142	0.9	8.53	0.0404	4.04	26.664	0.96	8.18	0.008	0.8	5.28	1	8.8	0.0094	0.94	6.204	0.9	13.23	0.016	1.6	10.56	1	4.36	0.0925	9.25	61.05
RN_200621_LRRK2_A2016T_300nM_MLi2_PRM_03	0.96	8.36	0.0532	5.32	35.112	0.9	7.76	0.0139	1.39	9.174	1	9.04	0.0265	2.65	17.49	1	8.05	0.0547	5.47	36.102	0.65	8.58	0.0396	3.96	26.136	0.87	8.26	0.0059	0.59	3.894	0.9	8.87	0.0079	0.79	5.214	0.9	13.29	0.0145	1.45	9.57	1	4.41	0.0989	9.89	65.274

## Sheet: LRRK2-Wt_R1441C_MEFs
LRRK2-Wt and LRRK2 [R1441C] MEFs	pRab1					pRab3					pRab8					pRab10					pRab35					pRab43					LRRK2-pS910					LRRK2-pS935					Total-LRRK2
Replicate	Peptide Peak Found Ratio	Peptide Retention Time	Ratio To Standard	Abundance(Fmol)	Abundance(Fmol/mg)	Peptide Peak Found Ratio	Peptide Retention Time	Ratio To Standard	Abundance(Fmol)	Abundance(Fmol/mg)	Peptide Peak Found Ratio	Peptide Retention Time	Ratio To Standard	Abundance(Fmol)	Abundance(Fmol/mg)	Peptide Peak Found Ratio	Peptide Retention Time	Ratio To Standard	Abundance(Fmol)	Abundance(Fmol/mg)	Peptide Peak Found Ratio	Peptide Retention Time	Ratio To Standard	Abundance(Fmol)	Abundance(Fmol/mg)	Peptide Peak Found Ratio	Peptide Retention Time	Ratio To Standard	Abundance(Fmol)	Abundance(Fmol/mg)	Peptide Peak Found Ratio	Peptide Retention Time	Ratio To Standard	Abundance(Fmol)	Abundance(Fmol/mg)	Peptide Peak Found Ratio	Peptide Retention Time	Ratio To Standard	Abundance(Fmol)	Abundance(Fmol/mg)	Peptide Peak Found Ratio	Peptide Retention Time	Ratio To Standard	Abundance(Fmol)	Abundance(Fmol/mg)	pRabs	Fold change: LRRK2-R1441C/Wt (Median)	T-Test: Significance (P-Value)	P-values (summary)
RN_200214_Wt_RC_MEFs_-MLi2_PRM_01	1	7.52	0.102	10.2	67.32	0.93	6.91	0.0294	2.94	19.404	1	8.17	0.0711	7.11	46.926	1	7.22	0.3847	38.47	253.902	1	7.67	0.0353	3.53	23.298	1	7.39	0.0138	1.38	9.108	1	7.94	0.0361	3.61	23.826	1	12.62	0.0804	8.04	53.064	1	4.12	0.0583	5.83	38.478	pRab1	0.961128	0.208204	ns
RN_200214_Wt_RC_MEFs_-MLi2_PRM_02	1	7.6	0.1331	13.31	87.846	0.98	6.98	0.0363	3.63	23.958	1	8.29	0.0748	7.48	49.368	1	7.28	0.4411	44.11	291.126	1	7.75	0.0295	2.95	19.47	1	7.45	0.0127	1.27	8.382	1	8.04	0.0327	3.27	21.582	1	12.69	0.0855	8.55	56.43	1	4.08	0.0772	7.72	50.952	pRab3	0.481745	4.3e-05	****
RN_200214_Wt_RC_MEFs_-MLi2_PRM_03	1	7.52	0.1073	10.73	70.818	0.93	6.89	0.0344	3.44	22.704	1	8.16	0.0701	7.01	46.266	1	7.22	0.424	42.4	279.84	1	7.65	0.0322	3.22	21.252	1	7.37	0.0167	1.67	11.022	1	7.9	0.0305	3.05	20.13	1	12.6	0.0662	6.62	43.692	1	3.85	0.0687	6.87	45.342	pRab8	2.73748	<0.000001	****
RN_200214_Wt_RC_MEFs_-MLi2_PRM_04	1	7.66	0.1004	10.04	66.264	0.93	7.08	0.0327	3.27	21.582	1	8.36	0.0722	7.22	47.652	0.25	7.36	0.3672	36.72	242.352	1	7.85	0.0268	2.68	17.688	1	7.58	0.012	1.2	7.92	1	8.12	0.0439	4.39	28.974	1	12.79	0.0826	8.26	54.516	1	3.98	0.0612	6.12	40.392	pRab10	2.59275	1.2e-05	****
RN_200214_Wt_RC_MEFs_+MLi2_PRM_01	1	7.82	0.0793	7.93	52.338	0.73	7.27	0.0227	2.27	14.982	1	8.54	0.0213	2.13	14.058	1	7.53	0.0277	2.77	18.282	1	7.92	0.0258	2.58	17.028	0.82	7.85	0.0037	0.37	2.442	0.85	8.28	0.0079	0.79	5.214	1	12.94	0.0065	0.65	4.29	1	4.12	0.0557	5.57	36.762	pRab35	2.65915	0.000372	***
RN_200214_Wt_RC_MEFs_+MLi2_PRM_02	1	7.77	0.0823	8.23	54.318	0.73	7.13	0.026	2.6	17.16	1	8.42	0.0216	2.16	14.256	0.52	7.42	0.0351	3.51	23.166	1	7.8	0.0229	2.29	15.114	0.82	7.58	0.0011	0.11	0.726	0.9	8.2	0.0071	0.71	4.686	1	12.84	0.0069	0.69	4.554	1	3.96	0.0624	6.24	41.184	pRab43	3.59449	6.3e-05	****
RN_200214_Wt_RC_MEFs_+MLi2_PRM_03	1	7.8	0.0889	8.89	58.674	0.73	7.2	0.025	2.5	16.5	1	8.52	0.0221	2.21	14.586	1	7.51	0.031	3.1	20.46	1	7.89	0.0226	2.26	14.916	0.77	7.73	0.0037	0.37	2.442	0.95	8.24	0.0084	0.84	5.544	1	12.94	0.0068	0.68	4.488	1	4.06	0.0612	6.12	40.392	s910	0.875004	0.098492	ns
RN_200214_Wt_RC_MEFs_+MLi2_PRM_04	0.98	7.66	0.1025	10.25	67.65	0.98	7.08	0.0327	3.27	21.582	1	8.37	0.0306	3.06	20.196	0.55	7.33	0.0393	3.93	25.938	1	7.74	0.0201	2.01	13.266	0.91	7.54	0.0027	0.27	1.782	0.95	8.09	0.0085	0.85	5.61	1	12.75	0.0072	0.72	4.752	1	3.99	0.0835	8.35	55.11	s935	0.745552	0.013063	*
RN_200214_R1441C_MEFs_-MLi2_PRM_01	1	7.98	0.1071	10.71	70.686	0.95	7.34	0.0152	1.52	10.032	1	8.65	0.1923	19.23	126.918	0.5	7.65	1.0765	107.65	710.49	1	8.1	0.0609	6.09	40.194	1	7.83	0.0552	5.52	36.432	1	8.39	0.0284	2.84	18.744	1	13.07	0.0572	5.72	37.752	1	4.11	0.071	7.1	46.86	tLRRK2	1.02541
RN_200214_R1441C_MEFs_-MLi2_PRM_02	1	7.81	0.0871	8.71	57.486	0.47	7.19	0.0162	1.62	10.692	1	8.47	0.1918	19.18	126.588	1	7.5	1.053	105.3	694.98	1	7.98	0.0803	8.03	52.998	1	7.68	0.0405	4.05	26.73	1	8.23	0.0315	3.15	20.79	1	12.89	0.0544	5.44	35.904	1	4.09	0.0596	5.96	39.336
RN_200214_R1441C_MEFs_-MLi2_PRM_03	1	7.87	0.0965	9.65	63.69	0.95	7.23	0.0179	1.79	11.814	1	8.55	0.1942	19.42	128.172	1	7.56	0.9623	96.23	635.118	1	8.04	0.0836	8.36	55.176	1	7.72	0.044	4.4	29.04	1	8.29	0.0311	3.11	20.526	1	12.97	0.0666	6.66	43.956	1	4.07	0.0622	6.22	41.052
RN_200214_R1441C_MEFs_-MLi2_PRM_04	1	7.57	0.1027	10.27	67.782	0.77	6.99	0.0146	1.46	9.636	1	8.25	0.2133	21.33	140.778	1	7.26	1.1958	119.58	789.228	1	7.74	0.0912	9.12	60.192	1	7.46	0.05	5	33	1	7.99	0.0283	2.83	18.678	1	12.74	0.0644	6.44	42.504	1	3.97	0.0701	7.01	46.266
RN_200214_R1441C_MEFs_+MLi2_PRM_01	1	7.62	0.0572	5.72	37.752	0.65	7.01	0.0067	0.67	4.422	1	8.31	0.0293	2.93	19.338	1	7.32	0.0342	3.42	22.572	1	7.7	0.0162	1.62	10.692	0.91	7.66	0.0039	0.39	2.574	0.95	8.06	0.008	0.8	5.28	1	12.7	0.0122	1.22	8.052	1	3.94	0.0734	7.34	48.444
RN_200214_R1441C_MEFs_+MLi2_PRM_02	1	7.56	0.0687	6.87	45.342	0.85	6.93	0.0068	0.68	4.488	1	8.25	0.0319	3.19	21.054	1	7.23	0.0324	3.24	21.384	0.55	7.53	0.0276	2.76	18.216	0.77	7.44	0.0089	0.89	5.874	0.65	7.99	0.0035	0.35	2.31	1	12.72	0.0108	1.08	7.128	1	3.94	0.0748	7.48	49.368
RN_200214_R1441C_MEFs_+MLi2_PRM_03	1	7.73	0.0579	5.79	38.214	0.52	7.07	0.0055	0.55	3.63	1	8.39	0.0321	3.21	21.186	1	7.4	0.0311	3.11	20.526	1	7.77	0.0136	1.36	8.976	0.95	7.57	0.0086	0.86	5.676	0.9	8.13	0.0067	0.67	4.422	1	12.8	0.0129	1.29	8.514	1	3.99	0.0634	6.34	41.844
RN_200214_R1441C_MEFs_+MLi2_PRM_04	1	7.83	0.0743	7.43	49.038	0.8	7.26	0.0065	0.65	4.29	1	8.56	0.0324	3.24	21.384	1	7.56	0.0511	5.11	33.726	1	7.95	0.0236	2.36	15.576	0.95	7.76	0.0047	0.47	3.102	0.85	8.28	0.0072	0.72	4.752	1	13.02	0.0123	1.23	8.118	1	4.03	0.0718	7.18	47.388
[truncated: 2 more columns]

## Sheet: LRRK2_Wt_R1441C_Tissues
LRRK2-Wt_R1441C Tissues (Whole brain, Kidney, Spleen and Lungs)	LRRK2-Wt_R1441C Whole brain																																													LRRK2-Wt_R1441C Kidney
Replicate	pRab1					pRab3					pRab8					pRab10					pRab35					pRab43					LRRK2-pS910					LRRK2-pS935					Total-LRRK2						pRab1
	Peptide Peak Found Ratio	Peptide Retention Time	Ratio To Standard	Abundance(Fmol)	Abundance(Fmol/mg)	Peptide Peak Found Ratio	Peptide Retention Time	Ratio To Standard	Abundance(Fmol)	Abundance(Fmol/mg)	Peptide Peak Found Ratio	Peptide Retention Time	Ratio To Standard	Abundance(Fmol)	Abundance(Fmol/mg)	Peptide Peak Found Ratio	Peptide Retention Time	Ratio To Standard	Abundance(Fmol)	Abundance(Fmol/mg)	Peptide Peak Found Ratio	Peptide Retention Time	Ratio To Standard	Abundance(Fmol)	Abundance(Fmol/mg)	Peptide Peak Found Ratio	Peptide Retention Time	Ratio To Standard	Abundance(Fmol)	Abundance(Fmol/mg)	Peptide Peak Found Ratio	Peptide Retention Time	Ratio To Standard	Abundance(Fmol)	Abundance(Fmol/mg)	Peptide Peak Found Ratio	Peptide Retention Time	Ratio To Standard	Abundance(Fmol)	Abundance(Fmol/mg)	Peptide Peak Found Ratio	Peptide Retention Time	Ratio To Standard	Abundance(Fmol)	Abundance(Fmol/mg)	Replicate	Peptide Peak Found Ratio	Peptide Retention Time	Ratio To Standard
RN_200213_Wt_-MLi2_WB_PRM_01	0.31	8.3	0.004	0.4	2	1	7.56	0.0194	1.94	9.7	0.88	9	0.0034	0.34	1.7	1	7.96	0.012	1.2	6	0.96	8.33	0.0245	2.45	12.25	0.74	8.21	0.002	0.2	1	0.88	8.66	0.0072	0.72	3.6	1	13.49	0.0413	4.13	20.65	0.73	4.38	0.0833	8.33	41.65	RN_200310_R1441C_Kidney_PRM_01	1	7.91	0.0061
RN_200213_Wt_-MLi2_WB_PRM_02	0.96	8.34	0.0053	0.53	2.65	1	7.59	0.0158	1.58	7.9	0.96	8.99	0.0039	0.39	1.95	1	7.98	0.0207	2.07	10.35	1	8.39	0.0306	3.06	15.3	0.76	8.21	0.0013	0.13	0.65	0.96	8.71	0.0223	2.23	11.15	1	13.45	0.0985	9.85	49.25	1	4.26	0.081	8.1	40.5	RN_200310_R1441C_Kidney_PRM_02	1	7.77	0.0064
RN_200213_Wt_-MLi2_WB_PRM_03	1	8.13	0.0046	0.46	2.3	1	7.41	0.0171	1.71	8.55	0.92	8.81	0.0069	0.69	3.45	1	8.24	0.0328	3.28	16.4	0.96	8.23	0.0203	2.03	10.15	0.72	8.12	0.0019	0.19	0.95	0.96	8.5	0.0277	2.77	13.85	1	13.39	0.0922	9.22	46.1	1	4.19	0.0971	9.71	48.55	RN_200310_R1441C_Kidney_PRM_03	1	7.79	0.0057
RN_200213_Wt_-MLi2_WB_PRM_04	0.92	7.77	0.0041	0.41	2.05	1	7.09	0.0196	1.96	9.8	0.88	8.41	0.0066	0.66	3.3	1	7.47	0.0194	1.94	9.7	1	7.85	0.0175	1.75	8.75	0.82	7.68	0.0019	0.19	0.95	0.92	8.12	0.0195	1.95	9.75	1	12.89	0.0941	9.41	47.05	1	4.06	0.1002	10.02	50.1	RN_200310_R1441C_Kidney_+MLi2_PRM_01	0.9	7.94	0.0077
RN_200213_Wt_+MLi2_WB_PRM_01	1	8.04	0.0036	0.36	1.8	1	7.42	0.0199	1.99	9.95	0.92	8.77	0.0069	0.69	3.45	0.96	7.73	0.0119	1.19	5.95	1	8.13	0.0227	2.27	11.35	0.77	7.92	0.0014	0.14	0.7	0.85	8.44	0.0045	0.45	2.25	1	13.1	0.0225	2.25	11.25	1	4.13	0.0975	9.75	48.75	RN_200310_R1441C_Kidney_+MLi2_PRM_02	0.94	7.98	0.0043
RN_200213_Wt_+MLi2_WB_PRM_02	0.96	8.04	0.0058	0.58	2.9	1	7.33	0.0209	2.09	10.45	0.88	8.8	0.007	0.7	3.5	1	7.74	0.0171	1.71	8.55	0.96	8.12	0.0185	1.85	9.25	0.72	7.98	0.0015	0.15	0.75	0.62	8.47	0.0209	2.09	10.45	0.92	13.17	0.008	0.8	4	1	4.11	0.0771	7.71	38.55	RN_200310_Wt_Kidney_PRM_02	0.92	7.85	0.0062
RN_200213_R1441C_-MLi2_WB_PRM_01	0.96	8.03	0.0038	0.38	1.9	1	7.33	0.0202	2.02	10.1	0.88	8.66	0.0054	0.54	2.7	1	7.7	0.0217	2.17	10.85	0.96	8.07	0.0218	2.18	10.9	0.88	7.93	0.0024	0.24	1.2	0.88	8.41	0.0027	0.27	1.35	1	13.05	0.0148	1.48	7.4	1	4.17	0.0707	7.07	35.35	RN_200310_Wt_Kidney_PRM_03	1	7.78	0.0067
RN_200213_R1441C_-MLi2_WB_PRM_02	1	7.89	0.0054	0.54	2.7	1	7.17	0.0184	1.84	9.2	0.92	8.54	0.0086	0.86	4.3	1	7.59	0.0288	2.88	14.4	0.96	7.95	0.0312	3.12	15.6	0.86	7.7	0.0019	0.19	0.95	0.77	8.3	0.0023	0.23	1.15	0.96	13.04	0.0117	1.17	5.85	1	4.04	0.0747	7.47	37.35	RN_200310_Wt_Kidney_+MLi2_PRM_01	0.96	7.69	0.0059
RN_200213_R1441C_-MLi2_WB_PRM_03	0.92	7.9	0.0047	0.47	2.35	1	7.18	0.0195	1.95	9.75	0.94	8.51	0.0043	0.43	2.15	1	7.53	0.0271	2.71	13.55	1	7.92	0.0288	2.88	14.4	0.9	7.73	0.0018	0.18	0.9	0.73	8.29	0.0025	0.25	1.25	0.96	12.98	0.018	1.8	9	1	4.06	0.0768	7.68	38.4	RN_200310_Wt_Kidney_+MLi2_PRM_02	0.55	7.68	0.00423
RN_200213_R1441C_-MLi2_WB_PRM_04	1	7.94	0.0061	0.61	3.05	1	7.23	0.022	2.2	11	0.96	8.63	0.0074	0.74	3.7	1	7.59	0.0302	3.02	15.1	1	7.98	0.0212	2.12	10.6	0.88	7.78	0.0013	0.13	0.65	0.77	8.43	0.0024	0.24	1.2	1	13.03	0.0158	1.58	7.9	1	4.07	0.0908	9.08	45.4
RN_200213_R1441C_+MLi2_WB_PRM_01	1	7.89	0.005	0.5	2.5	1	7.24	0.0185	1.85	9.25	0.85	8.64	0.0049	0.49	2.45	0.96	7.58	0.0135	1.35	6.75	1	7.96	0.0285	2.85	14.25	0.84	7.74	0.0019	0.19	0.95	0.65	8.41	0.0124	1.24	6.2	1	12.98	0.0126	1.26	6.3	1	4.19	0.0903	9.03	45.15
RN_200213_R1441C_+MLi2_WB_PRM_02	0.92	7.92	0.0053	0.53	2.65	1	7.25	0.013	1.3	6.5	0.9	8.58	0.0072	0.72	3.6	1	7.63	0.0155	1.55	7.75	1	8.03	0.0169	1.69	8.45	0.7	7.8	0.0005	0.05	0.25	0.65	8.29	0.0006	0.06	0.3	0.96	13.07	0.0095	0.95	4.75	1	4.15	0.0706	7.06	35.3
RN_200313_Wt_WB_PRM_01	1	7.87	0.0198	1.98	3.96	1	7.26	0.0283	2.83	5.66	1	8.57	0.0089	0.89	1.78	1	7.57	0.0507	5.07	10.14	0.77	7.97	0.0119	1.19	2.38	0.92	7.8	0.003	0.3	0.6	1	8.27	0.0747	7.47	37.35	0.96	13.07	0.1274	12.74	25.48	1	4.07	0.2676	26.76	53.52
RN_200313_Wt_WB_PRM_02	1	7.64	0.0409	4.09	8.18	1	6.94	0.0559	5.59	11.18	1	8.3	0.018	1.8	3.6	1	7.27	0.0873	8.73	17.46	1	7.66	0.0438	4.38	8.76	0.96	7.42	0.0038	0.38	0.76	1	8	0.1219	12.19	60.95	0.96	12.81	0.2561	25.61	51.22	1	3.94	0.3192	31.92	63.84
RN_200313_Wt_WB_PRM_03	1	7.87	0.0203	2.03	4.06	1	7.25	0.045	4.5	9	0.5	8.59	0.0116	1.16	2.32	1	7.56	0.0622	6.22	12.44	1	7.98	0.0226	2.26	4.52	0.94	7.76	0.0041	0.41	0.82	1	8.27	0.1042	10.42	52.1	1	13.19	0.2176	21.76	43.52	1	4.04	0.2628	26.28	52.56
RN_200313_Wt_WB_PRM_04	1	7.93	0.0205	2.05	4.1	0.85	7.27	0.046	4.6	9.2	1	8.58	0.0119	1.19	2.38	1	7.56	0.0702	7.02	14.04	1	7.95	0.0212	2.12	4.24	0.88	7.77	0.0026	0.26	0.52	1	8.25	0.1336	13.36	66.8	0.96	13.07	0.2142	21.42	42.84	1	4.05	0.2861	28.61	57.22
RN_200313_Wt_WB_+MLi2_PRM_01	1	7.77	0.0139	1.39	2.78	0.92	7.15	0.0371	3.71	7.42	0.98	8.46	0.0095	0.95	1.9	1	7.46	0.0377	3.77	7.54	1	7.84	0.0159	1.59	3.18	0.88	7.69	0.0025	0.25	0.5	1	8.38	0.0317	3.17	15.85	1	12.94	0.0689	6.89	13.78	1	4.02	0.2516	25.16	50.32
RN_200313_Wt_WB_+MLi2_PRM_02	1	7.71	0.0198	1.98	3.96	0.88	7.08	0.0519	5.19	10.38	1	8.38	0.0165	1.65	3.3	1	7.38	0.0539	5.39	10.78	1	7.76	0.0174	1.74	3.48	0.88	7.66	0.0029	0.29	0.58	0.92	8.26	0.0094	0.94	4.7	1	12.86	0.01	1	2	1	3.98	0.2916	29.16	58.32
RN_200313_R1441C_WB_PRM_01	1	7.99	0.0233	2.33	4.66	1	7.35	0.0505	5.05	10.1	0.98	8.68	0.0126	1.26	2.52	1	7.67	0.0901	9.01	18.02	1	8.07	0.0171	1.71	3.42	0.98	7.87	0.0119	1.19	2.38	0.96	8.39	0.0274	2.74	13.7	1	13.17	0.0463	4.63	9.26	1	4.1	0.282	28.2	56.4
RN_200313_R1441C_WB_PRM_02	1	7.76	0.0188	1.88	3.76	1	7.1	0.0523	5.23	10.46	0.98	8.4	0.0096	0.96	1.92	1	7.42	0.0823	8.23	16.46	1	7.83	0.0278	2.78	5.56	0.98	7.6	0.0088	0.88	1.76	1	8.32	0.0391	3.91	19.55	1	12.9	0.0334	3.34	6.68	0.96	4.01	0.2509	25.09	50.18
RN_200313_R1441C_WB_PRM_03	1	7.44	0.0314	3.14	6.28	1	6.77	0.0609	6.09	12.18	1	8.1	0.0121	1.21	2.42	1	7.08	0.0938	9.38	18.76	1	7.47	0.042	4.2	8.4	0.98	7.28	0.01	1	2	0.92	7.82	0.017	1.7	8.5	1	12.52	0.0459	4.59	9.18	0.94	3.85	0.3639	36.39	72.78
RN_200313_R1441C_WB_PRM_04	1	7.82	0.0216	2.16	4.32	1	7.21	0.0634	6.34	12.68	0.67	8.48	0.0164	1.64	3.28	1	7.49	0.1076	10.76	21.52	1	7.87	0.0241	2.41	4.82	0.98	7.67	0.01	1	2	0.92	8.23	0.0129	1.29	6.45	0.92	12.93	0.0232	2.32	4.64	1	4.02	0.283	28.3	56.6
RN_200313_R1441C_WB_+MLi2_PRM_01	1	7.95	0.0176	1.76	3.52	1	7.35	0.0429	4.29	8.58	1	8.65	0.0109	1.09	2.18	1	7.65	0.0481	4.81	9.62	1	8.06	0.0153	1.53	3.06	0.94	7.85	0.0043	0.43	0.86	0.96	8.34	0.0166	1.66	8.3	1	13.09	0.0189	1.89	3.78	0.96	4.09	0.2956	29.56	59.12
RN_200313_R1441C_WB_+MLi2_PRM_02	1	8.06	0.0202	2.02	4.04	1	7.4	0.0368	3.68	7.36	1	8.73	0.0125	1.25	2.5	1	7.71	0.0542	5.42	10.84	1	8.1	0.0206	2.06	4.12	0.86	8.02	0.0015	0.15	0.3	0.73	8.4	0.0028	0.28	1.4	1	13.33	0.0084	0.84	1.68	1	4.15	0.2398	23.98	47.96
[truncated: 147 more columns]

## Sheet: VPS35_Wt_D620N_Tissues
VPS35 - Wt_D620N Tissues	VPS35 - Wt_D620N_Whole brain																																													VPS35 - Wt_D620N_Kidney
	pRab1					pRab3					pRab8					pRab10					pRab35					pRab43					LRRK2-pS910					LRRK2-pS935					Total-LRRK2						pRab1
Replicate	Peptide Peak Found Ratio	Peptide Retention Time	Ratio To Standard	Abundance(Fmol)	Abundance(Fmol/mg)	Peptide Peak Found Ratio	Peptide Retention Time	Ratio To Standard	Abundance(Fmol)	Abundance(Fmol/mg)	Peptide Peak Found Ratio	Peptide Retention Time	Ratio To Standard	Abundance(Fmol)	Abundance(Fmol/mg)	Peptide Peak Found Ratio	Peptide Retention Time	Ratio To Standard	Abundance(Fmol)	Abundance(Fmol/mg)	Peptide Peak Found Ratio	Peptide Retention Time	Ratio To Standard	Abundance(Fmol)	Abundance(Fmol/mg)	Peptide Peak Found Ratio	Peptide Retention Time	Ratio To Standard	Abundance(Fmol)	Abundance(Fmol/mg)	Peptide Peak Found Ratio	Peptide Retention Time	Ratio To Standard	Abundance(Fmol)	Abundance(Fmol/mg)	Peptide Peak Found Ratio	Peptide Retention Time	Ratio To Standard	Abundance(Fmol)	Abundance(Fmol/mg)	Peptide Peak Found Ratio	Peptide Retention Time	Ratio To Standard	Abundance(Fmol)	Abundance(Fmol/mg)	Replicate	Peptide Peak Found Ratio	Peptide Retention Time	Ratio To Standard
RN_200620_D620N_WBrain_PRM_01	0.96	8.56	0.0148	1.48	2.2644	0.92	7.92	0.0323	3.23	4.9419	0.88	9.24	0.0186	1.86	2.8458	1	8.24	0.064	6.4	9.792	0.5	8.59	0.0315	3.15	4.8195	0.9	8.44	0.008	0.8	1.224	1	9.04	0.0738	7.38	11.2914	1	13.49	0.1135	14.2906	21.8646	1	4.48	0.1523	15.23	23.3019	D620N_Kidney_pRABs_PRM_01	0.96	7.43	0.0095
RN_200620_D620N_WBrain_PRM_02	0.96	8.42	0.0133	1.33	2.0349	0.94	7.83	0.0321	3.21	4.9113	0.88	9.09	0.0199	1.99	3.0447	1	8.08	0.053	5.3	8.109	0.5	8.48	0.0298	2.98	4.5594	0.96	8.27	0.0086	0.86	1.3158	1	8.9	0.0758	7.58	11.5974	1	13.33	0.0913	10.7024	16.3747	0.92	4.38	0.1333	13.33	20.3949	D620N_Kidney_pRABs_PRM_02	1	7.5	0.0109
RN_200620_D620N_WBrain_PRM_03	0.94	8.49	0.0128	1.28	1.9584	0.35	7.89	0.0278	2.78	4.2534	0.92	9.18	0.0084	0.84	1.2852	1	8.17	0.0461	4.61	7.0533	0.5	8.57	0.0179	1.79	2.7387	0.96	8.35	0.0078	0.78	1.1934	1	8.95	0.0776	7.76	11.8728	1	13.43	0.0999	12.611	19.2948	1	4.44	0.1656	16.56	25.3368	D620N_Kidney_pRABs_PRM_03	0.9	7.62	0.0086
RN_200620_D620N_WBrain_PRM_04	0.94	8.45	0.0093	0.93	1.4229	1	7.88	0.0285	2.85	4.3605	0.84	9.22	0.0091	0.91	1.3923	1	8.13	0.0293	2.93	4.4829	0.45	8.53	0.0106	1.06	1.6218	0.92	8.32	0.006	0.6	0.918	0.92	8.91	0.0318	3.18	4.8654	1	13.39	0.0852	10.2891	15.7423	1	4.41	0.1196	11.96	18.2988	D620N_Kidney_pRABs_PRM_04	0.94	7.58	0.0075
RN_200620_D620N_+MLi2_WBrain_PRM_01	0.96	8.41	0.0138	1.38	2.1114	0.63	7.88	0.0428	4.28	6.5484	0.92	9.08	0.0081	0.81	1.2393	1	8.1	0.03	3	4.59	0.5	8.47	0.0211	2.11	3.2283	0.94	8.41	0.0031	0.31	0.4743	0.92	8.88	0.0104	1.04	1.5912	0.92	13.14	0.0142	1.07657	1.64715	1	4.4	0.18	18	27.54	D620N_+MLi2_Kidney_pRABs_PRM_01	0.88	7.7	0.0046
RN_200620_D620N_+MLi2_WBrain_PRM_02	0.98	8.32	0.013	1.3	1.989	0.94	7.74	0.0298	2.98	4.5594	0.92	9.02	0.0076	0.76	1.1628	1	8.02	0.0269	2.69	4.1157	0.5	8.36	0.0286	2.86	4.3758	0.89	8.28	0.0042	0.42	0.6426	0.92	8.79	0.0156	1.56	2.3868	0.88	13.19	0.0182	1.60505	2.45573	1	4.36	0.1803	18.03	27.5859	D620N_+MLi2_Kidney_pRABs_PRM_02	0.92	7.32	0.0063
RN_200620_VPS35_Wt_WBrain_PRM_01	0.94	8.39	0.0147	1.47	2.2491	0.83	7.7	0.0383	3.83	5.8599	0.92	9.02	0.0098	0.98	1.4994	1	8.07	0.0435	4.35	6.6555	0.5	8.46	0.0263	2.63	4.0239	0.96	8.28	0.0034	0.34	0.5202	1	8.89	0.0963	9.63	14.7339	1	13.21	0.2067	15.4039	23.5679	1	4.4	0.203	20.3	31.059	Wt_Kidney_pRABs_PRM_01	0.96	7.63	0.0074
RN_200620_VPS35_Wt_WBrain_PRM_02	0.96	8.33	0.0106	1.06	1.6218	0.54	7.72	0.0235	2.35	3.5955	0.92	9.17	0.0086	0.86	1.3158	1	8.01	0.0272	2.72	4.1616	0.5	8.37	0.0257	2.57	3.9321	0.96	8.21	0.0017	0.17	0.2601	1	8.78	0.0577	5.77	8.8281	1	13.24	0.145	12.4812	19.0963	0.96	4.34	0.1509	15.09	23.0877	Wt_Kidney_pRABs_PRM_02	0.94	7.8	0.0056
RN_200620_VPS35_Wt_WBrain_PRM_03	0.94	8.33	0.0095	0.95	1.4535	0.54	7.65	0.0233	2.33	3.5649	0.88	9	0.003	0.3	0.459	1	8	0.0282	2.82	4.3146	0.4	8.41	0.0218	2.18	3.3354	0.93	8.27	0.0026	0.26	0.3978	1	8.83	0.0778	7.78	11.9034	1	13.2	0.1651	15.829	24.2183	1	4.35	0.1682	16.82	25.7346	Wt_Kidney_pRABs_PRM_03	0.88	7.68	0.0039
RN_200620_VPS35_Wt_WBrain_PRM_04	0.94	8.35	0.0098	0.98	1.4994	0.9	7.78	0.0245	2.45	3.7485	0.79	9.18	0.0026	0.26	0.3978	1	8.04	0.0245	2.45	3.7485	0.5	8.4	0.0262	2.62	4.0086	0.76	8.29	0.0034	0.34	0.5202	0.88	8.8	0.053	5.3	8.109	1	13.2	0.1446	15.0541	23.0328	0.96	4.4	0.1073	10.73	16.4169	Wt_Kidney_pRABs_PRM_04	0.9	7.68	0.0056
RN_200620_VPS35_Wt_+MLi2_WBrain_PRM_01	0.94	8.29	0.0125	1.25	1.9125	0.94	7.7	0.0239	2.39	3.6567	0.88	8.94	0.0125	1.25	1.9125	1	7.97	0.0254	2.54	3.8862	0.43	8.38	0.0152	1.52	2.3256	0.86	8.08	0.0017	0.17	0.2601	0.85	8.75	0.0162	1.62	2.4786	0.92	13.13	0.0099	1.0787	1.65041	1	4.35	0.1372	13.72	20.9916	Wt_+MLi2_Kidney_pRABs_PRM_02	0.88	7.87	0.0058
RN_200620_VPS35_Wt_+MLi2_WBrain_PRM_02	0.98	8.24	0.0153	1.53	2.3409	0.71	7.57	0.028	2.8	4.284	0.88	8.92	0.0093	0.93	1.4229	1	7.93	0.0256	2.56	3.9168	0.38	8.33	0.0097	0.97	1.4841	0.89	8.19	0.0023	0.23	0.3519	0.96	8.72	0.0185	1.85	2.8305	0.88	13.17	0.0053	0.510059	0.780391	1	4.31	0.1352	13.52	20.6856
[truncated: 148 more columns]

## Sheet: Neutrophils_VPS35_D620N_HC
Human Neutrophils_VPS35[D620N] and Healthy controls			pRab1					pRab3					pRab8					pRab10					pRab35					pRab43					LRRK2-pS910					LRRK2-pS935					Total LRRK2
Replicate	Donr ID	Genotype (Experiment)	Peptide Peak Found Ratio	Peptide Retention Time	Ratio To Standard	Abundance(Fmol)	Abundance(Fmol/mg)	Peptide Peak Found Ratio	Peptide Retention Time	Ratio To Standard	Abundance(Fmol)	Abundance(Fmol/mg)	Peptide Peak Found Ratio	Peptide Retention Time	Ratio To Standard	Abundance(Fmol)	Abundance(Fmol/mg)	Peptide Peak Found Ratio	Peptide Retention Time	Ratio To Standard	Abundance(Fmol)	Abundance(Fmol/mg)	Peptide Peak Found Ratio	Peptide Retention Time	Ratio To Standard	Abundance(Fmol)	Abundance(Fmol/mg)	Peptide Peak Found Ratio	Peptide Retention Time	Ratio To Standard	Abundance(Fmol)	Abundance(Fmol/mg)	Peptide Peak Found Ratio	Peptide Retention Time	Ratio To Standard	Abundance(Fmol)	Abundance(Fmol/mg)	Peptide Peak Found Ratio	Peptide Retention Time	Ratio To Standard	Abundance(Fmol)	Abundance(Fmol/mg)	Peptide Peak Found Ratio	Peptide Retention Time	Ratio To Standard	Abundance(Fmol)	Abundance(Fmol/mg)
RN_201111_Human_Neutrophils_PRM_pRabs_LRRK2_PRM_05	39	Donor3-VPS35[D620N]_DMSO_01	0.94	8.44	0.0096	0.96	15.936	1	7.75	0.0117	1.17	19.422	0.63	9.11	0.0218	2.18	36.188	0.96	8.13	0.0635	6.35	105.41	1	8.54	0.0097	0.97	16.102	0.96	8.29	0.0164	1.64	27.224	1	12.45	0.0253	2.53	41.998	1	13.79	0.1	10	166	0.88	3.57	0.0522	5.22	86.652
RN_201111_Human_Neutrophils_PRM_pRabs_LRRK2_PRM_06	39	Donor3-VPS35[D620N]_DMSO_02	0.94	8.35	0.0098	0.98	16.268	1	7.71	0.0129	1.29	21.414	0.92	9	0.021	2.1	34.86	0.96	8.04	0.0654	6.54	108.564	1	8.45	0.0103	1.03	17.098	0.75	8.22	0.0176	1.76	29.216	1	12.36	0.0297	2.97	49.302	1	13.7	0.1092	10.92	181.272	0.85	3.57	0.0485	4.85	80.51
RN_201111_Human_Neutrophils_PRM_pRabs_LRRK2_PRM_07	39	Donor3-VPS35[D620N]_MLi2_01	0.96	8.38	0.0081	0.81	13.446	1	7.7	0.0098	0.98	16.268	0.9	9.01	0.01	1	16.6	0.96	8.06	0.0088	0.88	14.608	1	8.45	0.008	0.8	13.28	0.54	8.26	0.0048	0.48	7.968	1	12.28	0.0078	0.78	12.948	0.92	13.67	0.0332	3.32	55.112	0.85	3.56	0.0405	4.05	67.23
RN_201111_Human_Neutrophils_PRM_pRabs_LRRK2_PRM_08	39	Donor3-VPS35[D620N]_MLi2_02	0.92	8.36	0.0081	0.81	13.446	0.96	7.69	0.0092	0.92	15.272	0.9	9.02	0.008	0.8	13.28	0.92	8.01	0.0095	0.95	15.77	1	8.45	0.009	0.9	14.94	0.87	8.35	0.0032	0.32	5.312	0.96	12.32	0.0078	0.78	12.948	0.96	13.81	0.0261	2.61	43.326	0.85	3.51	0.0343	3.43	56.938
RN_201111_Human_Neutrophils_PRM_pRabs_LRRK2_PRM_09	49	Donor1_Healthy control_DMSO_01	0.92	8.31	0.0092	0.92	15.272	1	7.63	0.0084	0.84	13.944	0.9	8.96	0.0094	0.94	15.604	0.96	8	0.0383	3.83	63.578	1	8.4	0.0114	1.14	18.924	1	8.17	0.0122	1.22	20.252	1	12.29	0.0158	1.58	26.228	0.46	13.79	0.0559	5.59	92.794	0.88	3.77	0.0421	4.21	69.886
RN_201111_Human_Neutrophils_PRM_pRabs_LRRK2_PRM_10	49	Donor1_Healthy control_DMSO_02	0.94	8.35	0.0094	0.94	15.604	0.92	7.71	0.0077	0.77	12.782	0.48	9.03	0.0114	1.14	18.924	0.94	8.05	0.047	4.7	78.02	0.79	8.45	0.0082	0.82	13.612	0.94	8.19	0.0125	1.25	20.75	0.85	12.23	0.0213	2.13	35.358	1	13.7	0.0749	7.49	124.334	0.54	3.82	0.0466	4.66	77.356
RN_201111_Human_Neutrophils_PRM_pRabs_LRRK2_PRM_11	49	Donor1_Healthy control_MLi2_01	0.94	8.31	0.0083	0.83	13.778	1	7.64	0.0071	0.71	11.786	0.88	8.96	0.005	0.5	8.3	0.96	8.01	0.0079	0.79	13.114	1	8.41	0.0074	0.74	12.284	0.9	8.18	0.0046	0.46	7.636	1	12.27	0.006	0.6	9.96	0.85	13.79	0.0224	2.24	37.184	0.85	3.49	0.0325	3.25	53.95
RN_201111_Human_Neutrophils_PRM_pRabs_LRRK2_PRM_12	49	Donor1_Healthy control_MLi2_02	0.92	8.36	0.0082	0.82	13.612	1	7.7	0.0072	0.72	11.952	0.9	9.02	0.0046	0.46	7.636	0.92	8.06	0.0102	1.02	16.932	0.96	8.46	0.0082	0.82	13.612	0.96	8.27	0.0048	0.48	7.968	0.92	12.33	0.0056	0.56	9.296	1	13.84	0.0239	2.39	39.674	0.85	3.48	0.0369	3.69	61.254
RN_201111_Human_Neutrophils_PRM_pRabs_LRRK2_PRM_13	63	Donor2-VPS35[D620N]_DMSO_01	0.37	8.41	0.0088	0.88	14.608	1	7.72	0.0111	1.11	18.426	0.25	9.07	0.0277	2.77	45.982	0.96	8.1	0.1076	10.76	178.616	1	8.51	0.0111	1.11	18.426	1	8.26	0.0402	4.02	66.732	1	12.33	0.0493	4.93	81.838	1	13.77	0.1082	10.82	179.612	0.85	3.55	0.0542	5.42	89.972
RN_201111_Human_Neutrophils_PRM_pRabs_LRRK2_PRM_14	63	Donor2-VPS35[D620N]_DMSO_02	0.9	8.37	0.0072	0.72	11.952	1	7.71	0.0105	1.05	17.43	0.92	9.01	0.0258	2.58	42.828	0.96	8.07	0.1007	10.07	167.162	1	8.46	0.0132	1.32	21.912	0.98	8.21	0.0384	3.84	63.744	1	11.95	0.0548	5.48	90.968	1	13.51	0.0869	8.69	144.254	0.85	3.54	0.0488	4.88	81.008
RN_201111_Human_Neutrophils_PRM_pRabs_LRRK2_PRM_15	63	Donor2-VPS35[D620N]_MLi2_01	0.96	8.37	0.006	0.6	9.96	1	7.7	0.0094	0.94	15.604	0.92	9.01	0.005	0.5	8.3	0.94	8.03	0.0069	0.69	11.454	0.92	8.45	0.0078	0.78	12.948	0.9	8.11	0.0071	0.71	11.786	1	12.31	0.0091	0.91	15.106	1	13.76	0.0274	2.74	45.484	0.85	3.52	0.0629	6.29	104.414
RN_201111_Human_Neutrophils_PRM_pRabs_LRRK2_PRM_16	63	Donor2-VPS35[D620N]_MLi2_02	0.9	8.28	0.0058	0.58	9.628	0.92	7.62	0.0075	0.75	12.45	0.87	8.91	0.0059	0.59	9.794	0.92	7.96	0.008	0.8	13.28	1	8.35	0.0086	0.86	14.276	0.67	8.28	0.0047	0.47	7.802	0.88	11.7	0.0161	1.61	26.726	0.96	13.51	0.0207	2.07	34.362	0.85	3.76	0.0606	6.06	100.596
RN_201111_Human_Neutrophils_PRM_pRabs_LRRK2_PRM_17	65	Donor1-VPS35[D620N]_DMSO_01	0.94	8.35	0.0127	1.27	21.082	1	7.69	0.0165	1.65	27.39	0.65	8.97	0.0528	5.28	87.648	0.96	8.01	0.1868	18.68	310.088	1	8.42	0.0128	1.28	21.248	0.98	8.2	0.0631	6.31	104.746	1	12.32	0.037	3.7	61.42	0.92	13.76	0.0785	7.85	130.31	0.85	3.54	0.0609	6.09	101.094
RN_201111_Human_Neutrophils_PRM_pRabs_LRRK2_PRM_18	65	Donor1-VPS35[D620N]_DMSO_02	0.94	8.28	0.014	1.4	23.24	1	7.62	0.0205	2.05	34.03	0.92	8.92	0.0628	6.28	104.248	0.96	7.94	0.2254	22.54	374.164	1	8.37	0.0166	1.66	27.556	1	8.13	0.0766	7.66	127.156	1	12.26	0.0287	2.87	47.642	1	13.72	0.0552	5.52	91.632	0.85	3.51	0.0534	5.34	88.644
RN_201111_Human_Neutrophils_PRM_pRabs_LRRK2_PRM_19	65	Donor1-VPS35[D620N]_MLi2_01	0.92	8.3	0.0059	0.59	9.794	0.92	7.64	0.0095	0.95	15.77	0.46	8.96	0.0078	0.78	12.948	0.94	8.05	0.0088	0.88	14.608	0.96	8.4	0.0094	0.94	15.604	0.5	8.18	0.0033	0.33	5.478	0.96	12.27	0.0064	0.64	10.624	1	13.72	0.0164	1.64	27.224	0.85	3.53	0.0357	3.57	59.262
RN_201111_Human_Neutrophils_PRM_pRabs_LRRK2_PRM_20	65	Donor1-VPS35[D620N]_MLi2_02	0.92	8.29	0.0069	0.69	11.454	1	7.64	0.0085	0.85	14.11	0.48	8.95	0.0065	0.65	10.79	0.92	7.95	0.0066	0.66	10.956	1	8.39	0.009	0.9	14.94	0.85	8.16	0.0026	0.26	4.316	0.96	12.29	0.0067	0.67	11.122	1	13.75	0.0137	1.37	22.742	0.85	3.55	0.0341	3.41	56.606
RN_201111_Human_Neutrophils_PRM_pRabs_LRRK2_PRM_21	70	Donor2_Healthy control_DMSO_01	0.92	8.31	0.0059	0.59	9.794	1	7.64	0.0064	0.64	10.624	0.92	8.95	0.0068	0.68	11.288	0.96	7.99	0.0166	1.66	27.556	1	8.38	0.0078	0.78	12.948	0.87	8.04	0.0077	0.77	12.782	1	12.26	0.075	7.5	124.5	1	13.72	0.198	19.8	328.68	0.85	3.5	0.049	4.9	81.34
RN_201111_Human_Neutrophils_PRM_pRabs_LRRK2_PRM_22	70	Donor2_Healthy control_DMSO_02	0.96	8.29	0.0062	0.62	10.292	0.96	7.63	0.0057	0.57	9.462	0.9	8.95	0.0068	0.68	11.288	0.96	8	0.0174	1.74	28.884	0.92	8.4	0.0084	0.84	13.944	0.9	8.17	0.0042	0.42	6.972	1	12.24	0.0852	8.52	141.432	0.46	13.69	0.1854	18.54	307.764	0.85	3.51	0.0468	4.68	77.688
RN_201111_Human_Neutrophils_PRM_pRabs_LRRK2_PRM_23	70	Donor2_Healthy control_MLi2_01	0.94	8.29	0.0053	0.53	8.798	0.77	7.62	0.0081	0.81	13.446	0.9	8.92	0.0031	0.31	5.146	0.92	7.99	0.0038	0.38	6.308	1	8.38	0.0083	0.83	13.778	0.56	8.17	0.0043	0.43	7.138	1	12.22	0.0318	3.18	52.788	1	13.7	0.0755	7.55	125.33	0.88	3.51	0.0446	4.46	74.036
RN_201111_Human_Neutrophils_PRM_pRabs_LRRK2_PRM_24	70	Donor2_Healthy control_MLi2_02	0.9	8.31	0.0048	0.48	7.968	0.92	7.61	0.0053	0.53	8.798	0.9	8.91	0.0042	0.42	6.972	0.92	7.93	0.0054	0.54	8.964	1	8.35	0.0107	1.07	17.762	0.56	8.14	0.0039	0.39	6.474	1	12.24	0.0331	3.31	54.946	1	13.71	0.0792	7.92	131.472	0.85	3.69	0.0624	6.24	103.584
RN_201111_Human_Neutrophils_PRM_pRabs_LRRK2_PRM_25	71	Donor3_Healthy control_DMSO_01	0.9	8.37	0.0065	0.65	10.79	0.96	7.66	0.007	0.7	11.62	0.92	8.97	0.0053	0.53	8.798	0.94	8.01	0.0127	1.27	21.082	1	8.4	0.0083	0.83	13.778	0.44	8.2	0.0027	0.27	4.482	1	12.26	0.0655	6.55	108.73	1	13.64	0.1988	19.88	330.008	0.85	3.53	0.0361	3.61	59.926
RN_201111_Human_Neutrophils_PRM_pRabs_LRRK2_PRM_26	71	Donor3_Healthy control_DMSO_02	0.48	8.39	0.0069	0.69	11.454	0.96	7.65	0.0064	0.64	10.624	0.9	8.97	0.0034	0.34	5.644	0.96	8	0.0108	1.08	17.928	1	8.42	0.0077	0.77	12.782	0.87	8.17	0.0018	0.18	2.988	1	12.3	0.0697	6.97	115.702	1	13.72	0.1991	19.91	330.506	0.85	3.79	0.0436	4.36	72.376
RN_201111_Human_Neutrophils_PRM_pRabs_LRRK2_PRM_27	71	Donor3_Healthy control_MLi2_01	0.9	8.25	0.0058	0.58	9.628	1	7.59	0.0056	0.56	9.296	0.88	8.97	0.0031	0.31	5.146	0.92	8.04	0.0047	0.47	7.802	0.96	8.34	0.0079	0.79	13.114	0.69	8.24	0.0011	0.11	1.826	1	12.24	0.0253	2.53	41.998	1	13.65	0.1088	10.88	180.608	0.88	3.76	0.0394	3.94	65.404
RN_201111_Human_Neutrophils_PRM_pRabs_LRRK2_PRM_28	71	Donor3_Healthy control_MLi2_02	0.9	8.39	0.0068	0.68	11.288	0.92	7.69	0.006	0.6	9.96	0.87	9.09	0.0046	0.46	7.636	0.92	8.11	0.0055	0.55	9.13	1	8.45	0.0085	0.85	14.11	0.71	8.34	0.0007	0.07	1.162	1	12.29	0.0262	2.62	43.492	1	13.76	0.1254	12.54	208.164	0.85	3.54	0.0408	4.08	67.728

## Sheet: Neutrophils_IC50
Human Neutrohpils (MLi2 IC50)	pRab1					pRab3					pRab8					pRab10					pRab35					pRab43					LRRK2-pS910					LRRK2-pS935					Total-LRRK2
Replicate	Peptide Peak Found Ratio	Peptide Retention Time	Ratio To Standard	Abundance(Fmol)	Abundance(Fmol/mg)	Peptide Peak Found Ratio	Peptide Retention Time	Ratio To Standard	Abundance(Fmol)	Abundance(Fmol/mg)	Peptide Peak Found Ratio	Peptide Retention Time	Ratio To Standard	Abundance(Fmol)	Abundance(Fmol/mg)	Peptide Peak Found Ratio	Peptide Retention Time	Ratio To Standard	Abundance(Fmol)	Abundance(Fmol/mg)	Peptide Peak Found Ratio	Peptide Retention Time	Ratio To Standard	Abundance(Fmol)	Abundance(Fmol/mg)	Peptide Peak Found Ratio	Peptide Retention Time	Ratio To Standard	Abundance(Fmol)	Abundance(Fmol/mg)	Peptide Peak Found Ratio	Peptide Retention Time	Ratio To Standard	Abundance(Fmol)	Abundance(Fmol/mg)	Peptide Peak Found Ratio	Peptide Retention Time	Ratio To Standard	Abundance(Fmol)	Abundance(Fmol/mg)	Peptide Peak Found Ratio	Peptide Retention Time	Ratio To Standard	Abundance(Fmol)	Abundance(Fmol/mg)
RN_191113_Neutrophils_DMSO_PRM_01	0.96	8.48	0.0138	1.38	9.108	0.94	7.79	0.0195	1.95	12.87	0.92	9.12	0.0284	2.84	18.744	0.96	8.17	0.0345	3.45	22.77	0.73	8.69	0.0352	3.52	23.232	0.94	8.34	0.0079	0.79	5.214	1	12.25	0.0824	8.24	54.384	1	14.06	0.0795	7.95	52.47	1	3.62	0.1537	15.37	101.442
RN_191113_Neutrophils_DMSO_PRM_02	0.96	8.34	0.0129	1.29	8.514	0.94	7.82	0.0405	4.05	26.73	0.92	8.99	0.0353	3.53	23.298	0.7	8.02	0.0975	9.75	64.35	0.65	8.53	0.0446	4.46	29.436	0.9	8.19	0.0108	1.08	7.128	1	12.12	0.1995	19.95	131.67	1	13.93	0.1693	16.93	111.738	1	3.58	0.3981	39.81	262.746
RN_191113_Neutrophils_DMSO_PRM_03	0.96	8.34	0.0152	1.52	10.032	0.96	7.67	0.0253	2.53	16.698	0.92	8.99	0.0344	3.44	22.704	0.96	8.03	0.0677	6.77	44.682	0.73	8.57	0.0266	2.66	17.556	0.98	8.21	0.0133	1.33	8.778	1	12.12	0.1568	15.68	103.488	1	13.92	0.1334	13.34	88.044	1	3.57	0.3632	36.32	239.712
RN_191113_Neutrophils_1nM_MLi2_PRM_01	0.92	8.38	0.0211	2.11	13.926	0.98	7.91	0.0362	3.62	23.892	0.9	9.02	0.0428	4.28	28.248	0.96	8.09	0.0514	5.14	33.924	0.58	8.6	0.0272	2.72	17.952	0.96	8.25	0.0103	1.03	6.798	1	12.11	0.1001	10.01	66.066	1	13.94	0.0945	9.45	62.37	1	3.56	0.2547	25.47	168.102
RN_191113_Neutrophils_1nM_MLi2_PRM_02	0.9	8.3	0.0107	1.07	7.062	0.52	7.82	0.0416	4.16	27.456	0.92	8.98	0.0474	4.74	31.284	0.96	8.01	0.1175	11.75	77.55	0.6	8.52	0.0572	5.72	37.752	0.96	8.15	0.0102	1.02	6.732	1	12.12	0.1751	17.51	115.566	1	13.93	0.1593	15.93	105.138	0.5	3.57	0.4024	40.24	265.584
RN_191113_Neutrophils_1nM_MLi2_PRM_03	0.94	8.35	0.0133	1.33	8.778	0.67	7.83	0.0317	3.17	20.922	0.9	9.01	0.0344	3.44	22.704	0.94	8.05	0.0715	7.15	47.19	0.79	8.57	0.0371	3.71	24.486	0.98	8.2	0.0121	1.21	7.986	1	12.19	0.1444	14.44	95.304	1	13.97	0.1258	12.58	83.028	0.96	3.58	0.3631	36.31	239.646
RN_191113_Neutrophils_3nM_MLi2_PRM_01	0.96	8.28	0.0205	2.05	13.53	0.96	7.82	0.0431	4.31	28.446	0.92	8.97	0.0507	5.07	33.462	0.96	8.01	0.0612	6.12	40.392	0.75	8.52	0.0483	4.83	31.878	0.98	8.12	0.0121	1.21	7.986	1	12.12	0.097	9.7	64.02	1	13.92	0.0992	9.92	65.472	0.96	3.56	0.2632	26.32	173.712
RN_191113_Neutrophils_3nM_MLi2_PRM_02	0.92	8.38	0.0118	1.18	7.788	0.96	7.73	0.0252	2.52	16.632	0.92	9.05	0.04	4	26.4	0.96	8.09	0.111	11.1	73.26	0.71	8.6	0.0345	3.45	22.77	0.98	8.24	0.0119	1.19	7.854	1	12.19	0.1696	16.96	111.936	1	13.98	0.1473	14.73	97.218	1	3.61	0.4128	41.28	272.448
RN_191113_Neutrophils_3nM_MLi2_PRM_03	0.94	8.34	0.0147	1.47	9.702	1	7.69	0.0301	3.01	19.866	0.92	9	0.0389	3.89	25.674	0.96	8.06	0.0769	7.69	50.754	0.62	8.56	0.032	3.2	21.12	0.98	8.19	0.0142	1.42	9.372	1	12.08	0.1501	15.01	99.066	1	13.75	0.1344	13.44	88.704	1	3.57	0.3932	39.32	259.512
RN_191113_Neutrophils_10nM_MLi2_PRM_01	0.96	8.47	0.0232	2.32	15.312	0.98	8.02	0.0461	4.61	30.426	0.92	9.12	0.0527	5.27	34.782	0.96	8.18	0.0731	7.31	48.246	0.69	8.66	0.026	2.6	17.16	0.98	8.32	0.0146	1.46	9.636	1	12.2	0.0893	8.93	58.938	1	14	0.0898	8.98	59.268	0.96	3.6	0.2689	26.89	177.474
RN_191113_Neutrophils_10nM_MLi2_PRM_02	0.94	8.33	0.0104	1.04	6.864	0.5	7.84	0.0252	2.52	16.632	0.9	8.97	0.0348	3.48	22.968	0.96	8.05	0.11	11	72.6	0.6	8.55	0.0347	3.47	22.902	0.98	8.16	0.0162	1.62	10.692	1	12.06	0.139	13.9	91.74	1	13.87	0.1257	12.57	82.962	1	3.54	0.407	40.7	268.62
RN_191113_Neutrophils_10nM_MLi2_PRM_03	0.31	8.29	0.0139	1.39	9.174	0.96	7.78	0.0318	3.18	20.988	0.9	8.96	0.0384	3.84	25.344	0.94	7.97	0.0776	7.76	51.216	0.71	8.51	0.0408	4.08	26.928	0.98	8.18	0.0167	1.67	11.022	1	12.05	0.1405	14.05	92.73	1	13.85	0.1107	11.07	73.062	1	3.54	0.3291	32.91	217.206
RN_191113_Neutrophils_30nM_MLi2_PRM_01	0.46	8.41	0.023	2.3	15.18	0.98	7.9	0.044	4.4	29.04	0.92	9.02	0.0511	5.11	33.726	0.96	8.07	0.0668	6.68	44.088	0.52	8.61	0.0888	8.88	58.608	0.94	8.18	0.0197	1.97	13.002	1	12.15	0.05	5	33	1	13.95	0.0462	4.62	30.492	1	3.61	0.27	27	178.2
RN_191113_Neutrophils_30nM_MLi2_PRM_02	0.92	8.23	0.0117	1.17	7.722	0.67	7.71	0.0363	3.63	23.958	0.92	8.91	0.04	4	26.4	0.96	7.93	0.1243	12.43	82.038	0.63	8.46	0.0456	4.56	30.096	0.98	8.08	0.0188	1.88	12.408	1	12.03	0.0861	8.61	56.826	0.92	13.81	0.0741	7.41	48.906	1	3.48	0.4314	43.14	284.724
RN_191113_Neutrophils_30nM_MLi2_PRM_03	0.96	8.16	0.0137	1.37	9.042	0.96	7.62	0.0349	3.49	23.034	0.92	8.82	0.0436	4.36	28.776	0.96	7.86	0.0901	9.01	59.466	0.81	8.37	0.0574	5.74	37.884	0.98	7.97	0.0218	2.18	14.388	1	11.96	0.0875	8.75	57.75	0.96	13.77	0.0691	6.91	45.606	1	3.48	0.3248	32.48	214.368
RN_191113_Neutrophils_100nM_MLi2_PRM_01	0.96	8.34	0.0194	1.94	12.804	0.52	7.79	0.036	3.6	23.76	0.92	8.98	0.0381	3.81	25.146	0.94	8	0.0257	2.57	16.962	0.6	8.54	0.0558	5.58	36.828	0.96	8.14	0.0063	0.63	4.158	1	12.11	0.0125	1.25	8.25	1	13.9	0.0128	1.28	8.448	1	3.57	0.232	23.2	153.12
RN_191113_Neutrophils_100nM_MLi2_PRM_02	0.92	8.39	0.0118	1.18	7.788	0.54	7.87	0.0392	3.92	25.872	0.92	9.04	0.025	2.5	16.5	0.9	8.08	0.0305	3.05	20.13	0.71	8.61	0.0541	5.41	35.706	0.96	8.26	0.0044	0.44	2.904	1	12.09	0.0178	1.78	11.748	1	13.86	0.0181	1.81	11.946	1	3.57	0.376	37.6	248.16
RN_191113_Neutrophils_100nM_MLi2_PRM_03	0.88	8.34	0.0112	1.12	7.392	0.92	7.78	0.0234	2.34	15.444	0.92	8.99	0.0238	2.38	15.708	0.96	8.02	0.0226	2.26	14.916	0.69	8.55	0.0501	5.01	33.066	0.98	8.18	0.0052	0.52	3.432	1	12.13	0.014	1.4	9.24	1	13.96	0.0127	1.27	8.382	1	3.55	0.2471	24.71	163.086
RN_191113_Neutrophils_300nM_MLi2_PRM_01	0.96	8.02	0.0222	2.22	14.652	0.98	7.35	0.0298	2.98	19.668	0.92	8.72	0.0349	3.49	23.034	0.94	7.75	0.01	1	6.6	0.73	8.24	0.0216	2.16	14.256	0.85	7.86	0.0016	0.16	1.056	1	11.87	0.006	0.6	3.96	0.96	13.62	0.0056	0.56	3.696	1	3.38	0.2284	22.84	150.744
RN_191113_Neutrophils_300nM_MLi2_PRM_02	0.96	8.13	0.0099	0.99	6.534	0.96	7.54	0.0187	1.87	12.342	0.9	8.86	0.0141	1.41	9.306	0.96	7.78	0.0084	0.84	5.544	0.79	8.35	0.0171	1.71	11.286	0.81	8.02	0.0005	0.05	0.33	1	12.01	0.0082	0.82	5.412	1	13.74	0.0067	0.67	4.422	1	3.33	0.2763	27.63	182.358
RN_191113_Neutrophils_300nM_MLi2_PRM_03	0.96	8.34	0.0134	1.34	8.844	0.96	7.65	0.0232	2.32	15.312	0.92	9.03	0.02	2	13.2	0.85	8.01	0.0104	1.04	6.864	0.77	8.58	0.0288	2.88	19.008	0.94	8.19	0.0022	0.22	1.452	1	12.18	0.0103	1.03	6.798	1	13.85	0.0063	0.63	4.158	1	3.52	0.342	34.2	225.72

## Sheet: pRabs_21min_PRM_QE HF-X
Method of Q Exactive HF-X			Method of Q Exactive HF-X			Method of Q Exactive HF-X
Overall method settings			Overall method settings			Overall method settings
Global Settings			Global Settings			Global Settings
Use lock masses off			Use lock masses off			Use lock masses off
Lock mass injection ―			Lock mass injection ―			Lock mass injection ―
Chrom. peak width (FWHM) 15 s			Chrom. peak width (FWHM) 15 s			Chrom. peak width (FWHM) 15 s
Time			Time			Time
Method duration 21.00 min			Method duration 21.00 min			Method duration 21.00 min
Customized Tolerances (+/-)			Customized Tolerances (+/-)			Customized Tolerances (+/-)
Lock Masses ―			Lock Masses ―			Lock Masses ―
Inclusion ―			Inclusion ―			Inclusion ―
Exclusion ―			Exclusion ―			Exclusion ―
Neutral Loss ―			Neutral Loss ―			Neutral Loss ―
Mass Tags ―			Mass Tags ―			Mass Tags ―
Dynamic Exclusion ―			Dynamic Exclusion ―			Dynamic Exclusion ―
Experiments			Experiments			Experiments
Full MS — SIM			Full MS — SIM			Full MS — SIM
General			General			General
Runtime 0 to 21 min			Runtime 0 to 21 min			Runtime 0 to 21 min
Polarity positive			Polarity positive			Polarity positive
In-source CID 0.0 eV			In-source CID 0.0 eV			In-source CID 0.0 eV
Full MS — SIM			Full MS — SIM			Full MS — SIM
Microscans 1			Microscans 1			Microscans 1
Resolution 120,000			Resolution 120,000			Resolution 120,000
AGC target 3e6			AGC target 3e6			AGC target 3e6
Maximum IT 50 ms			Maximum IT 50 ms			Maximum IT 50 ms
Number of scan ranges 1			Number of scan ranges 1			Number of scan ranges 1
Scan range 300 to 800 m/z			Scan range 300 to 800 m/z			Scan range 300 to 800 m/z
Spectrum data type Profile			Spectrum data type Profile			Spectrum data type Profile
PRM			PRM			PRM
General			General			General
Runtime 0 to 21 min			Runtime 0 to 21 min			Runtime 0 to 21 min
Polarity positive			Polarity positive			Polarity positive
In-source CID 0.0 eV			In-source CID 0.0 eV			In-source CID 0.0 eV
Dynamic RT on			Dynamic RT off			Dynamic RT off
Default charge state 2			Default charge state 2			Default charge state 2
Inclusion on			Inclusion on			Inclusion on
MS²			MS²			MS²
Microscans 1			Microscans 1			Microscans 1
Resolution 30,000			Resolution 30,000			Resolution 30,000
AGC target 1e5			AGC target 1e5			AGC target 1e5
Maximum IT 250 ms			Maximum IT 300 ms			Maximum IT 300 ms
Loop count 12			Loop count 10			Loop count 10
MSX count 1			MSX count 1			MSX count 1
MSX isochronous ITs ―			MSX isochronous ITs ―			MSX isochronous ITs ―
Isolation window 0.7 m/z			Isolation window 0.7 m/z			Isolation window 0.7 m/z
Isolation offset 0.0 m/z			Isolation offset 0.0 m/z			Isolation offset 0.0 m/z
Fixed first mass ―			Fixed first mass ―			Fixed first mass ―
(N)CE / stepped (N)CE nce: 27			(N)CE / stepped (N)CE nce: 27			(N)CE / stepped (N)CE nce: 27
Spectrum data type Profile			Spectrum data type Profile			Spectrum data type Profile
Setup			Setup			Setup
Tunefiles			Tunefiles			Tunefiles
General			General			General
Switch Count 0			Switch Count 0			Switch Count 0
Base Tunefile C:\Xcalibur\Tune Files\EVO_NSI.mstune			Base Tunefile C:\Xcalibur\Tune Files\EVO_NSI.mstune			Base Tunefile C:\Xcalibur\Tune Files\EVO_NSI.mstune
Contact Closure			Contact Closure			Contact Closure
General			General			General
Used False			Used False			Used False
Start in Closed True			Start in Closed True			Start in Closed True
Switch Count 0			Switch Count 0			Switch Count 0
Syringe			Syringe			Syringe
General			General			General
Used False			Used False			Used False
Start in OFF True			Start in OFF True			Start in OFF True
Stop at end of run False			Stop at end of run False			Stop at end of run False
Switch Count 0			Switch Count 0			Switch Count 0
Pump setup			Pump setup			Pump setup
Syringe type Hamilton			Syringe type Hamilton			Syringe type Hamilton
Flow rate 3.000 µL/min			Flow rate 3.000 µL/min			Flow rate 3.000 µL/min
Inner diameter 2.303 mm			Inner diameter 2.303 mm			Inner diameter 2.303 mm
Volume 250 µL			Volume 250 µL			Volume 250 µL
Divert Valve A			Divert Valve A			Divert Valve A
General			General			General
Used False			Used False			Used False
Start in 1-2 True			Start in 1-2 True			Start in 1-2 True
Switch Count 0			Switch Count 0			Switch Count 0
Divert Valve B			Divert Valve B			Divert Valve B
General			General			General
Used False			Used False			Used False
Start in 1-2 True			Start in 1-2 True			Start in 1-2 True
Switch Count 0			Switch Count 0			Switch Count 0
Lock Masses			Lock Masses			Lock Masses
(no entries)			(no entries)			(no entries)
Inclusion List			Inclusion List			Inclusion List
41 entries			4 entries			4 entries
Mass Formula Species CS Polarity Start End (N)CE MSX ID Comment			Mass Formula Species CS Polarity Start End (N)CE MSX ID Comment			Mass Formula Species CS Polarity Start End (N)CE MSX ID Comment
[m/z] [M] [z] [min] [min]			[m/z] [M] [z] [min] [min]			[m/z] [M] [z] [min] [min]
493.76830 2 Positive 1.84 3.44 27 SSAAPPPPPR			686.32648 2 Positive 8.00 10.68 27 FRT[+79.966331]			684.80284 2 Positive 7.40 9.30 27 FHT[+79.966331]
(heavy)			ITTAYYR (light)			ITTSYYR (light)
613.31677 2 Positive 2.30 3.90 27 GISNEGQNASIK			691.33061 2 Positive 8.00 10.68 27 FRT[+79.966331]			689.80697 2 Positive 7.40 9.30 27 FHT[+79.966331]
(heavy)			ITTAYYR (heavy)			ITTSYYR (heavy)
496.28675 2 Positive 2.58 4.18 27 HVLTSIGEK			457.88674 3 Positive 8.00 10.68 27 FRT[+79.966331]			456.87098 3 Positive 7.40 9.30 27 FHT[+79.966331]
(heavy)			ITTAYYR (light)			ITTSYYR (light)
451.28348 2 Positive 3.34 4.94 27 DIPVPKPK (heavy)			461.22283 3 Positive 8.00 10.68 27 FRT[+79.966331]			460.20707 3 Positive 7.40 9.30 27 FHT[+79.966331]
447.87759 3 Positive 4.00 5.70 27 IGDEDGQFPAHR			ITTAYYR (heavy)			ITTSYYR (heavy)
(light)
451.21368 3 Positive 4.00 5.70 27 IGDEDGQFPAHR			Exclusion List			Exclusion List
(heavy)			(no entries)			(no entries)
422.73636 2 Positive 4.40 6.00 27 IGDYAGIK (heavy)
694.32393 2 Positive 6.92 8.20 27 YRT[+79.966331]			Neutral Losses			Neutral Losses
ITTAYYR (light)			(no entries)			(no entries)
699.32807 2 Positive 6.92 8.20 27 YRT[+79.966331]
ITTAYYR (heavy)			Mass Tags			Mass Tags
463.21838 3 Positive 6.92 8.20 27 YRT[+79.966331]			(no entries)			(no entries)
ITTAYYR (light)
466.55447 3 Positive 6.92 8.20 27 YRT[+79.966331]
ITTAYYR (heavy)
684.80284 2 Positive 7.20 8.80 27 FHT[+79.966331]
ITTSYYR (light)
689.80697 2 Positive 7.20 8.80 27 FHT[+79.966331]
ITTSYYR (heavy)
456.87098 3 Positive 7.20 8.80 27 FHT[+79.966331]
ITTSYYR (light)
460.20707 3 Positive 7.20 8.80 27 FHT[+79.966331]
ITTSYYR (heavy)
707.82940 2 Positive 7.40 9.00 27 FHT[+79.966331]
ITTSYYR (light)
712.83350 2 Positive 7.40 9.00 27 FHT[+79.966331]
ITTSYYR (heavy)
472.22202 3 Positive 7.40 9.00 27 FRT[+79.966331]
ITQSYYR (light)
475.55810 3 Positive 7.40 9.00 27 FRT[+79.966331]
ITQSYYR (heavy)
687.31611 2 Positive 7.60 8.90 27 FRT[+79.966331]
ITSSYYR (light)
692.32024 2 Positive 7.60 8.90 27 FRT[+79.966331]
ITSSYYR (heavy)
458.54650 3 Positive 7.60 8.90 27 FRT[+79.966331]
ITSSYYR (light)
461.88259 3 Positive 7.60 8.90 27 FRT[+79.966331]
ITSSYYR (heavy)
694.32393 2 Positive 7.60 9.09 27 FRT[+79.966331]
ITSTYYR (light)
699.32807 2 Positive 7.60 9.09 27 FRT[+79.966331]
ITSTYYR (heavy)
463.21838 3 Positive 7.60 9.09 27 FRT[+79.966331]
ITSTYYR (light)
466.55447 3 Positive 7.60 9.09 27 FRT[+79.966331]
ITSTYYR (heavy)
645.78992 2 Positive 8.00 10.00 27 SNS[+79.966331]
ISVGEVYR (light)
650.79406 2 Positive 8.00 10.00 27 SNS[+79.966331]
ISVGEVYR (heavy)
686.32648 2 Positive 8.20 9.80 27 FRT[+79.966331]
ITTAYYR (light)
691.33061 2 Positive 8.20 9.80 27 FRT[+79.966331]
ITTAYYR (heavy)
457.88674 3 Positive 8.20 9.80 27 FRT[+79.966331]
ITTAYYR (light)
461.22283 3 Positive 8.20 9.80 27 FRT[+79.966331]
ITTAYYR (heavy)
773.89558 2 Positive 8.90 10.50 27 ELGQSGVDTYLQTK
(heavy)
558.32598 2 Positive 10.55 12.15 27 GLILVGGYGTR
(heavy)
745.39247 2 Positive 11.22 12.82 27 SFANQPLEVVYSK
(heavy)
639.29479 3 Positive 12.50 14.50 27 HSNS[+79.966331]
LGPVFDHEDLLR
(light)
642.63088 3 Positive 12.50 14.50 27 HSNS[+79.966331]
LGPVFDHEDLLR
(heavy)
498.80181 2 Positive 13.34 14.94 27 LTILEELR (heavy)
680.37355 2 Positive 14.40 16.00 27 ELASGLSFPVGFK
(heavy)
787.42123 2 Positive 15.82 17.42 27 LSSEAPALFQFDLK
(heavy)
Exclusion List
(no entries)
Neutral Losses
(no entries)
Mass Tags
(no entries)
