# Supplementary material for: Development of a multiplexed targeted mass spectrometry assay for LRRK2-phosphorylated Rabs and Ser910/Ser935 biomarker sites
Source: Biochem J. 2021 Jan 22;478(2):299–326. doi: 10.1042/BCJ20200930 (PMC7833208; doi:10.1042/BCJ20200930)
Supplement: Supplementary Table S3 [file BCJ-478-299-s3.xlsx]

## Sheet: VPS35_Wt_D620N_IC50_Total Rabs
Total Rabs	Total Rab1A										Total Rab1B							Total Rab8A									Total Rab10										Total Rab35
Replicate	Precursor Peak Found Ratio	Best Retention Time	Max Fwhm	Min Start Time	Max End Time	Total Area (FADDTYTESYISTIGVDFK z=2)	Total Area (FADDTYTESYISTIGVDFK z=3)	Total Area (EFADSLGIPFLETSAK z=2)	Σ-Intensity	Normalized intensity	Precursor Peak Found Ratio	Best Retention Time	Max Fwhm	Min Start Time	Max End Time	Total Area (EFADSLGVPFLETSAK z=2)	Normalized intensity	Precursor Peak Found Ratio	Best Retention Time	Max Fwhm	Min Start Time	Max End Time	Total Area (NIEEHASADVEK z=2)	Total Area (NIEEHASADVEK z=3)	Σ-Intensity	Normalized intensity	Precursor Peak Found Ratio	Best Retention Time	Max Fwhm	Min Start Time	Max End Time	Total Area (NIDEHANEDVER z=3)	Total Area (FHTITTSYYR z=3)	Total Area (AFLTLAEDILR z=2)	Σ-Intensity	Normalized intensity	Precursor Peak Found Ratio	Best Retention Time	Max Fwhm	Min Start Time	Max End Time	Total Area (DYDHLFK z=2)	Total Area (WLHEINQNCDDVCR z=2)	Σ-Intensity	Normalized intensity
RN_200824_VPS35_Wt_DMSO_tRABs_PRM_01	0.92	36.72	0.18	36.58	36.83	17743924	263902560	10088123	291734607	1.18567	1	36.27	0.25	36.27	36.66	169350704	1.00537	0.91	7.58	0.19	7.35	7.81	9207249	39663024	48870273	1.23383	1	7.12	0.15	6.83	7.34	109936448	168263520	143696176	421896144	1.24252	1	36.18	0.2	36.05	36.34	13416287	36831404	50247691	0.892931
RN_200824_VPS35_Wt_DMSO_tRABs_PRM_02	0.92	36.94	0.23	36.8	37.13	16263579	218457296	11330340	246051215	1	1	36.66	0.24	36.55	36.96	242277424	1.43831	0.91	7.72	0.19	7.45	8.13	9808992	27716336	37525328	0.947405	1	7.19	0.15	6.69	7.46	98794664	192390384	157496944	448681992	1.32141	1	36.42	0.19	36.3	36.57	14212343	33925996	48138339	0.855446
RN_200824_VPS35_Wt_DMSO_tRABs_PRM_03	0.92	36.97	0.26	36.83	37.16	23022446	323020832	6840554	352883832	1.43419	1	36.77	0.26	36.49	37.04	200256992	1.18885	0.91	6.88	0.25	6.88	7.89	11026760	36977112	48003872	1.21196	1	7.13	0.15	6.72	7.55	108131864	175396160	182150096	465678120	1.37146	1	36.5	0.19	36.31	36.65	19404312	33712548	53116860	0.943917
RN_200824_VPS35_Wt_03nM_MLi2_tRABs_PRM_01	0.92	36.97	0.2	36.86	37.46	4599517	121464256	7557642	133621415	0.543063	1	36.85	0.28	36.44	37.32	113614088	0.674483	0.91	7.67	0.24	7.35	8.26	4540321	34291240	38831561	0.980384	1	7.09	0.16	6.74	7.49	105231752	136729360	52338636	294299748	0.866738	0.7	36.67	0.19	36.23	37.2	12466989	46423084	58890073	1.04651
RN_200824_VPS35_Wt_03nM_MLi2_tRABs_PRM_02	0.83	37.02	0.38	36.64	37.38	13319299	168130160	4284746	185734205	0.75486	1	36.71	0.26	36.3	37.26	142501168	0.845974	0.82	7.58	0.23	7.4	8.22	5729392	39210548	44939940	1.1346	1	7.11	0.13	6.74	7.44	96584104	160943808	75054088	332582000	0.979483	0.6	36.56	0.33	36.01	37.06	20055776	39384904	59440680	1.0563
RN_200824_VPS35_Wt_03nM_MLi2_tRABs_PRM_03	0.75	36.75	0.24	36.69	37.33	6459971	200432160	11978497	218870628	0.889533	1	36.6	0.31	36.08	36.99	134974816	0.801293	0.82	7.51	0.21	7.33	8.07	8163851	41572840	49736691	1.25571	1	7.04	0.15	6.62	7.42	121994608	151471440	66082496	339548544	1	0.7	36.4	0.26	35.99	36.7	10314128	34758664	45072792	0.80097
RN_200824_VPS35_Wt_3nM_MLi2_tRABs_PRM_01	0.5	37.46	0.96	36.42	37.49	3086131	100251136	3801906	107139173	0.435434	0.75	36.38	0.24	36.08	36.99	175004816	1.03894	0.82	7.62	0.17	7.35	8.26	4701999	25714908	30416907	0.767938	1	7.16	0.16	6.75	7.62	97251704	128858192	38880444	264990340	0.78042	0.8	36.37	0.3	35.9	36.62	11451044	36569300	48020344	0.853349
RN_200824_VPS35_Wt_3nM_MLi2_tRABs_PRM_02	0.75	36.55	0.36	36.36	37.27	10691905	286759040	3151149	300602094	1.22171	1	36.58	0.38	36.14	37.1	201321888	1.19517	0.73	7.61	0.18	7.43	8.3	2855105	27559654	30414759	0.767884	1	7.16	0.16	6.8	7.84	71703072	122698040	91134456	285535568	0.840927	0.9	36.54	0.27	36.04	36.7	18448140	34064952	52513092	0.933188
RN_200824_VPS35_Wt_3nM_MLi2_tRABs_PRM_03	0.92	36.53	0.3	36.14	36.94	9397542	130280568	1806339	141484449	0.57502	1	36.22	0.32	35.61	36.91	87451584	0.519166	0.82	7.35	0.16	7.17	7.85	6538016	28330686	34868702	0.880333	1	6.92	0.2	6.51	7.91	102039456	128089640	72484560	302613656	0.891224	0.5	36.11	0.36	35.42	36.58	7242868	47307044	54549912	0.969384
RN_200824_VPS35_Wt_1nM_MLi2_tRABs_PRM_01	0.92	36.28	0.33	36.14	37.08	12904265	240348560	5618277	258871102	1.0521	1	36.33	0.29	35.42	36.74	185408352	1.1007	0.73	7.44	0.14	7.22	7.9	5836617	30955346	36791963	0.92889	1	6.97	0.14	6.71	7.61	86696176	132911016	39347400	258954592	0.762644	0.7	36.26	0.24	35.63	36.78	17585764	46928160	64513924	1.14645
RN_200824_VPS35_Wt_1nM_MLi2_tRABs_PRM_02	0.83	36.28	0.28	36.28	37.35	8468034	207048480	10937374	226453888	0.920353	0.92	36.52	0.28	36.11	36.88	159775328	0.948524	0.91	7.58	0.21	7.36	8.26	6283173	43152456	49435629	1.24811	1	7.1	0.15	6.69	7.92	116918352	107175216	52842596	276936164	0.815601	0.8	36.51	0.21	35.85	36.89	19956518	41708748	61665266	1.09583
RN_200824_VPS35_Wt_1nM_MLi2_tRABs_PRM_03	0.92	36.69	0.23	36.14	37.24	7449137	116579664	7134299	131163100	0.533072	1	36.44	0.27	36.25	36.88	95636032	0.567754	0.73	7.53	0.21	7.4	8.08	4890939	24936116	29827055	0.753046	1	7.13	0.15	6.97	7.82	117584864	133015224	54742076	305342164	0.899259	0.6	36.43	0.36	35.93	36.54	13550206	39797744	53347950	0.948024
RN_200824_VPS35_Wt_10nM_MLi2_tRABs_PRM_01	0.92	36.4	0.25	36.12	36.65	12475687	269237504	12536419	294249610	1.19589	1	36.03	0.39	35.32	36.45	199331952	1.18336	1	7.31	0.14	7.13	7.81	8353626	42568108	50921734	1.28563	1	6.88	0.12	6.53	7.52	122993856	142857328	64715080	330566264	0.973546	1	35.72	0.22	35.47	36.16	18578698	35497816	54076514	0.960971
RN_200824_VPS35_Wt_10nM_MLi2_tRABs_PRM_02	0.92	36.69	0.3	36.41	36.91	15989732	346442688	3118268	365550688	1.48567	1	36.24	0.28	36.08	36.65	239657120	1.42275	0.82	7.52	0.23	7.25	8.12	6244116	21413272	27657388	0.698268	1	7.07	0.15	6.83	7.76	85287312	152152960	146062384	383502656	1.12945	1	36.26	0.25	35.86	36.36	20127352	44603224	64730576	1.1503
RN_200824_VPS35_Wt_10nM_MLi2_tRABs_PRM_03	0.92	36.47	0.31	36.22	36.72	24954528	355755424	3152525	383862477	1.56009	1	36.16	0.31	35.97	36.57	237503792	1.40997	1	7.49	0.2	7.35	7.72	11618925	30543688	42162613	1.06448	1	7.04	0.16	6.86	7.27	145007424	160716160	159961536	465685120	1.37148	1	35.84	0.24	35.7	36.24	20985108	45303288	66288396	1.17798
RN_200824_VPS35_Wt_30nM_MLi2_tRABs_PRM_01	0.92	36.28	0.27	36.22	36.8	9033158	26432340	6608035	42073533	0.170995	1	36.19	0.26	35.75	36.96	149407952	0.886977	0.73	7.49	0.22	7.35	7.99	4626371	39907884	44534255	1.12436	1	7.05	0.14	6.68	7.6	124456736	156405760	67150848	348013344	1.02493	0.9	35.99	0.27	35.74	36.32	15721259	40551528	56272787	1
RN_200824_VPS35_Wt_30nM_MLi2_tRABs_PRM_02	0.92	36.64	0.29	36.64	37.11	12259290	135334016	1580856	149174162	0.606273	1	36.63	0.31	36.22	37.1	129528136	0.768958	0.73	7.72	0.18	7.31	8.13	4395806	25576808	29972614	0.756721	1	7.1	0.17	6.74	7.83	75171912	172314848	72669960	320156720	0.942889	0.9	36.37	0.3	35.96	36.59	18764248	43825872	62590120	1.11226
RN_200824_VPS35_Wt_30nM_MLi2_tRABs_PRM_03	0.92	36.58	0.29	36.34	36.86	12566584	190060192	3520738	206147514	0.837824	1	36.27	0.38	35.94	36.71	144912608	0.86029	0.91	7.44	0.16	7.22	8.03	6651568	32956962	39608530	1	1	7.05	0.14	6.67	7.64	112199240	171593376	92320584	376113200	1.10769	1	36.05	0.2	35.71	36.35	17997690	38228368	56226058	0.99917
RN_200824_VPS35_Wt_100nM_MLi2_tRABs_PRM_01	0.83	36.28	0.29	36.08	36.8	20853024	299986624	9897254	330736902	1.34418	1	36.27	0.26	35.97	36.52	168446256	1	0.91	7.46	0.24	7.15	7.92	11359132	49842012	61201144	1.54515	1	7.03	0.15	6.67	7.61	124753488	144779376	149770528	419303392	1.23488	0.8	35.93	0.21	35.41	36.4	27431686	58269912	85701598	1.52297
RN_200824_VPS35_Wt_100nM_MLi2_tRABs_PRM_02	0.92	36.44	0.26	36.3	36.74	17770842	319604128	3849854	341224824	1.3868	1	36.21	0.25	35.99	36.49	181796288	1.07925	0.82	7.34	0.32	7.11	7.8	6422969	28883140	35306109	0.891376	1	6.93	0.15	6.59	7.57	98725640	161856032	163863056	424444728	1.25003	0.8	35.88	0.24	35.71	36.29	30163582	34400136	64563718	1.14733
RN_200824_VPS35_Wt_100nM_MLi2_tRABs_PRM_03	0.92	36.6	0.26	36.41	36.82	16834216	292228544	7368016	316430776	1.28604	1	36.27	0.32	36.08	36.6	156806608	0.9309	1	7.63	0.2	7.4	8.04	6096204	34162504	40258708	1.01642	0.36	7.1	0.14	6.96	7.65	103341448	154138816	155159568	412639832	1.21526	0.7	35.9	0.23	35.82	36.45	24506726	33949544	58456270	1.0388
RN_200824_VPS35_D620N_DMSO_tRABs_PRM_01	1	36.74	0.22	36.33	37.07	17150526	23315626	316067456	356533608	1.11893	0.92	36.52	0.24	35.94	36.82	194835712	1.07175	0.73	7.67	0.22	7.08	7.9	11216664	41718244	52934908	1.17459	1	7.17	0.14	6.85	7.58	147997984	133130744	103425144	384553872	1.2191	0.91	20.28	0.2	19.69	20.28	50258364	88643824	138902188	0.710486
RN_200824_VPS35_D620N_DMSO_tRABs_PRM_02	1	36.47	0.22	36.36	36.8	35591884	28052422	489526848	553171154	1.73605	1	36.32	0.34	36.08	36.63	315780640	1.73704	0.91	7.48	0.48	7.02	7.69	15820585	47964056	63784641	1.41534	1	7	0.16	6.87	7.21	128919504	112271136	167200720	408391360	1.29467	0.27	20.13	0.33	19.52	20.24	144288736	140934416	285223152	1.45892
RN_200824_VPS35_D620N_DMSO_tRABs_PRM_03	1	36.66	0.22	36.44	37.07	20296034	22750776	375308064	418354874	1.31295	1	36.46	0.34	35.94	36.79	234535392	1.29013	0.73	7.66	0.19	7.15	7.93	9774170	32415358	42189528	0.936156	1	7.17	0.14	7	7.43	124069824	124950008	113164864	362184696	1.14819	0.18	20.3	0.58	19.59	20.3	51976604	112567248	164543852	0.841644
RN_200824_VPS35_D620N_03nM_MLi2_tRABs_PRM_01	1	36.2	0.22	35.73	36.59	19265162	19185262	219082368	257532792	0.808229	1	36.09	0.34	35.64	36.75	155799392	0.857017	0.73	7.13	0.16	6.86	7.9	14084102	46468796	60552898	1.34363	1	7.02	0.12	6.81	7.29	80853456	110379920	124206856	315440232	1	0.18	19.71	0.23	19.35	19.76	40030416	130618728	170649144	0.872872
RN_200824_VPS35_D620N_03nM_MLi2_tRABs_PRM_02	1	36.5	0.25	36.33	36.77	34905524	30835194	316161408	381902126	1.19854	1	36.33	0.34	35.78	36.74	298380160	1.64132	0.27	7.8	0.08	7.38	7.89			0	0	1	7.13	0.18	6.86	7.33	14225796	127129928	146326288	287682012	0.912002	0.91	20.12	0.15	19.59	20.14	72947656	136925984	209873640	1.07351
RN_200824_VPS35_D620N_03nM_MLi2_tRABs_PRM_03	1	36.55	0.22	36.42	36.75	33900216	29419190	290921952	354241358	1.11173	1	36.3	0.39	35.83	36.71	273600128	1.50501	0.55	7.63	0.52	7.04	7.81	3891624	15290316	19181940	0.425634	1	7.11	0.17	6.72	7.95	55490636	115588592	112036768	283115996	0.897527	0.09	19.98	0.26	19.43	20.03	40716964	135550720	176267684	0.901611
RN_200824_VPS35_D620N_1nM_MLi2_tRABs_PRM_01	1	36.12	0.21	35.96	36.37	21928744	17254598	174887104	214070446	0.671829	1	35.89	0.3	35.37	36.31	142517200	0.783955	0.27	7.58	0.47	7.08	8.08	7079303	31375890	38455193	0.853294	1	7.11	0.15	6.71	7.83	102417640	88219752	71774824	262412216	0.831892	0.27	19.66	0.23	19.21	19.66	43194040	90419848	133613888	0.683436
RN_200824_VPS35_D620N_1nM_MLi2_tRABs_PRM_02	1	36.37	0.19	36.18	36.54	25803372	22336146	276783776	324923294	1.01972	1	36.11	0.32	35.65	36.42	179190544	0.985687	0.82	7.35	0.36	6.99	7.67	7879833	21052100	28931933	0.641979	1	6.97	0.15	6.79	7.18	64313616	144520368	112913728	321747712	1.02	0.36	19.92	0.21	19.31	20.04	96163136	99526040	195689176	1.00095
RN_200824_VPS35_D620N_1nM_MLi2_tRABs_PRM_03	1	36.55	0.23	36.33	36.72	22926344	19510864	222655168	265092376	0.831954	0.92	36.27	0.33	35.91	36.74	174448592	0.959602	0.91	7.5	0.39	7.18	8.04	9565560	37572676	47138236	1.04596	1	7.01	0.15	6.63	7.63	111760408	93349136	86550720	291660264	0.924613	0.91	20.1	0.6	19.31	20.12	107268384	109979280	217247664	1.11122
RN_200824_VPS35_D620N_3nM_MLi2_tRABs_PRM_01	1	36.14	0.25	35.95	36.28	26085306	21180914	332430528	379696748	1.19162	1	35.91	0.32	35.34	36.38	252722384	1.39017	0.91	6.99	0.17	6.81	7.62	11946330	33120430	45066760	1	1	6.92	0.15	6.67	7.37	113771480	128535832	131598216	373905528	1.18535	1	19.77	0.25	19.12	19.82	97175624	110127416	207303040	1.06036
RN_200824_VPS35_D620N_3nM_MLi2_tRABs_PRM_02	1	36.76	0.19	36.62	37.01	43064816	28756992	374832640	446654448	1.40176	1	36.53	0.4	36.04	36.97	201641648	1.10918	0.82	7.72	0.22	7.22	8	12421040	33130572	45551612	1.01076	1	7.22	0.16	7.02	7.53	82916096	140616416	146374112	369906624	1.17267	0.91	20.34	0.19	19.97	20.35	53851528	131429248	185280776	0.947713
RN_200824_VPS35_D620N_3nM_MLi2_tRABs_PRM_03	1	36.2	0.24	36.03	36.39	28912896	22136666	267588800	318638362	1	1	36	0.22	35.42	36.3	167317328	0.920375	1	7.44	0.18	7.26	7.72	8685437	41872012	50557449	1.12183	1	6.97	0.13	6.83	7.14	139468624	141079776	100527016	381075416	1.20807	0.91	19.7	0.15	19.43	19.73	27791666	129296944	157088610	0.80351
RN_200824_VPS35_D620N_10nM_MLi2_tRABs_PRM_01	1	36.42	0.3	36.09	36.8	23812382	27895954	190937760	242646096	0.761509	1	36.22	0.36	35.75	36.6	171860944	0.945368	0.82	7.49	0.23	7.36	7.76	4580298	26494968	31075266	0.689538	1	7.1	0.15	6.81	7.52	117118984	104263672	74388072	295770728	0.937644	0.91	20.05	0.2	19.41	20.31	106367152	97338064	203705216	1.04195
RN_200824_VPS35_D620N_10nM_MLi2_tRABs_PRM_02	1	36.64	0.21	36.45	36.83	35633740	29052190	228713344	293399274	0.920791	0.92	36.47	0.27	36.11	36.82	158290560	0.87072	0.73	7.58	0.2	7.04	7.9	12274355	26207304	38481659	0.853881	1	7.14	0.16	6.74	7.6	105152264	102854080	109441024	317447368	1.00636	0.91	20.3	0.19	19.73	20.32	79460928	107752552	187213480	0.957599
RN_200824_VPS35_D620N_10nM_MLi2_tRABs_PRM_03	1	36.23	0.2	35.81	36.89	15051806	20181304	119180864	154413974	0.484606	1	36	0.37	35.45	36.47	144669408	0.795794	0.64	7.41	0.18	7.22	7.63	2315036	11617699	13932735	0.309158	1	6.94	0.14	6.66	7.43	54477784	144976096	38442244	237896124	0.754172	0.27	19.74	0.46	19.12	19.77	57760280	113463256	171223536	0.87581
RN_200824_VPS35_D620N_30nM_MLi2_tRABs_PRM_01	1	35.98	0.24	35.82	36.2	24288026	17540368	216083104	257911498	0.809418	1	35.72	0.29	35.31	36.08	181792624	1	1	7.37	0.16	7.15	7.55	8693785	33152102	41845887	0.928531	1	6.9	0.13	6.65	7.28	120645328	113046656	98714504	332406488	1.05379	0.91	19.7	0.25	19.15	19.77	72246720	115999680	188246400	0.962882
RN_200824_VPS35_D620N_30nM_MLi2_tRABs_PRM_02	1	36.5	0.19	36.28	36.67	23522592	20628348	201322432	245473372	0.770382	1	36.25	0.28	35.73	36.55	175017488	0.962732	0.64	7.45	0.19	7.04	7.76	6125922	22809386	28935308	0.642054	1	7.05	0.18	6.74	7.43	76393464	134530224	80577800	291501488	0.92411	0.91	20.08	0.53	19.26	20.21	110205160	110593672	220798832	1.12939
RN_200824_VPS35_D620N_30nM_MLi2_tRABs_PRM_03	1	36.53	0.22	36.31	36.8	33166406	31717658	260865616	325749680	1.02232	1	36.24	0.32	35.72	36.63	224097760	1.23271	0.91	7.48	0.19	7.29	7.75	9780850	40983112	50763962	1.12642	1	7.05	0.17	6.82	7.35	132472928	130680912	135151408	398305248	1.2627	0.27	19.98	0.3	19.6	19.98	41695384	160712784	202408168	1.03532
RN_200824_VPS35_D620N_100nM_MLi2_tRABs_PRM_01	1	36.97	0.21	36.8	37.16	22158468	18649706	220629664	261437838	0.820485	1	36.77	0.32	36.16	37.23	184931552	1.01727	0.73	7.31	0.21	7.22	8	10891901	36127180	47019081	1.04332	1	7.22	0.15	6.81	7.69	100495520	107606576	81039200	289141296	0.916628	1	20.67	0.51	19.87	20.72	89169032	113879768	203048800	1.0386
RN_200824_VPS35_D620N_100nM_MLi2_tRABs_PRM_02	1	36.55	0.29	36.06	37.02	29772086	28665908	277647424	336085418	1.05476	1	36.3	0.31	35.83	36.88	205445008	1.13011	0.73	7.59	0.56	6.99	7.82	15859699	35341512	51201211	1.13612	1	7.08	0.14	6.72	7.59	110652608	103246648	88370640	302269896	0.958248	0.91	20.25	0.21	19.75	20.31	88169648	107333368	195503016	1
RN_200824_VPS35_D620N_100nM_MLi2_tRABs_PRM_03	1	36.61	0.21	36.39	36.77	18694904	15367193	172062400	206124497	0.646892	1	36.35	0.28	36	36.68	152699248	0.839964	0.82	7.49	0.61	6.95	7.81	14349076	34076396	48425472	1.07453	1	7.06	0.17	6.83	7.35	99765600	124097272	53906400	277769272	0.880577	1	20.29	0.2	19.74	20.33	89808016	123457384	213265400	1.09085

## Sheet: Wt_LRRK2-A2016T_IC50_Total Rabs
LRRK2- Wt_A2016T MEFs IC50- Total Rabs	Total Rab1A										Total Rab1B							Total Rab3D							Total Rab8A									Total Rab8B									Total Rab10
Replicate	Precursor Peak Found Ratio	Best Retention Time	Max Fwhm	Min Start Time	Max End Time	Total Area (FADDTYTESYISTIGVDFK z=2)	Total Area (FADDTYTESYISTIGVDFK z=3)	Total Area (EFADSLGIPFLETSAK z=2)	Σ-Intensity	Normalized intensity	Precursor Peak Found Ratio	Best Retention Time	Max Fwhm	Min Start Time	Max End Time	Total Area (EFADSLGVPFLETSAK z=2)	Normalized intensity	Precursor Peak Found Ratio	Best Retention Time	Max Fwhm	Min Start Time	Max End Time	Total Area (DAADQNFDYMFK z=2)	Normalized intensity	Precursor Peak Found Ratio	Best Retention Time	Max Fwhm	Min Start Time	Max End Time	Total Area (NIEEHASADVEK z=2)	Total Area (NIEEHASADVEK z=3)	Σ-Intensity	Normalized intensity	Precursor Peak Found Ratio	Best Retention Time	Max Fwhm	Min Start Time	Max End Time	Total Area (NIEEHASSDVER z=2)	Total Area (NIEEHASSDVER z=3)	Σ-Intensity	Normalized intensity	Precursor Peak Found Ratio	Best Retention Time	Max Fwhm	Min Start Time	Max End Time	Total Area (NIDEHANEDVER z=3)	Total Area (FHTITTSYYR z=3)
RN_200711_LRRK2_Wt-AT_DMSO_tRABS_PRM_01	1	36.16	0.22	35.94	36.43	516441664	525942432	2850422528	3892806624	1.20548	1	35.92	0.22	35.56	36.22	1006354816	1.10074	0.55	29.44	0.23	29.38	29.83	13405098	1.73406	0.91	7.44	0.17	7.26	7.71	24095062	54960152	79055214	1.01205	0.91	7.19	0.14	6.87	7.86	14961606	78978064	93939670	1.16006	0.82	7.01	0.12	6.7	7.34	142937408	305301856
RN_200711_LRRK2_Wt-AT_DMSO_tRABS_PRM_02	1	36.42	0.22	35.97	36.72	576090624	579774976	2489857024	3645722624	1.12896	1	36.14	0.23	35.81	36.54	752595968	0.823183	0.45	29.76	0.14	29.67	29.99	7619443	0.98564	0.55	7.74	0.18	7.56	7.97	17984910	56795776	74780686	0.957327	0.91	7.4	0.16	6.98	8.22	19596746	103086928	122683674	1.51502	1	7.22	0.13	6.91	7.5	154848560	325319136
RN_200711_LRRK2_Wt-AT_DMSO_tRABS_PRM_03	1	36.38	0.21	35.96	36.7	552953344	562977152	2521485568	3637416064	1.12639	1	36.11	0.25	35.79	36.49	975555008	1.06705	0.55	29.83	0.21	29.71	29.99	7730450	1	1	7.75	0.17	7.52	8.11	16419005	57559900	73978905	0.947063	1	7.45	0.16	7.08	8.04	13948244	61664688	75612932	0.933744	1	7.25	0.14	6.98	7.57	119806440	384248576
RN_200711_LRRK2_Wt-AT_1nM_MLi2__tRABS_PRM_02	1	36.51	0.21	36.32	36.78	588560064	529435456	3115973888	4233969408	1.31112	1	36.25	0.25	35.9	36.5	1011685248	1.10657	0.55	29.87	0.03	29.81	29.98	NA	NA	1	7.84	0.15	7.61	8.07	22209086	77771912	99980998	1.27994	0.91	7.45	0.18	7.17	8.46	16390322	94349192	110739514	1.36752	1	7.31	0.14	7.15	7.41	125681440	381097440
RN_200711_LRRK2_Wt-AT_1nM_MLi2__tRABS_PRM_03	1	36.54	0.21	36.21	37.12	364722240	368682368	1671214976	2404619584	0.744633	1	36.32	0.32	35.93	36.75	598115840	0.654214	0.45	29.95	0.1	29.81	29.98	2801915	0.362452	1	7.84	0.21	7.56	8.07	17580784	57635200	75215984	0.9629	0.91	7.49	0.16	7.12	8.32	12313141	70076528	82389669	1.01743	1	7.27	0.13	6.94	7.4	109629832	379100192
RN_200711_LRRK2_Wt-AT_1nM_MLi2_tRABS_PRM_01	1	36.27	0.21	36.13	36.57	574397504	571944384	2455899904	3602241792	1.1155	1	36.07	0.24	35.71	36.45	894140992	0.978004	0.73	29.77	0.21	29.66	29.98	10027607	1.29716	0.09	7.67	0.18	7.53	7.94	13021550	53784544	66806094	0.855238	0.91	7.35	0.24	7.03	7.86	7884474	57344108	65228582	0.805508	0.91	7.19	0.14	6.87	7.42	115932144	500031296
RN_200711_LRRK2_Wt-AT_3nM_MLi2__tRABS_PRM_01	1	36.42	0.19	36.17	36.79	440063424	417677760	1643105792	2500846976	0.774431	1	36.19	0.24	35.74	36.59	913519488	0.9992	0.55	29.81	0.1	29.76	29.99	6820367	0.882273	0.82	7.83	0.23	7.6	8.06	19007704	64592640	83600344	1.07023	0.91	7.44	0.18	7.12	8.36	14218603	91607672	105826275	1.30685	0.91	7.3	0.13	6.88	7.43	139175360	316950464
RN_200711_LRRK2_Wt-AT_3nM_MLi2__tRABS_PRM_02	1	36.52	0.22	36.11	37.15	334751936	360159296	1575315968	2270227200	0.703016	1	36.26	0.26	35.94	36.59	620183168	0.678351	0.73	29.87	0.07	29.79	29.99	6162222	0.797136	1	7.74	0.17	7.56	7.99	26902994	71960888	98863882	1.26564	0.91	7.37	0.18	7.05	8.23	17079128	103035160	120114288	1.48329	1	7.23	0.13	6.84	7.36	143114784	280292896
RN_200711_LRRK2_Wt-AT_3nM_MLi2__tRABS_PRM_03	1	36.6	0.21	36.32	37.01	436112384	398281184	1892300416	2726693984	0.844369	1	36.34	0.26	35.88	36.7	765375616	0.837161	0.18	29.98	0.09	29.76	29.99	3940154	0.509693	0.91	7.7	0.26	7.65	8.3	31792384	47454220	79246604	1.0145	1	7.54	0.64	7.22	8.23	10569949	68217624	78787573	0.972948	0.73	7.36	0.15	7.04	7.7	110952792	276426624
RN_200711_LRRK2_Wt-AT_10nM_MLi2_tRABS_PRM_01	1	36.62	0.22	36.29	37.14	315314336	367674400	2292555520	2975544256	0.921429	1	36.38	0.24	35.89	36.74	932260864	1.0197	0.36	29.9	0.13	29.82	29.99	NA	NA	0.82	7.69	0.63	7.1	7.88	28183560	95203216	123386776	1.57957	0.91	7.3	0.18	6.66	8.27	10817028	91916376	102733404	1.26865	1	7.14	0.15	6.98	7.25	132681504	381051168
RN_200711_LRRK2_Wt-AT_10nM_MLi2_tRABS_PRM_02	1	36.49	0.21	36.16	37.06	344349184	335884608	1611709696	2291943488	0.709741	1	36.31	0.27	35.79	36.64	928463424	1.01555	0.55	29.75	0.19	29.7	29.99	9221307	1.19286	1	7.85	0.47	7.49	8.07	26560590	59653480	86214070	1.10369	0.82	7.46	0.15	7.14	7.96	7929303	72262480	80191783	0.990288	1	7.29	0.14	7.12	7.69	149634704	344877216
RN_200711_LRRK2_Wt-AT_10nM_MLi2_tRABS_PRM_03	1	36.52	0.21	36.19	37.04	501527584	513196768	2139293824	3154018176	0.976697	1	36.26	0.25	35.93	36.51	944624768	1.03322	0.73	29.84	0.21	29.71	29.99	10125528	1.30982	0.55	7.75	0.22	7.53	7.98	17790350	62080260	79870610	1.02249	0.91	8.5	0.19	7.05	8.54	23373084	86813552	110186636	1.36069	1	7.21	0.14	7.08	7.55	134211984	383299424
RN_200711_LRRK2_Wt-AT_30nM_MLi2_tRABS_PRM_01	1	36.77	0.2	36.54	37.09	587871488	570180032	3198149632	4356201152	1.34897	1	36.49	0.26	36.19	36.76	1105527296	1.20922	0.45	29.83	0.12	29.76	29.99	NA	NA	0.82	7.93	0.17	7.7	8.16	25316418	95448328	120764746	1.54601	1	7.54	0.2	7.17	8.04	13938553	91978512	105917065	1.30797	1	7.37	0.15	7.2	7.52	162928208	391763392
RN_200711_LRRK2_Wt-AT_30nM_MLi2_tRABS_PRM_02	1	36.48	0.2	36.1	37.01	462833728	454955616	2578153472	3495942816	1.08258	1	36.27	0.23	35.89	36.66	921818624	1.00828	0.64	29.91	0.26	29.53	29.98	13771678	1.78148	1	7.61	0.21	7.42	8.02	25076574	58943148	84019722	1.0756	1	7.31	0.18	7.03	7.77	8135041	51838172	59973213	0.740609	1	7.16	0.12	6.79	7.62	131082256	322723680
RN_200711_LRRK2_Wt-AT_30nM_MLi2_tRABS_PRM_03	1	36.52	0.21	36.24	36.89	399710656	410325952	2419233024	3229269632	1	1	36.31	0.26	35.84	36.58	893965568	0.977812	0.73	29.9	0.17	29.63	29.99	12181330	1.57576	1	7.61	0.5	7.38	7.93	17979514	54492024	72471538	0.927766	0.91	7.41	0.15	7.09	7.82	13096414	72450480	85546894	1.05642	0.91	7.19	0.15	6.9	7.41	125499040	367434240
RN_200711_LRRK2_Wt-AT_100nM_MLi2_tRABS_PRM_01	1	36.58	0.2	36.23	36.95	410467648	375923360	2022382080	2808773088	0.869786	1	36.3	0.25	35.92	36.72	691984896	0.756887	0.73	29.83	0.25	29.63	29.99	8578279	1.10967	1	7.56	0.27	7.38	8.2	9389099	21119508	30508607	0.390565	0.73	8.14	0.16	7.03	8.23	2507373	24713266	27220639	0.336148	1	7.2	0.43	6.77	7.49	37806188	322234112
RN_200711_LRRK2_Wt-AT_100nM_MLi2_tRABS_PRM_02	1	36.43	0.21	36.1	37.01	339294816	341571424	1264072320	1944938560	0.602284	1	36.21	0.32	35.8	36.73	456734720	NA	0.64	29.65	0.16	29.58	29.96	7308513	0.945419	1	7.72	0.45	7.22	8.17	9135074	37799348	46934422	0.600845	0.82	8.37	0.57	6.74	8.46	11658826	43412780	55071606	0.680079	1	7.19	0.17	6.83	8.23	82482216	240021168
RN_200711_LRRK2_Wt-AT_100nM_MLi2_tRABS_PRM_03	1	36.32	0.24	36.12	36.59	502310624	453266496	2569017856	3524594976	1.09145	1	36.06	0.25	35.71	36.46	914251200	1	0.91	29.7	0.14	29.43	29.74	12003732	1.55279	1	7.67	0.18	7.4	8.26	21151164	49271800	70422964	0.90154	0.91	7.33	0.33	6.97	8.15	8067542	50370952	58438494	0.721657	1	7.15	0.13	6.74	8.01	147996480	397030368
RN_200711_LRRK2_Wt-AT_300nM_MLi2_tRABS_PRM_01	1	36.44	0.21	36.12	36.94	362984544	386801760	2387366144	3137152448	0.971474	0.92	36.19	0.25	35.84	36.49	896312512	0.980379	0.82	29.69	0.15	29.55	29.88	9405726	1.21671	1	7.76	0.18	7.48	8.03	20187388	56504768	76692156	0.981797	0.91	7.41	0.55	7.1	7.95	8861402	72116824	80978226	1	1	7.23	0.17	6.82	7.77	205319760	371416128
RN_200711_LRRK2_Wt-AT_300nM_MLi2_tRABS_PRM_02	1	36.47	0.19	36.1	37.05	483700672	517491840	2613190912	3614383424	1.11926	1	36.27	0.27	35.94	36.64	986555840	1.07909	0.91	29.67	0.21	29.58	29.9	11778850	1.5237	0.82	7.7	0.19	7.56	8.02	12190099	44869640	57059739	0.730467	0.91	7.4	0.14	7.12	7.86	7612001	56746904	64358905	0.794768	1	7.25	0.13	6.97	7.84	138501104	447789472
RN_200711_LRRK2_Wt-AT_300nM_MLi2_tRABS_PRM_03	1	36.62	0.22	36.35	37.01	477024096	487445472	2672376832	3636846400	1.12621	1	36.37	0.25	36.01	36.7	921492480	1.00792	0.73	29.89	0.11	29.76	29.99	4962847	0.641987	1	7.79	0.2	7.56	8.25	20205956	57908088	78114044	1	0.82	7.4	0.17	7.12	7.95	8556014	63273384	71829398	0.887021	1	7.28	0.14	6.88	7.65	124109328	572335104
RN_200709_LRRK2_A2016T_DMSO_tRABS_PRM_01	1	36.67	0.2	36.34	37.12	567356544	472478592	2398886656	3438721792	1.13126	1	36.43	0.29	35.96	36.78	1490579328	1.33763	0.64	29.88	0.17	29.76	30	18466478	1.1358	1	7.58	0.19	7.58	7.85	38260572	81207440	119468012	0.860535	0.91	8.59	0.16	7.1	8.64	39956752	105306864	145263616	1.58308	1	7.27	0.13	7.11	7.37	208286464	338689344
RN_200709_LRRK2_A2016T_DMSO_tRABS_PRM_02	1	36.32	0.19	36.1	36.57	673206656	529541984	2591270400	3794019040	1.24814	0.92	35.99	0.27	35.59	36.39	1479707136	1.32787	0.45	29.57	0.22	29.42	29.84	17589670	1.08188	1	7.52	0.21	7.52	7.84	47327304	91502592	138829896	1	1	7.32	0.13	7.02	7.62	12917931	88880456	101798387	1.10939	1	7.19	0.11	6.91	7.34	229930480	286067136
RN_200709_LRRK2_A2016T_DMSO_tRABS_PRM_03	1	36.49	0.22	36.24	36.97	341499680	296065024	2235288832	2872853536	0.945101	1	36.22	0.29	35.79	36.67	909734848	0.816387	0.55	29.76	0.18	29.55	29.98	17202776	1.05808	1	7.4	0.18	7.4	7.76	54743720	108506680	163250400	1.1759	0.91	7.29	0.15	6.93	8.03	20128894	117927096	138055990	1.50453	1	7.08	0.11	6.98	7.24	222980032	341636288
RN_200709_LRRK2_A2016T_1nM_MLi2_tRABS_PRM_01	1	36.59	0.2	36.34	37.14	513849920	440644704	2085238656	3039733280	1	1	36.41	0.28	36.08	36.68	1107060480	0.993465	0.18	29.94	0.06	29.82	30	NA	NA	1	7.53	0.22	7.53	8.12	62919948	94885632	157805580	1.13668	0.91	7.46	0.26	7.1	8.23	13641494	78676144	92317638	1.00607	1	7.24	0.13	6.96	7.66	195497504	253767248
RN_200709_LRRK2_A2016T_1nM_MLi2_tRABS_PRM_02	1	36.52	0.24	36.34	37.04	461229472	403838752	1979693568	2844761792	0.935859	1	36.36	0.29	35.78	36.63	1114342912	1	0.64	29.8	0.17	29.68	29.99	15982936	0.983051	1	7.7	0.25	7.52	7.93	29439308	79107928	108547236	0.781872	0.91	7.35	0.22	7.03	8.36	11272732	80487664	91760396	1	1	7.17	0.12	7.03	7.48	192839280	238210864
RN_200709_LRRK2_A2016T_1nM_MLi2_tRABS_PRM_03	1	36.52	0.21	36.27	36.82	441340576	400055712	1929289472	2770685760	0.91149	1	36.28	0.29	35.88	36.58	1100552064	0.987624	0.73	29.85	0.18	29.67	29.99	18384788	1.13078	1	7.33	0.35	7.33	8.07	66535740	71775272	138311012	0.996262	0.82	8.32	0.29	6.99	8.69	32266550	100812704	133079254	1.45029	0.91	7.14	0.14	6.86	7.44	164296320	239175120
RN_200709_LRRK2_A2016T_3nM_MLi2_tRABS_PRM_01	1	36.77	0.2	36.42	37.37	312757664	286654464	1806417152	2405829280	0.791461	1	36.52	0.25	36.17	36.99	804744000	0.722169	0	29.87	0.07	29.7	29.9	NA	NA	1	7.57	0.17	7.57	8.25	38624868	80845312	119470180	0.860551	0.73	7.23	0.2	7.01	8.18	6485865	58096332	64582197	0.703813	1	7.24	0.14	6.9	7.64	157304912	214663744
RN_200709_LRRK2_A2016T_3nM_MLi2_tRABS_PRM_02	1	36.37	0.21	36.17	37	392434240	396891808	2052171008	2841497056	0.934785	1	36.15	0.25	35.88	36.5	1108895232	0.995111	0.73	29.65	0.26	29.43	29.88	16136795	0.992515	0.73	7.49	0.16	7.49	8.26	25789950	22146898	47936848		0.73	8.33	1.21	7.01	8.6	19338430	25865136	45203566	0.492626	1	7.15	0.14	6.78	7.6	34897720	238600624
RN_200709_LRRK2_A2016T_10nM_MLi2_tRABS_PRM_01	1	37.12	0.21	36.74	37.79	243202800	260783952	1862380032	2366366784	0.778478	1	36.88	0.22	36.28	37.35	686452096	0.616015	0	28.79	0.27	28.62	28.91	NA	NA	1	7.8	0.14	7.8	8.34	36163892	55023472	91187364	0.656828	0.73	7.64	0.22	7.27	8.54	5179690	60922428	66102118	0.720377	1	7.43	0.14	7.27	7.94	134160488	119819072
RN_200709_LRRK2_A2016T_10nM_MLi2_tRABS_PRM_03	1	35.44	0.19	35.06	35.8	277751488	297191904	1901893888	2476837280	0.814821	1	35.25	0.22	34.87	35.64	933366464	0.837594	0.73	29.33	0.37	28.87	29.35	12696788	0.780933	1	6.89	0.42	6.74	7.57	136643136	82014776	218657912	1.57501	0.82	6.7	0.66	6.62	7.73	7123681	72052104	79175785	0.862854	1	6.77	0.11	6.3	7.2	175243360	124825016
RN_200709_LRRK2_A2016T_30nM_MLi2_tRABS_PRM_01	1	35.84	0.2	35.69	36.17	422729408	373253376	2919665408	3715648192	1.22236	1	35.65	0.2	35.3	35.98	1370850560	1.23019	0.73	29.41	0.13	29.23	29.66	16534356	1.01697	0.82	7.16	0.44	6.85	7.66	164030208	66756740	230786948	1.66237	0.91	7.73	0.14	6.83	7.77	7853113	53108108	60961221	0.664352	1	7	0.13	6.79	7.42	135086608	274954496
RN_200709_LRRK2_A2016T_30nM_MLi2_tRABS_PRM_02	1	35.99	0.21	35.74	36.27	408767968	345094560	2722080000	3475942528	1.1435	1	35.7	0.21	35.3	36	1340923776	1.20333	0.73	29.5	0.18	29.29	29.76	13062992	0.803456	0.82	7.39	0.18	7.39	7.77	53395308	61282960	114678268	0.826034	0.82	8.25	0.15	6.93	8.29	21098086	78378288	99476374	1.08409	1	7.09	0.13	6.68	7.61	156080368	178708832
RN_200709_LRRK2_A2016T_30nM_MLi2_tRABS_PRM_03	1	36.17	0.22	35.87	36.49	328839392	234137696	2032445184	2595422272	0.853832	1	35.95	0.22	35.58	36.25	797769856	0.715911	0.45	29.68	0.27	29.43	29.9	8299865	0.510494	1	7.33	0.24	7.33	8.02	76320560	50836584	127157144	0.91592	0.73	8.32	1.23	6.94	8.64	31173414	67100124	98273538	1.07098	1	7.08	0.13	6.54	7.54	114699848	127990520
RN_200709_LRRK2_A2016T_100nM_MLi2_tRABS_PRM_01	1	35.89	0.2	35.69	36.22	461036096	404144128	2611597824	3476778048	1.14378	1	35.68	0.22	35.33	35.9	1179231232	1.05823	0.73	29.39	0.23	29.24	29.65	17173564	1.05628	1	7.22	0.25	7.22	7.89	88273560	60393952	148667512	1.07086	0.91	8.11	0.67	6.88	8.14	22463940	66770816	89234756	0.972476	1	7.03	0.13	6.77	7.32	148234304	234053616
RN_200709_LRRK2_A2016T_100nM_MLi2_tRABS_PRM_02	1	36.12	0.21	35.89	36.37	586179392	550427200	2963975680	4100582272	1.34899	1	35.87	0.24	35.45	36.15	1481380352	1.32938	0.73	29.64	0.15	29.42	29.89	16380192	1.00749	1	7.38	0.19	7.3	7.98	86196312	66249188	152445500	1.09807	0.82	8.36	0.13	6.96	8.44	30469412	94497576	124966988	1.36188	1	7.15	0.14	6.6	7.5	180456992	335848480
RN_200709_LRRK2_A2016T_100nM_MLi2_tRABS_PRM_03	1	35.99	0.19	35.74	36.34	474129504	480627520	2618941952	3573698976	1.17566	1	35.82	0.21	35.55	36.12	1214107520	1.08953	0.73	29.76	0.22	29.34	29.79	13303838	0.81827	0.91	7.39	0.16	7.39	8.16	44674636	48740176	93414812	0.672872	0.82	7.87	0.33	6.92	7.96	7862728	44326300	52189028	0.568753	1	7.11	0.11	6.86	7.55	87765880	231877008
RN_200709_LRRK2_A2016T_300nM_MLi2_tRABS_PRM_01	1	36.04	0.22	35.79	36.34	383683104	398016096	2505899776	3287598976	1.08154	1	35.81	0.22	35.46	36.06	1194720512	1.07213	0.64	29.43	0.2	29.33	29.8	16827690	1.03501	1	7.22	0.26	7.2	7.87	107472856	57064464	164537320	1.18517	0.91	8.2	0.14	6.94	8.24	27961524	97729368	125690892	1.36977	0.82	7.05	0.13	6.94	7.49	145103680	270533856
RN_200709_LRRK2_A2016T_300nM_MLi2_tRABS_PRM_02	1	35.84	0.17	35.39	36.17	252035856	307951872	1839596288	2399584016	0.789406	1	35.62	0.19	35.32	35.97	837895424	0.751919	0.55	29.5	0.33	29.17	29.63	15769760	0.96994	1	7.11	0.35	7.07	7.87	115089272	85214408	200303680	1.4428	0.82	7.04	0.14	6.85	7.67	10622937	36886208	47509145	0.517752	1	6.96	0.13	6.62	7.35	112939752	212669376
RN_200709_LRRK2_A2016T_300nM_MLi2_tRABS_PRM_03	1	36.14	0.22	35.92	36.42	361959552	303188288	2683604736	3348752576	1.10166	1	35.88	0.24	35.7	36.13	1117924736	1.00321	0.73	29.45	0.25	29.37	29.83	12172535	0.748688	1	7.26	0.18	7.26	7.76	75319840	64606952	139926792	1.0079	0.82	8.18	0.19	6.9	8.23	13577875	63235820	76813695	0.837112	1	7.06	0.13	6.78	7.51	127454528	312569920
[truncated: 31 more columns]

## Sheet: LRRK2-Wt_R1441C_MEFs_Total Rabs
LRRK2-Wt and LRRK2 [R1441C] MEFs Total Rabs	Total - RAB1A										Total -RAB1B							Total - RAB3D							Total - RAB8A									Total - RAB8B									Total - RAB10
Replicate	Precursor Peak Found Ratio	Best Retention Time	Max Fwhm	Min Start Time	Max End Time	Total Area	FADDTYTESYISTIGVDFK	EFADSLGIPFLETSAK	Σ-Intensity	Normalized intensity	Precursor Peak Found Ratio	Best Retention Time	Max Fwhm	Min Start Time	Max End Time	Total Area (EFADSLGVPFLETSAK )	Normalized intensity	Precursor Peak Found Ratio	Best Retention Time	Max Fwhm	Min Start Time	Max End Time	Total Area (DAADQNFDYMFK )	Normalized intensity	Precursor Peak Found Ratio	Best Retention Time	Max Fwhm	Min Start Time	Max End Time	Total Area (NIEEHASADVEK z=2) )	Total Area (NIEEHASADVEK z=3) )	Σ-Intensity	Normalized intensity	Precursor Peak Found Ratio	Best Retention Time	Max Fwhm	Min Start Time	Max End Time	Total Area (NIEEHASSDVER z=2) )	Total Area (NIEEHASSDVER z=3) )	Σ-Intensity	Normalized intensity	Precursor Peak Found Ratio	Best Retention Time	Max Fwhm	Min Start Time	Max End Time	Total Area (NIDEHANEDVER z=3)	Total Area (FHTITTSYYR z=3)
RN_200901_WT_RC_MEFs_tRABs_PRM_01	1	36.51	0.32	35.97	37	363038720	242476704	2096172928	2701688352	0.914205	1	36.3	0.32	35.8	36.8	1345532288	0.921288	1	29.52	0.25	29.48	30.1	11064369	1.09702	1	7.56	0.16	7.33	7.95	51631936	116894792	168526728	1.18867	1	7.26	0.16	7.03	7.49	30868602	58921236	89789838	0.777892	0.9	7.11	0.13	6.82	7.48	351726880	403772640
RN_200901_WT_RC_MEFs_tRABs_PRM_02	1	36.35	0.3	36.08	36.51	551741888	307594560	2898192384	3757528832	1.27148	1	36.07	0.33	35.78	36.35	1927073536	1.31947	0.91	29.52	0.18	29.29	29.81	9474150	0.939354	1	7.49	0.22	7.09	7.95	76548624	98225616	174774240	1.23274	1	6.7	0.2	6.65	8.06	33952636	94849808	128802444	1.11588	1	7.04	0.15	6.63	7.19	266062400	618715840
RN_200901_WT_RC_MEFs_tRABs_PRM_03	0.83	36.63	0.27	36.36	37.09	400432928	243582720	2461722368	3105738016	1.05093	1	36.42	0.31	36.02	36.83	1411065344	0.966158	0.73	29.74	0.21	29.58	30.2	10048842	0.996334	1	7.25	0.29	7.2	8.17	41196456	73965544	115162000	0.812275	1	7.22	0.17	6.95	7.87	16737234	45765424	62502658	0.54149	0.9	7.11	0.16	6.8	7.6	264060624	573101824
RN_200901_WT_RC_MEFs_tRABs_PRM_04	1	36.48	0.25	36.2	37.01	360901824	245164528	2963283968	3569350320	1.20781	1	36.22	0.34	35.74	36.64	1764512896	1.20816	0.82	29.56	0.29	29.35	29.85	9493528	0.941275	1	7.18	0.21	7.18	7.95	54130108	63690312	117820420	0.831026	1	7.19	0.18	6.92	7.83	22738438	50803972	73542410	0.637133	0.9	7.1	0.15	6.78	7.34	279709632	480529664
RN_200901_WT_RC_MEFs_MLi2_tRABs_PRM_01	1	36.36	0.25	36.06	36.81	520178208	296504864	2464851712	3281534784	1.11041	1	36.09	0.3	35.68	36.4	1395233536	0.955318	0.73	29.7	0.23	29.34	29.91	10876385	1.07838	1	7.45	0.18	7.16	7.88	45828348	63975728	109804076	0.774484	1	7.16	0.82	6.87	8.05	25275686	64977336	90253022	0.781905	1	7.02	0.14	6.77	7.34	312294528	501398048
RN_200901_WT_RC_MEFs_MLi2_tRABs_PRM_02	1	36.47	0.28	36.12	36.73	449816576	277238816	2451618560	3178673952	1.07561	1	36.19	0.29	35.71	36.61	1498984576	1.02636	0.91	29.44	0.24	29.36	29.96	7643583	0.757855	1	7.2	0.2	7.2	8.21	34880284	52692000	87572284	0.617676	0.91	8.32	0.2	6.94	8.5	27454820	52267728	79722548	0.690674	0.9	7.06	0.14	6.75	7.44	213668864	614167296
RN_200901_WT_RC_MEFs_MLi2_tRABs_PRM_03	1	36.55	0.26	36.17	36.88	459495616	275291872	2791314688	3526102176	1.19317	1	36.32	0.34	35.81	36.72	1710716160	1.17133	0.82	29.75	0.28	29.53	30.16	9911484	0.982715	1	7.6	0.31	7.29	7.93	39301892	73597296	112899188	0.796315	0.91	7.24	0.16	6.93	7.98	29237618	66109476	95347094	0.826037	0.9	7.1	0.15	6.67	7.23	277633248	556033856
RN_200901_WT_RC_MEFs_MLi2_tRABs_PRM_04	1	36.47	0.27	36.16	36.79	394782336	250596048	2781206016	3426584400	1.1595	1	36.25	0.31	35.82	36.58	1560402048	1.06841	0.91	29.89	0.3	29.46	30.03	10628676	1.05382	1	7.24	0.23	7.24	7.95	44848016	64513344	109361360	0.771361	1	7.33	0.19	6.97	8.18	23602692	68248792	91851484	0.795753	0.9	7.15	0.13	6.86	7.62	306529952	600422016
RN_200901_RC_MEFs_tRABs_PRM_01	1	36.59	0.28	36.23	37.14	309213056	228306736	1879541120	2417060912	0.817892	1	36.32	0.34	35.9	36.72	1528735488	1.04673	0.73	29.74	0.24	29.57	30.09	10432095	1.03433	1	7.51	0.19	7.33	7.7	38051368	122537504	160588872	1.13269	1	7.17	0.19	6.99	7.4	43483796	109472192	152955988	1.32513	1	7.06	0.15	6.9	7.26	605917376	389192352
RN_200901_RC_MEFs_tRABs_PRM_02	1	36.56	0.28	36.14	36.89	400606112	285435392	2771266304	3457307808	1.16989	1	36.26	0.32	35.84	36.63	1491965312	1.02155	0.73	29.69	0.27	29.49	30	8509661	0.843726	1	7.56	0.2	7.33	7.74	36016228	104352792	140369020	0.990068	1	7.22	0.19	7.03	7.49	31805956	85983808	117789764	1.02047	1	7.1	0.14	6.93	7.35	473801728	385564864
RN_200901_RC_MEFs_tRABs_PRM_03	1	36.75	0.27	36.36	37.4	254034608	202682256	1417854336	1874571200	0.634323	1	36.46	0.31	36	36.96	1176715008	0.805698	0.91	30.17	0.16	29.6	30.26	8744596	0.867019	1	7.56	0.53	7.06	8.02	89439064	127656296	217095360	1.53124	1	7.26	0.21	7.12	7.54	31542818	81521624	113064442	0.979531	1	7.13	0.13	7.03	7.42	384565248	347394304
RN_200901_RC_MEFs_tRABs_PRM_04	1	36.64	0.28	36.24	37.33	250219008	189527552	2294256896	2734003456	0.92514	1	36.31	0.33	35.97	36.79	1344840192	0.920814	0.82	29.84	0.27	29.57	30.2	10122784	1.00367	1	7.62	0.23	7.44	7.83	45846700	108962904	154809604	1.09192	1	7.22	0.17	7.04	7.54	41843060	107097688	148940748	1.29034	1	7.1	0.15	6.98	7.35	500605664	414477952
RN_200901_RC_MEFs_MLi2_tRABs_PRM_01	1	36.57	0.3	36.27	37.18	330723712	241083168	2207774208	2779581088	0.940562	1	36.37	0.32	35.94	36.59	1245343872	0.852689	1	29.75	0.24	29.5	30.05	10662065	1.05713	1	7.52	0.18	7.33	7.75	48603304	126282280	174885584	1.23352	1	7.19	0.15	7.01	7.46	52415428	114731456	167146884	1.44807	1	7.08	0.15	6.9	7.28	616331712	479026592
RN_200901_RC_MEFs_MLi2_tRABs_PRM_02	1	36.69	0.33	36.24	37.28	225405072	184658464	2318310144	2728373680	0.923235	1	36.41	0.3	36.01	36.83	1480804736	1.01391	0.73	29.84	0.26	29.63	30.18	8120832	0.805174	1	7.59	0.17	7.47	7.77	43892932	116908976	160801908	1.13419	1	7.26	0.19	7.08	7.54	54067220	118045200	172112420	1.49109	1	7.15	0.13	7.01	7.26	542161024	520403552
RN_200901_RC_MEFs_MLi2_tRABs_PRM_03	1	36.43	0.27	36.1	37.14	216435760	197870512	2072240128	2486546400	0.841405	1	36.13	0.3	35.79	36.56	1316896000	0.901681	0.73	29.65	0.26	29.43	30	11103824	1.10093	1	7.44	0.32	7.3	7.71	42975212	100210000	143185212	1.00993	1	7.15	0.21	6.96	7.42	47197608	99930320	147127928	1.27464	1	7.01	0.13	6.85	7.25	579788160	337933728
RN_200901_RC_MEFs_MLi2_tRABs_PRM_04	1	36.57	0.27	36.26	37.14	293487264	190663888	2320576512	2804727664	0.949072	1	36.29	0.32	35.94	36.7	1440176512	0.986091	0.73	30.07	0.19	29.54	30.08	10230119	1.01431	1	7.62	0.24	7.44	7.8	38429092	86043280	124472372	0.877944	1	7.28	0.19	7.05	7.6	36889628	83695288	120584916	1.04468	1	7.14	0.16	6.98	7.32	389239072	433742208
[truncated: 29 more columns]

## Sheet: VPS35_Wt_D620N_Tissues_TP
VPS35 Wt and VPS35 [D620N] Tissues (Whole brain, Kidney, Lungs and spleen Total Rabs)	VPS35-Wt_D620N- Whole brain
	Rab1A										Rab1B							Rab8A							Rab8B							Rab10										Total Rab12
Replicate	Precursor Peak Found Ratio	Best Retention Time	Max Fwhm	Min Start Time	Max End Time	Total Area (FADDTYTESYISTIGVDFK z=2)	Total Area (FADDTYTESYISTIGVDFK z=3)	Total Area (EFADSLGIPFLETSAK z=2)	Σ-Intensity	Normalized intensity	Precursor Peak Found Ratio	Best Retention Time	Max Fwhm	Min Start Time	Max End Time	Total Area (EFADSLGVPFLETSAK z=2)	Normalized intensity	Precursor Peak Found Ratio	Best Retention Time	Max Fwhm	Min Start Time	Max End Time	Total Area (NIEEHASADVEK z=2)	Normalized intensity	Precursor Peak Found Ratio	Best Retention Time	Max Fwhm	Min Start Time	Max End Time	Total Area (NIEEHASSDVER z=2)	Normalized intensity	Precursor Peak Found Ratio	Best Retention Time	Max Fwhm	Min Start Time	Max End Time	Total Area (NIDEHANEDVER z=3)	Total Area (FHTITTSYYR z=3)	Total Area (AFLTLAEDILR z=2)	Σ-Intensity	Normalized intensity	Precursor Peak Found Ratio	Best Retention Time	Max Fwhm	Min Start Time	Max End Time	Total Area (DNFNVDEIFLK z=2)	Total Area (DNFNVDEIFLK z=3)	Σ-Intensity
RN_200705_VPS35-Wt_WBrain_tRABs_PRM_01	1	36.56	0.23	36.31	36.83	529076320	536261536	3998034944	5063372800	1.26208	0.92	36.11	0.38	35.81	36.49	4004023296	1.44243	1	7.7	0.43	7.29	9.03	53412236	0.883566	0.91	7.36	1	7.03	8.32	58563836	1	1	7.19	0.13	6.78	7.81	284838240	681931264	2324060160	3290829664	1.15186	0.8	36.02	0.17	35.73	36.29	301348256	123076368	424424624
RN_200705_VPS35-Wt_WBrain_tRABs_PRM_02	1	36.13	0.24	35.88	36.49	465271552	481967072	2613794048	3561032672	0.887612	0.83	35.69	0.38	35.56	36.1	2902044160	1.04545	0.73	7.45	0.4	7.27	8.72	47458876	0.785083	0.91	7.15	0.25	6.6	8.19	45371944	0.774743	1	6.98	0.14	6.54	7.11	179708752	773052288	1979673984	2932435024	1.02641	1	35.65	0.19	35.34	35.86	273912896	142896400	416809296
RN_200705_VPS35-Wt_WBrain_tRABs_PRM_03	1	36.02	0.19	35.58	36.32	429015136	433673600	2291335936	3154024672	0.786163	0.92	35.59	0.36	35.4	36	1704349440	0.613983	0.82	7.35	0.35	6.99	7.89	62743424	1.03793	1	7.05	0.15	6.56	7.82	58439740	0.997881	1	6.9	0.12	6.58	7.26	268246864	674275584	1471142016	2413664464	0.844834	0.8	35.21	0.24	35.21	35.76	221249520	161109248	382358768
RN_200705_VPS35-Wt_WBrain_tRABs_PRM_04	1	36.13	0.19	35.75	36.44	323190976	326494816	1694115712	2343801504	0.584209	0.92	35.79	0.28	35.68	36.15	1815386880	0.653984	0.27	7.51	0.72	6.77	8.52	40160992	0.664359	1	7.25	0.16	6.57	8.03	48709724	0.831737	1	7.06	0.16	6.75	7.58	245117616	458453856	1299074176	2002645648	0.700968	1	35.37	0.32	35.37	35.92	314981888	104922312	419904200
RN_200705_VPS35-Wt_WBrain_MLi2_tRABs_PRM_01	1	36.51	0.23	36.26	36.84	478763360	466801984	3091913984	4037479328	1.00637	0.75	36.07	0.37	35.99	36.51	2901706240	1.04532	0.73	7.76	0.42	7.31	8.35	40984520	0.677982	1	7.42	0.17	7.01	8.32	45726976	0.780806	1	7.26	0.13	7.08	7.73	247671248	680328128	2063303680	2991303056	1.04702	0.6	35.76	0.22	35.73	36.28	219240496	126782192	346022688
RN_200705_VPS35-Wt_WBrain_MLi2_tRABs_PRM_02	1	36.72	0.38	36.42	37.49	563849024	470712896	2951807488	3986369408	0.99363	0.75	35.8	0.25	35.7	36.18	2742006784	0.987794	1	7.47	0.21	7.13	7.68	63282848	1.04685	0.91	7.14	0.93	6.23	8.09	NA	NA	1	7	0.12	6.88	7.1	554328704	559622272	1628920320	2742871296	0.960063	1	35.51	0.19	35.46	35.96	142783456	69560816	212344272
RN_200705_VPS35-D620N_WBrain_tRABs_PRM_01	1	36.32	0.19	36.07	36.62	635489024	601236224	3078398720	4315123968	1.07557	0.83	35.86	0.25	35.77	36.27	2809772288	1.01221	0.73	7.61	0.37	7.24	8.39	63797032	1.05536	0.91	7.26	0.29	6.85	8.13	78992504	1.34883	1	7.13	0.13	6.76	8	419170336	996695808	1977912960	3393779104	1.18789	0.6	35.4	0.22	35.35	36.02	579621312	105384864	685006176
RN_200705_VPS35-D620N_WBrain_tRABs_PRM_02	1	36.02	0.2	35.82	36.65	343378816	398787968	1993342976	2735509760	0.681845	0.75	35.64	0.42	35.17	36.05	2959166208	1.06602	0.73	7.33	0.61	6.97	7.93	52871912	0.874628	0.91	7.03	0.26	6.76	8	75065464	1.28177	1	6.88	0.12	6.57	7	316792736	687419136	1573063808	2577275680	0.902101	1	35.23	0.27	35.23	35.89	255392096	138940240	394332336
RN_200705_VPS35-D620N_WBrain_tRABs_PRM_03	0.92	36.27	0.23	36.1	36.81	648396864	583020736	3597941248	4829358848	1.20375	0.75	35.8	0.22	35.8	36.27	2519338752	0.907579	0.27	7.57	0.4	7.21	8.3	62839648	1.03952	1	7.23	0.16	6.91	7.95	62322164	1.06417	1	7.07	0.13	6.94	7.19	265623872	930025152	2214842112	3410491136	1.19374	1	35.8	0.21	35.49	36.05	312252800	144191632	456444432
RN_200705_VPS35-D620N_WBrain_tRABs_PRM_04	1	36.4	0.23	36.15	36.75	291928608	343603584	1668907520	2304439712	0.574398	0.75	35.99	0.25	35.91	36.43	2076288896	0.747972	0.18	7.61	0.54	7.42	8.39	61349300	1.01486	1	7.24	0.2	6.92	8.01	60708888	1.03663	1	7.11	0.12	6.71	7.47	310877216	614209792	1307030400	2232117408	0.781288	1	35.6	0.31	35.6	36.34	347535840	92108136	439643976
RN_200705_VPS35-D620N_WBrain_MLi2_tRABs_PRM_01	1	36.62	0.2	36.29	37.11	512324864	561131328	3402253568	4475709760	1.1156	0.83	36.21	0.38	36.05	36.62	2885385216	1.03945	0.73	7.75	0.51	7.24	8.58	59552248	0.985136	1	7.36	0.18	6.85	8.5	47734808	0.81509	1	7.26	0.14	7.08	7.53	198233280	751991488	1929042560	2879267328	1.0078	1	35.82	0.25	35.82	36.42	268103808	117309216	385413024
RN_200705_VPS35-D620N_WBrain_MLi2_tRABs_PRM_02	1	36.26	0.21	35.91	36.59	484779168	499723200	3056132352	4040634720	1.00716	0.83	35.88	0.39	35.75	36.3	2666734080	0.960677	0.91	7.53	0.49	7.17	8.84	65634112	1.08574	0.91	7.19	0.15	6.87	7.96	60614716	1.03502	1	7.06	0.13	6.69	7.47	241905584	636804544	1955962752	2834672880	0.992195	0.9	35.85	0.23	35.54	36.1	204320896	87094248	291415144
[truncated: 255 more columns]

## Sheet: LRRK2_Wt_R1441C_Tissues_TP
LRRK2-Wt and LRRK2 R1441C Tissues (Whole brain, Kidney, Lungs and spleen Total Rabs)	LRRK2_Wt_R1441C_Whole brain
	Total Rab1A										Total Rab1B							Total Rab3D							Total Rab8A									Total Rab8B									Total Rab10
Replicate	Precursor Peak Found Ratio	Best Retention Time	Max Fwhm	Min Start Time	Max End Time	Total Area (FADDTYTESYISTIGVDFK z=2)	Total Area (FADDTYTESYISTIGVDFK z=3)	Total Area (EFADSLGIPFLETSAK z=2)	Σ-Intensity	Normalized intensity	Precursor Peak Found Ratio	Best Retention Time	Max Fwhm	Min Start Time	Max End Time	Total Area (EFADSLGVPFLETSAK z=2)	Normalized intensity	Precursor Peak Found Ratio	Best Retention Time	Max Fwhm	Min Start Time	Max End Time	Total Area (DAADQNFDYMFK z=2)	Normalized intensity	Precursor Peak Found Ratio	Best Retention Time	Max Fwhm	Min Start Time	Max End Time	Total Area (NIEEHASADVEK z=2)	Total Area (NIEEHASADVEK z=3)	Σ-Intensity	Normalized intensity	Precursor Peak Found Ratio	Best Retention Time	Max Fwhm	Min Start Time	Max End Time	Total Area (NIEEHASSDVER z=2)	Total Area (NIEEHASSDVER z=3)	Σ-Intensity	Normalized intensity	Precursor Peak Found Ratio	Best Retention Time	Max Fwhm	Min Start Time	Max End Time	Total Area (NIDEHANEDVER z=3)	Total Area (FHTITTSYYR z=3)
RN_200704_Wt-RC_WBrain_tRABs_PRM_01	1	36.4	0.23	36.18	36.98	929989888	940741056	3509867008	5380597952	1.07234	1	35.91	0.39	35.72	36.49	3642547712	0.993472	0.73	29.61	0.13	29.55	29.97	8668218	0.966926	1	7.4	0.6	7.26	8.25	23080240	36333224	59413464	1.08882	1	7.73	0.14	6.92	8.05	34332216	75566712	109898928	1.04033	1	7.1	0.14	6.6	8.05	339021344	508816096
RN_200704_Wt-RC_WBrain_tRABs_PRM_02	1	36.32	0.22	36.04	36.81	918938496	862215808	3028252416	4809406720	0.958503	1	35.85	0.48	35.69	36.35	3543404032	0.966432	0.82	29.52	0.14	29.43	29.9	8078032	0.901091	1	7.52	0.22	7.15	7.97	14021610	27267070	41288680	0.756664	0.91	8.23	0.15	6.8	8.27	49515224	57901280	107416504	1.01683	1	7.06	0.11	6.87	7.6	306286240	701719296
RN_200704_Wt-RC_WBrain_tRABs_PRM_03	1	36.37	0.2	36.13	36.92	702319744	645023744	3518236416	4865579904	0.969698	1	35.91	0.42	35.75	36.32	3515044096	0.958697	0.82	29.62	0.31	29.49	29.94	10556464	1.17756	1	7.61	0.15	7.47	7.93	16011029	51630720	67641749	1.23962	1	7.26	0.17	6.94	7.54	27230586	90893464	118124050	1.11819	1	7.1	0.12	6.93	7.28	518307232	380225312
RN_200704_Wt-RC_WBrain_tRABs_PRM_04	1	36.26	0.21	36.02	36.76	915420032	747112064	3241082112	4903614208	0.977278	1	35.77	0.52	35.58	36.24	3690414336	1.00653	0.82	29.67	0.32	29.42	29.93	10267260	1.1453	1	7.61	0.19	7.47	7.97	12819346	25134664	37954010	0.695553	1	7.73	0.16	6.96	8	37241684	67150608	104392292	0.988199	1	7.15	0.13	6.95	7.67	358023872	763238976
RN_200704_Wt-RC_WBrain_MLi2_tRABs_PRM_01	1	36.21	0.18	36.04	36.73	922564992	773087936	3375814656	5071467584	1.01073	1	35.77	0.39	35.64	36.27	3797144832	1.03564	0.82	29.73	0.19	29.42	29.86	8650559	0.964956	1	7.56	0.16	7.2	7.88	11611608	30650874	42262482	0.774511	1	7.68	0.33	6.94	7.77	33626440	71537264	105163704	0.995501	1	7.09	0.12	6.86	7.42	409094368	764983616
RN_200704_Wt-RC_WBrain_MLi2_tRABs_PRM_02	1	35.97	0.2	35.75	36.32	1094416256	873925760	3805650688	5773992704	1.15074	0.75	35.48	0.22	35.48	35.89	2647639040	0.72212	0.82	29.29	0.27	29.09	29.51	8877044	0.99022	1	7.43	0.44	7.15	7.88	9899368	33331404	43230772	0.792256	1	8.09	0.15	6.67	8.18	44948488	41508104	86456592	0.818416	1	6.94	0.13	6.75	7.61	215205856	747794560
RN_200704_RC_WBrain_tRABs_PRM_01	1	36.35	0.19	36.13	36.67	1009698560	907961280	3350411008	5268070848	1.04991	1	35.88	0.49	35.75	36.46	3422237952	0.933385	0.73	29.64	0.35	29.44	29.95	7242879	0.807931	0.91	7.62	0.49	7.26	8.34	16498025	48750760	65248785	1.19576	0.91	7.73	0.37	6.87	8.23	33829364	55094324	88923688	0.84177	1	7.14	0.13	6.86	7.85	315909984	639420224
RN_200704_RC_WBrain_tRABs_PRM_02	1	36.16	0.18	35.94	36.46	927832576	833948288	3780174592	5541955456	1.1045	1	35.64	0.46	35.53	36.13	4111208192	1.1213	0.82	29.44	0.3	29.36	29.77	9888894	1.10309	0.82	7.56	0.32	7.38	8.25	15996962	49015692	65012654	1.19143	0.91	7.68	0.26	6.85	8	29771076	74139880	103910956	0.983642	1	7.08	0.13	6.72	7.63	341964032	623416832
RN_200704_RC_WBrain_tRABs_PRM_03	1	36.29	0.19	36.04	36.78	840411904	759795520	3117173504	4717380928	0.940162	1	35.83	0.49	35.58	36.49	3983395584	1.08644	0.82	29.59	0.44	29.47	29.95	7871608	0.878065	1	7.44	0.18	7.26	7.58	15267869	51326980	66594849	1.22043	1	7.1	0.14	6.78	7.32	24860140	88057768	112917908	1.0689	1	6.96	0.11	6.79	7.11	538479680	724306816
RN_200704_RC_WBrain_tRABs_PRM_04	1	36.18	0.18	35.85	36.67	994488192	862831104	3394809856	5252129152	1.04674	1	35.58	0.51	35.45	36.21	3852529920	1.05074	0.82	29.4	0.17	29.21	29.66	9141339	1.0197	0.82	7.42	0.16	7.05	7.7	11857251	37727164	49584415	0.908694	0.91	7.58	0.13	6.62	7.95	34904972	71209272	106114244	1.0045	1	6.96	0.13	6.78	7.57	406130080	730456128
RN_200704_RC_WBrain_MLi2_tRABs_PRM_01	1	35.88	0.21	35.66	36.43	908578752	714247296	3340952576	4963778624	0.989269	1	35.46	0.41	35.32	36.06	3460170496	0.943731	0.73	29.09	0.18	29.01	29.47	9052398	1.00978	0.91	7.38	0.3	7.05	7.65	12773900	38607520	51381420	0.941626	0.82	7.49	0.15	6.76	7.67	27446582	58519284	85965866	0.81377	1	6.94	0.12	6.57	7.72	450249120	624968384
RN_200704_RC_WBrain_MLi2_tRABs_PRM_02	1	36.29	0.2	36.07	36.95	805000192	764124096	3178126080	4747250368	0.946115	1	35.86	0.48	35.67	36.38	3821153024	1.04219	0.73	29.82	0.4	29.49	29.91	9156837	1.02143	1	7.61	0.16	7.33	7.88	16103322	41648648	57751970	1.05837	0.91	7.72	0.17	6.85	7.95	40148864	68965776	109114640	1.0329	1	7.11	0.12	6.98	7.75	463152032	817984320
[truncated: 260 more columns]

## Sheet: Nuetrophils_VPS35_D620N_HC_TP
Human Neutrophils_VPS35[D620N] and Healthy controls Total Rabs			Total Rab1A										Total Rab3D								Total Rab8A									Total Rab10										Total Rab35									Total Rab43
Replicate	Donr ID	Genotype (Experiment)	Precursor Peak Found Ratio	Best Retention Time	Max Fwhm	Min Start Time	Max End Time	Total Area (FADDTYTESYISTIGVDFK z=2)	Total Area (FADDTYTESYISTIGVDFK z=3)	Total Area (EFADSLGIPFLETSAK z=2)	Σ-Intensity	Normalized intensity	Precursor Peak Found Ratio	Best Retention Time	Max Fwhm	Min Start Time	Max End Time	Total Area (DAADQNFDYMFK z=2)	Σ-Intensity	Normalized intensity	Precursor Peak Found Ratio	Best Retention Time	Max Fwhm	Min Start Time	Max End Time	Total Area (NIEEHASADVEK z=2)	Total Area (NIEEHASADVEK z=3)	Σ-Intensity	Normalized intensity	Precursor Peak Found Ratio	Best Retention Time	Max Fwhm	Min Start Time	Max End Time	Total Area (NIDEHANEDVER z=3)	Total Area (FHTITTSYYR z=3)	Total Area (AFLTLAEDILR z=2)	Σ-Intensity	Normalized intensity	Precursor Peak Found Ratio	Best Retention Time	Max Fwhm	Min Start Time	Max End Time	Total Area (DYDHLFK z=2)	Total Area (WLHEINQNCDDVCR z=2)	Σ-Intensity	Normalized intensity	Precursor Peak Found Ratio
RN_201111_Human_Neutrophils_PRM_pRabs_LRRK2_PRM_05	39	Donor3-VPS35[D620N]_DMSO_01	1	38.5	0.33	38.22	38.97	54792724	37596716	318938048	411327488		0.91	31.89	0.22	31.61	32.31	330613760	330613760	1.162	0.9	8.58	0.25	8.49	8.85	11525247	60730956	72256203	1.61255	1	8.34	0.23	8.09	8.44	163507216	279978752	407816128	851302096	1.01332	0.89	21.19	0.29	20.67	21.45	68609680	121921168	190530848	1.02897	0.91
RN_201111_Human_Neutrophils_PRM_pRabs_LRRK2_PRM_06	39	Donor3-VPS35[D620N]_DMSO_02	1	36.14	0.41	35.72	36.73	50359816	50764692	1233768320	1334892828	0.841474	0.09	28.98	0.06	28.61	29.1	NA	NA	NA	1	7.84	0.7	7.3	8.59	8594344	33284650	41878994	0.934619	1	7.51	0.2	7.06	7.91	121694680	298768608	377892352	798355640	0.950293	0.78	18.07	0.16	17.67	18.23	27937162	99052472	126989634	0.685815	1
RN_201111_Human_Neutrophils_PRM_pRabs_LRRK2_PRM_07	39	Donor3-VPS35[D620N]_MLi2_01	1	36.04	0.31	35.85	36.37	84999464	54209968	2000382720	2139592152	1.34873	1	29.31	0.23	29.05	29.92	380624192	380624192	1.33777	1	6.77	0.25	6.65	6.98	22036890	77112376	99149266	2.21273	1	6.55	0.12	6.46	6.68	159168400	149947968	595687296	904803664	1.077	0.78	18.58	0.33	18	18.81	60263900	160629936	220893836	1.19295	1
RN_201111_Human_Neutrophils_PRM_pRabs_LRRK2_PRM_08	39	Donor3-VPS35[D620N]_MLi2_02	1	36.23	0.34	36.01	36.69	76829336	64641204	1668119040	1809589580	1.14071	1	29.42	0.25	29.13	29.86	388274304	388274304	1.36466	1	6.79	0.18	6.63	6.96	14022642	64603936	78626578	1.75472	1	6.58	0.15	6.47	6.76	158370480	220998048	656299968	1035668496	1.23277	0.67	18.8	0.43	18.19	19.02	52706956	141311024	194017980	1.04781	1
RN_201111_Human_Neutrophils_PRM_pRabs_LRRK2_PRM_09	49	Donor1_Healthy control_DMSO_01	1	36.33	0.4	35.78	36.84	44248552	99673696	1778648960	1922571208	1.21193	1	29.32	0.23	29.01	29.84	375659872	375659872	1.32032	0.7	6.67	0.18	6.42	7.29	2427954	17203774	19631728	0.438124	1	6.44	0.17	6.15	7.06	57203436	140966048	508213888	706383372	0.840817	0.78	18.54	0.42	18.17	18.9	47744104	166102768	213846872	1.15489	0.91
RN_201111_Human_Neutrophils_PRM_pRabs_LRRK2_PRM_10	49	Donor1_Healthy control_DMSO_02	1	36.15	0.43	35.77	36.81	44118280	83336984	1424222080	1551677344	0.978128	1	29.32	0.22	29.04	29.81	454208704	434052064	1.52555	0.8	6.59	0.25	6.39	6.93	10671445	35924396	46595841	1.03989	1	6.48	0.18	6.06	6.72	161156544	177816320	635951488	974924352	1.16046	0.56	18.56	0.34	18.14	18.84	61117888	200393408	261511296	1.41231	1
RN_201111_Human_Neutrophils_PRM_pRabs_LRRK2_PRM_11	49	Donor1_Healthy control_MLi2_01	1	36.35	0.42	35.88	36.96	49395852	57375064	1546061568	1652832484	1.04189	1	29.44	0.23	29.13	29.9	393638720	393638720	1.38351	0.9	6.71	0.24	6.34	6.92	11619624	52856720	64476344	1.43893	1	6.47	0.18	6.06	6.93	173136160	359338720	544575488	1077050368	1.28203	0.67	18.69	0.43	18.32	19.05	54087592	166500848	220588440	1.1913	0.91
RN_201111_Human_Neutrophils_PRM_pRabs_LRRK2_PRM_12	49	Donor1_Healthy control_MLi2_02	1	36.69	0.39	36.1	37.62	36244944	112555552	1437573248	1586373744	1	1	29.94	0.22	29.65	30.44	395299648	395299648	1.38935	0.8	7.09	0.18	6.67	7.39	8373072	42666864	51039936	1.13907	1	6.95	0.15	6.76	7.25	111700552	438882784	495297632	1045880968	1.24493	0.67	19.44	0.26	18.94	19.65	50647888	177361056	228008944	1.23138	1
RN_201111_Human_Neutrophils_PRM_pRabs_LRRK2_PRM_13	63	Donor2-VPS35[D620N]_DMSO_01	1	36.57	0.43	36.23	37.35	27359244	113286432	2121712768	2262358444	1.42612	1	29.36	0.21	29.08	29.88	384700832	384700832	1.3521	1	6.64	0.19	6.51	6.84	12187460	55371072	67558532	1.50771	1	6.46	0.15	6.33	6.58	157368304	262320880	486029856	905719040	1.07809	0.67	18.83	0.54	18.24	19.08	57785296	157352528	215137824	1.16186	1
RN_201111_Human_Neutrophils_PRM_pRabs_LRRK2_PRM_14	63	Donor2-VPS35[D620N]_DMSO_02	1	36.51	0.37	35.96	36.99	31234364	27060464	1738546560	1796841388	1.13267	1	29.44	0.23	28.87	29.83	NA	NA	NA	0.7	6.85	0.26	6.35	7.01	5934589	35484168	41418757	0.924348	1	6.52	0.21	6.15	6.63	116186448	183152336	612584256	911923040	1.08547	0.89	18.68	0.25	18.36	18.78	33134474	91871536	125006010	0.675103	0.91
RN_201111_Human_Neutrophils_PRM_pRabs_LRRK2_PRM_15	63	Donor2-VPS35[D620N]_MLi2_01	0.75	36.06	0.4	35.72	37.2	20880436	97087176	1377750784	1495718396	0.942854	1	29.28	0.23	29	29.73	426319968	426319968	1.49838	0.9	6.74	0.19	6.37	6.95	4061361	35914372	39975733	0.892144	1	6.44	0.18	6.23	6.69	107057816	147119584	574751168	828928568	0.986684	0.56	18.57	0.36	18.12	18.85	58392516	163500464	221892980	1.19835	0.82
RN_201111_Human_Neutrophils_PRM_pRabs_LRRK2_PRM_16	63	Donor2-VPS35[D620N]_MLi2_02	1	36.31	0.4	35.74	36.8	53269988	49751968	1644240000	1747261956	1.10142	0	28.98	0.14	28.81	29.03	NA	NA	NA	0.9	8.09	0.47	7.41	8.68	5932324	23389674	29321998	0.654383	1	7.66	0.22	7.2	8.29	83477392	188657856	489607680	761742928	0.906712	1	17.97	0.18	17.77	18.17	37085388	94273288	131358676	0.70941	0.91
RN_201111_Human_Neutrophils_PRM_pRabs_LRRK2_PRM_17	65	Donor1-VPS35[D620N]_DMSO_01	1	36.32	0.36	36.12	36.89	54893336	45590292	1824616832	1925100460	1.21352	1	29.46	0.22	29.17	29.94	455912448	429529184	1.50966	0.7	6.97	0.19	6.5	6.99	2420579	40600796	43021375	0.960114	1	6.54	0.15	6.16	6.69	123406016	339006016	654959424	1117371456	1.33002	0.78	18.94	0.44	18.33	19.1	53833828	176420288	230254116	1.2435	0.91
RN_201111_Human_Neutrophils_PRM_pRabs_LRRK2_PRM_18	65	Donor1-VPS35[D620N]_DMSO_02	1	36.15	0.39	35.68	36.89	55640772	82174312	1693964544	1831779628	1.1547	0	28.96	0.21	28.73	29.04	NA	NA	NA	0.7	8.05	0.24	7.55	8.72	6585998	30238422	36824420	0.821816	1	7.61	0.21	7.15	8.36	85548912	238331152	486649984	810530048	0.964784	0.78	18.03	0.21	17.65	18.21	30950454	153095616	184046070	0.993952	1
RN_201111_Human_Neutrophils_PRM_pRabs_LRRK2_PRM_19	65	Donor1-VPS35[D620N]_MLi2_01	1	36.55	0.43	36.29	37.26	57677492	100009792	1949944192	2107631476	1.32858	1	29.4	0.22	29.14	29.84	183098064	183098064	0.643531	0.8	6.78	0.2	6.45	7.03	9050001	48606732	57656733	1.28673	1	6.54	0.19	6.16	6.67	168550784	223223952	506276640	898051376	1.06896	0.67	18.37	0.6	18.12	18.99	48844764	125574680	174419444	0.941963	0.91
RN_201111_Human_Neutrophils_PRM_pRabs_LRRK2_PRM_20	65	Donor1-VPS35[D620N]_MLi2_02	1	36.47	0.38	36.14	37.4	24819036	61462036	1434961152	1521242224	0.958943	0.91	29.54	0.23	29.3	30.08	NA	NA	NA	0.9	6.91	0.2	6.35	7.03	7802733	32493264	40295997	0.899291	1	6.57	0.38	6.18	6.7	104731656	234706544	440871648	780309848	0.928813	0.67	18.81	0.19	18.49	18.97	18544538	76674408	95218946	0.514236	1
RN_201111_Human_Neutrophils_PRM_pRabs_LRRK2_PRM_21	70	Donor2_Healthy control_DMSO_01	1	36.62	0.37	36.19	37.39	18105530	22628118	930830080	971563728	0.612443	0.82	29.71	0.57	29.22	29.96	NA	NA	NA	1	6.96	0.19	6.13	7.17	8645654	31883046	40528700	0.904485	1	6.59	0.2	6.3	6.76	95816152	172413040	410865376	679094568	0.808335	0.89	18.75	0.18	18.44	19.19	57525900	48767064	106292964	0.574042	1
RN_201111_Human_Neutrophils_PRM_pRabs_LRRK2_PRM_22	70	Donor2_Healthy control_DMSO_02	1	36.38	0.34	36.04	36.73	49911628	40572372	1372653312	1463137312	0.922316	1	29.39	0.22	29.14	29.9	366570720	366570720	1.28838	0.6	6.8	0.19	6.47	7.05	2487659	46921840	49409499	1.10268	0.9	6.51	0.13	6.21	6.63	114078712	290150112	547813376	952042200	1.13323	0.89	18.92	0.46	18.28	19.03	57389308	170624096	228013404	1.2314	0.82
RN_201111_Human_Neutrophils_PRM_pRabs_LRRK2_PRM_23	70	Donor2_Healthy control_MLi2_01	1	36.16	0.41	35.79	36.65	63618284	60118052	1474654464	1598390800	1.00758	0.82	28.52	#N/A	28.52	28.89	NA	NA	NA	0.9	7.72	0.21	7.55	8.68	7269184	24522912	31792096	0.709509	0.9	7.51	0.19	7.07	7.75	60459500	470550880	377088448	908098828	1.08092	0.78	18.08	0.19	17.76	18.31	30519400	149976608	180496008	0.97478	0.91
RN_201111_Human_Neutrophils_PRM_pRabs_LRRK2_PRM_24	70	Donor2_Healthy control_MLi2_02	1	37.26	0.38	36.94	37.87	35258036	37623008	1183244032	1256125076	0.791822	1	30.46	0.21	30.18	30.93	237561712	238428320	0.837999	0.9	7.62	0.27	7.45	7.88	8150015	50375400	58525415	1.30612	1	7.29	0.16	7.06	7.47	139022816	223094384	332768064	694885264	0.827131	1	20.04	0.15	19.82	20.28	44648032	141637824	186285856	1.00605	1
RN_201111_Human_Neutrophils_PRM_pRabs_LRRK2_PRM_25	71	Donor3_Healthy control_DMSO_01	1	36.69	0.45	36.53	37.56	14642568	42096948	1270366848	1327106364	0.836566	0.91	29.7	0.23	29.38	30.12	103107816	103107816	0.362391	0.9	6.95	0.17	6.41	7.29	11509791	41848076	53357867	1.1908	1	6.67	0.16	6.21	6.82	115469264	163827680	317453760	596750704	0.71032	1	18.92	0.18	18.6	19.22	44433676	107987296	152420972	0.823159	1
RN_201111_Human_Neutrophils_PRM_pRabs_LRRK2_PRM_26	71	Donor3_Healthy control_DMSO_02	0.92	37.36	0.4	36.97	37.87	8329952	19012558	813017664	840360174	0.529737	0.82	30.49	0.23	30.26	30.96	51293776	51293776	0.180281	0	7.63	0.65	7.31	8.4	12894606	46841484	59736090	1.33314	1	7.34	0.23	6.76	7.46	119674288	144251104	264013328	527938720	0.628412	0.67	19.85	0.2	19.64	20.3	32800858	73514024	106314882	0.57416	1
RN_201111_Human_Neutrophils_PRM_pRabs_LRRK2_PRM_27	71	Donor3_Healthy control_MLi2_01	NA	NA	NA	NA	NA	NA	NA	NA	NA	NA	0.91	31.08	0.22	30.78	31.58	118592240	118592240	0.416814	0.8	8.46	0.32	7.64	8.55	7001607	26562400	33564007	0.749053	1	7.83	0.28	7.24	8.87	106635056	116827568	128365336	351827960	0.418785	1	20.91	0.36	20.29	20.99	16264797	61621208	77886005	0.420628	0.91
RN_201111_Human_Neutrophils_PRM_pRabs_LRRK2_PRM_28	71	Donor3_Healthy control_MLi2_02	1	35.9	0.43	35.8	36.77	19337582	15506223	889858176	924701981	0.582903	0	28.53	0.13	28.51	28.78	NA	NA	NA	0.9	8.13	0.22	7.83	8.76	5387559	19175090	24562649	0.548168	1	7.6	0.24	7.14	8.02	74036632	167467296	354163136	595667064	0.70903	1	18.17	0.18	17.82	18.46	38286428	34741032	73027460	0.394389	0.91
[truncated: 6 more columns]

## Sheet: HCD_Collision energy
10F pRabs+LRRK2-pS910, pS935 and Total LRRK2 (z=2)	pRab1									pRab3									pRab8									pRab10											pRab35									pRab43
Replicate	Precursor Peak Found Ratio	Best Retention Time	Max Fwhm	Min Start Time	Max End Time	Total Area	STDEV	Mean	CV%	Precursor Peak Found Ratio	Best Retention Time	Max Fwhm	Min Start Time	Max End Time	Total Area	STDEV	Mean	CV%	Precursor Peak Found Ratio	Best Retention Time	Max Fwhm	Min Start Time	Max End Time	Total Area	STDEV	Mean	CV%	Replicate	Precursor Replicate Note	Precursor Peak Found Ratio	Best Retention Time	Max Fwhm	Min Start Time	Max End Time	Total Area	STDEV	Mean	CV%	Precursor Peak Found Ratio	Best Retention Time	Max Fwhm	Min Start Time	Max End Time	Total Area	STDEV	Mean	CV%	Precursor Peak Found Ratio	Best Retention Time
10F_HCD25_01	0.92	8.51	0.16	8.28	8.92	872740416	8.05991e+07	888762096	9.06869	1	7.86	0.12	7.51	8.18	672703424	3.69232e+07	628687504	5.87306	1	9.14	0.11	8.96	9.41	863534784	1.22128e+08	744804432	16.3974	10F_HCD25_01		1	8.18	0.12	8.03	8.47	1102376704	9.94823e+07	1018174224	9.77065	1	8.66	0.13	8.53	8.95	1190977024	1.52851e+08	1056148032	14.4725	1	8.34
10F_HCD25_02	1	8.36	0.13	8.09	8.84	887399424				0.92	7.69	0.13	7.37	8.27	588916800				1	9.03	0.11	8.75	9.27	617434240				10F_HCD25_02		1	8.04	0.13	7.91	8.32	887211456				0	8.52	0.12	8.38	8.8	896346240				0.77	8.22
10F_HCD25_03	1	8.45	0.15	8.3	8.88	799783936				1	7.79	0.13	7.62	8.41	643325696				1	9.08	0.15	8.95	9.49	664305024				10F_HCD25_03		1	8.12	0.11	7.96	8.4	994887424				0	8.64	0.14	8.43	8.88	954478848				1	8.27
10F_HCD25_04	1	8.55	0.14	8.36	8.98	995124608				1	7.89	0.11	7.77	8.45	609804096				1	9.19	0.1	9.06	9.55	833943680				10F_HCD25_04		1	8.23	0.12	8.09	8.52	1088221312				1	8.7	0.12	8.56	8.98	1182790016				1	8.38
10F_HCD27_01	1	8.51	0.13	8.37	8.89	982285888	8.41107e+07	1064958016	7.89803	0.92	7.9	0.12	7.74	8.46	714805120	3.2113e+07	718446032	4.46979	0.92	9.17	0.12	8.88	9.47	960413120	1.44737e+07	947126208	1.52817	10F_HCD27_01		1	8.18	0.16	8.05	8.45	1089094528	3.9445e+07	1144650400	3.44603	1	8.68	0.11	8.53	9.03	838509184	3.40622e+07	832611024	4.09101	0.85	8.38
10F_HCD27_02	1	8.43	0.14	7.92	8.9	1179741312				1	7.8	0.12	7.64	8.4	753307840				1	9.07	0.12	8.78	9.37	958235392				10F_HCD27_02		1	8.13	0.12	7.95	8.37	1166758784				1	8.58	0.12	8.47	8.87	791083712				0.85	8.26
10F_HCD27_03	1	8.47	0.14	8.1	8.94	1030215680				0.92	7.78	0.13	7.65	8.14	729082176				1	9.14	0.12	8.75	9.39	930996160				10F_HCD27_03		1	8.13	0.12	8	8.4	1145047424				1	8.6	0.13	8.49	8.92	827116032				0.92	8.3
10F_HCD27_04	1	8.49	0.14	8.13	8.92	1067589184				1	7.84	0.12	7.69	8.16	676588992				0	9.13	0.12	8.92	9.4	938860160				10F_HCD27_04		1	8.14	0.12	7.99	8.4	1177700864				0	8.62	0.12	8.45	8.95	873735168				1	8.34
10F_HCD30_01	1	8.56	0.13	8.41	8.85	900000256	1.00057e+08	823159488	12.1553	1	7.92	0.12	7.8	8.24	581916672	3.50928e+07	550000704	6.3805	0.08	9.2	0.11	8.8	9.79	804566400	1.3112e+08	681429120	19.2419	10F_HCD30_01		1	8.25	0.14	8.1	8.46	953475840	7.62503e+07	889829856	8.56909	1	8.73	0.11	8.58	9.05	560181056	9.56537e+07	448126704	21.3452	1	8.42
10F_HCD30_02	1	8.39	0.13	7.78	8.62	913394112				1	7.73	0.12	7.58	8.07	573240832				1	9.03	0.12	8.82	9.3	694259072				10F_HCD30_02		0	8.07	0.14	7.66	8.38	946760320				1	8.56	0.12	8.34	8.65	430622720				1	8.2
10F_HCD30_03	1	8.62	0.16	8.46	9.08	771483904				1	7.96	0.12	7.83	8.3	539953792				1	9.27	0.13	9.12	9.84	729648448				10F_HCD30_03		1	8.3	0.13	8.14	8.62	867496192				1	8.79	0.16	8.63	9.15	471972672				1	8.48
10F_HCD30_04	1	8.5	0.16	7.99	8.92	707759680				1	7.85	0.13	7.45	8.34	504891520				1	9.16	0.11	9	9.55	497242560				10F_HCD30_04		1	8.16	0.15	8	8.57	791587072				1	8.64	0.17	8.45	8.76	329730368				1	8.36
10F pRabs (z=3)																												z=3																				Precursor Peak Found Ratio	Best Retention Time
Replicate	Precursor Peak Found Ratio	Best Retention Time	Max Fwhm	Min Start Time	Max End Time	Total Area				Precursor Peak Found Ratio	Best Retention Time	Max Fwhm	Min Start Time	Max End Time	Total Area				Precursor Peak Found Ratio	Best Retention Time	Max Fwhm	Min Start Time	Max End Time	Total Area				Replicate	Precursor Replicate Note	Precursor Peak Found Ratio	Best Retention Time	Max Fwhm	Min Start Time	Max End Time	Total Area				Precursor Peak Found Ratio	Best Retention Time	Max Fwhm	Min Start Time	Max End Time	Total Area				1	8.34
10F_HCD25_01	1	8.51	0.14	8.28	8.92	903515392	1.0759e+08	798746112	13.4699	1	7.86	0.14	7.51	8.18	863828160	4.73829e+07	826408512	5.7336	1	9.14	0.12	8.96	9.41	1084401280	1.29314e+08	968621664	13.3503	10F_HCD25_01		1	8.18	0.14	8.03	8.47	791130944	6.4952e+07	741970160	8.754	1	8.64	0.12	8.53	8.95	776759488	7.85117e+07	747964624	10.4967	1	8.22
10F_HCD25_02	1	8.36	0.16	8.09	8.84	696799808				1	7.71	0.15	7.37	8.27	771267904				1	9	0.11	8.75	9.27	808766336				10F_HCD25_02		1	8.04	0.12	7.91	8.32	663038784				1	8.53	0.12	8.38	8.8	644583872				1	8.27
10F_HCD25_03	1	8.42	0.14	8.3	8.88	715624256				0.92	7.77	0.13	7.62	8.41	802575744				1	9.1	0.12	8.95	9.49	919118976				10F_HCD25_03		1	8.12	0.14	7.96	8.4	714628608				1	8.59	0.13	8.43	8.88	739464576				1	8.4
10F_HCD25_04	1	8.51	0.13	8.36	8.98	879044992				1	7.89	0.15	7.77	8.45	867962240				1	9.19	0.12	9.06	9.55	1062200064				10F_HCD25_04		1	8.23	0.12	8.09	8.52	799082304				1	8.72	0.13	8.56	8.98	831050560				1	8.35
10F_HCD27_01	1	8.51	0.13	8.37	8.89	857698688	1.86352e+07	882857280	2.11078	0.92	7.86	0.12	7.74	8.46	962951680	4.35693e+07	901014928	4.83559	1	9.17	0.12	8.88	9.47	1088895104	2.94337e+07	1099418880	2.67721	10F_HCD27_01		1	8.18	0.13	8.05	8.45	849088640	3.88074e+07	816929232	4.75041	1	8.68	0.12	8.53	9.03	829982336	2.93933e+07	821919568	3.57618	1	8.26
10F_HCD27_02	0.92	8.43	0.13	7.92	8.9	880922176				0.92	7.76	0.16	7.64	8.4	899008320				1	9.07	0.12	8.78	9.37	1141353472				10F_HCD27_02		1	8.13	0.14	7.95	8.37	835916928				1	8.58	0.12	8.47	8.87	823765312				1	8.3
10F_HCD27_03	1	8.43	0.14	8.1	8.94	900767488				1	7.81	0.12	7.65	8.14	865624704				0	9.11	0.11	8.75	9.39	1094586752				10F_HCD27_03		1	8.13	0.13	8	8.4	761228608				1	8.64	0.12	8.49	8.92	781791488				1	8.32
10F_HCD27_04	1	8.46	0.13	8.13	8.92	892040768				0.92	7.81	0.12	7.69	8.16	876475008				1	9.1	0.13	8.92	9.4	1072840192				10F_HCD27_04		1	8.14	0.12	7.99	8.4	821482752				1	8.62	0.12	8.45	8.95	852139136				1	8.42
10F_HCD30_01	1	8.56	0.13	8.41	8.85	816307776	6.10204e+07	747550000	8.16271	0.92	7.92	0.12	7.8	8.24	824892800	3.5772e+07	783982048	4.56287	1	9.22	0.12	8.8	9.79	1096484096	1.66469e+08	941169920	17.6874	10F_HCD30_01		1	8.25	0.12	8.1	8.46	778364160	3.9841e+07	724292624	5.50068	1	8.73	0.11	8.58	9.05	781363328	1.0217e+08	678474880	15.0588	1	8.23
10F_HCD30_02	1	8.37	0.13	7.78	8.62	748298176				0.92	7.71	0.12	7.58	8.07	800226432				0.92	9.05	0.12	8.82	9.3	964069312				10F_HCD30_02		1	8.07	0.16	7.66	8.38	719427072				1	8.56	0.13	8.34	8.65	661770688				1	8.48
10F_HCD30_03	1	8.62	0.13	8.46	9.08	757667520				0.92	7.96	0.13	7.83	8.3	743828800				1	9.27	0.12	9.12	9.84	998022912				10F_HCD30_03		1	8.3	0.12	8.14	8.62	717066368				1	8.79	0.13	8.63	9.15	726863488				1	8.33
10F_HCD30_04	0.92	8.46	0.14	7.99	8.92	667926528				0.92	7.84	0.13	7.45	8.34	766980160				1	9.16	0.12	9	9.55	706103360				10F_HCD30_04		1	8.16	0.13	8	8.57	682312896				1	8.64	0.13	8.45	8.76	543902016
50F pRabs+LRRK2-pS910, pS935 and Total LRRK2 (z=2)	pRab1									pRab3									pRab8									pRab10									pRab35									pRab43
	Precursor Peak Found Ratio	Best Retention Time	Max Fwhm	Min Start Time	Max End Time	Total Area	STDEV	Mean	CV%	Precursor Peak Found Ratio	Best Retention Time	Max Fwhm	Min Start Time	Max End Time	Total Area	STDEV	Mean	CV%	Precursor Peak Found Ratio	Best Retention Time	Max Fwhm	Min Start Time	Max End Time	Total Area	STDEV	Mean	CV%	Precursor Peak Found Ratio	Best Retention Time	Max Fwhm	Min Start Time	Max End Time	Total Area	STDEV	Mean	CV%	Precursor Peak Found Ratio	Best Retention Time	Max Fwhm	Min Start Time	Max End Time	Total Area	STDEV	Mean	CV%	Replicate	Precursor Replicate Note	Precursor Peak Found Ratio	Best Retention Time
Replicate	1	8.66	0.14	8.18	9.18	5392521728	5.4659e+08	4732748928	11.5491	1	8.01	0.14	7.87	8.34	3274674944	2.31771e+08	3211865152	7.21608	1	9.31	0.12	9.13	9.65	4252500736	2.90763e+08	4213792576	6.90027	1	8.34	0.12	8.22	8.63	6027475968	4.24912e+08	5502676224	7.72192	1	8.81	0.12	8.66	9.18	6120184832	7.17565e+08	5854489600	12.2567	50F_HCD25_01		1	8.52
50F_HCD25_01	1	8.69	0.12	8.54	9.13	4055552512				1	8.06	0.11	7.92	8.32	2872579328				1	9.34	0.13	9.21	9.9	3791569408				1	8.39	0.11	8.23	8.63	5016030720				1	8.86	0.12	8.71	9.13	4826781696				50F_HCD25_02		1	8.57
50F_HCD25_02	1	8.71	0.14	8.55	9.12	4708021760				1	8.12	0.12	7.95	8.63	3394113536				0	9.39	0.15	9.18	9.68	4392964608				1	8.42	0.11	8.28	8.7	5603359232				0.9	8.89	0.13	8.74	9.24	6488070656				50F_HCD25_03		1	8.59
50F_HCD25_03	1	8.87	0.13	8.69	9.11	4774899712				1	8.2	0.12	8.07	8.75	3306092800				1	9.5	0.1	9.29	9.78	4418135552				1	8.53	0.15	8.35	8.93	5363838976				1	9.02	0.1	8.87	9.3	5982921216				50F_HCD25_04		1	8.72
50F_HCD25_04	1	8.96	0.16	8.79	9.36	5549032448	3.10388e+08	5668221952	5.47594	0.92	8.3	0.13	8.16	8.63	3811559680	2.55293e+08	3860037056	6.61374	0	9.62	0.12	9.41	9.9	4587288576	3.0453e+08	4912487808	6.19911	1	8.64	0.12	8.48	9	6093727744	5.70624e+08	6262248448	9.11212	1	9.12	0.12	8.96	9.4	4816355328	1.75766e+08	4730199680	3.71582	50F_HCD27_01		1	8.82
50F_HCD27_01	1	8.93	0.12	8.78	9.24	6103142912				1	8.3	0.14	8.13	8.88	4232041216				0	9.59	0.11	9.3	9.85	5317585408				1	8.62	0.12	8.42	8.95	7013210624				1	9.08	0.12	8.95	9.4	4910602752				50F_HCD27_02		1	8.79
50F_HCD27_02	0.92	8.94	0.14	8.81	9.4	5376532992				1	8.32	0.11	8.18	8.9	3663264256				1	9.61	0.11	9.4	10.08	4821715456				1	8.64	0.12	8.44	8.89	5643253760				1	9.13	0.11	8.98	9.43	4504221696				50F_HCD27_03		1	8.82
50F_HCD27_03	1	8.97	0.13	8.79	9.32	5644179456				1	8.31	0.14	8.18	8.74	3733283072				1	9.64	0.11	9.49	10.16	4923361792				1	8.65	0.12	8.52	9.04	6298801664				0.9	9.14	0.11	8.85	9.47	4689618944				50F_HCD27_04		1	8.85
50F_HCD27_04	1	8.93	0.12	8.28	9.21	5551308288	1.89296e+08	5380533760	3.51817	1	8.24	0.12	8.09	8.75	3698213376	7.02999e+07	3606969344	1.949	1	9.57	0.11	9.41	9.83	4687124480	1.49413e+08	4613989248	3.23827	1	8.59	0.11	8.43	8.93	6317370368	3.87325e+08	5895868800	6.56943	1	9.07	0.13	8.9	9.47	3530411008	1.64686e+08	3309035456	4.97685	50F_HCD30_01		1	8.76
50F_HCD30_01	1	8.84	0.11	8.65	9.25	5524884480				1	8.19	0.12	8.04	8.66	3528151808				1	9.49	0.11	9.33	10.03	4777027584				1	8.51	0.12	8.36	9.07	6131281408				1	9.01	0.15	8.83	9.57	3249732352				50F_HCD30_02		1	8.68
50F_HCD30_02	0.46	8.68	0.12	8.53	9.04	5160337408				1	8.03	0.12	7.88	8.56	3590476544				1	9.34	0.11	9.19	9.91	4555709952				1	8.36	0.13	8.2	8.76	5592018432				1	8.83	0.11	8.69	9.2	3316617984				50F_HCD30_03		1	8.53
50F_HCD30_03	1	8.71	0.13	8.59	9.02	5285604864				1	8.08	0.11	7.91	8.73	3611035648				1	9.39	0.12	9.23	9.93	4436094976				1	8.41	0.11	8.25	8.77	5542804992				1	8.9	0.11	8.73	9.24	3139380480				50F_HCD30_04		1	8.58
50F_HCD30_04
	Precursor Peak Found Ratio	Best Retention Time	Max Fwhm	Min Start Time	Max End Time	Total Area				Precursor Peak Found Ratio	Best Retention Time	Max Fwhm	Min Start Time	Max End Time	Total Area				Precursor Peak Found Ratio	Best Retention Time	Max Fwhm	Min Start Time	Max End Time	Total Area				Precursor Peak Found Ratio	Best Retention Time	Max Fwhm	Min Start Time	Max End Time	Total Area				Precursor Peak Found Ratio	Best Retention Time	Max Fwhm	Min Start Time	Max End Time	Total Area				Replicate	Precursor Replicate Note	Precursor Peak Found Ratio	Best Retention Time
Replicate	1	8.66	0.13	8.18	9.18	4918585856	4.01387e+08	4451832512	9.01623	1	8.04	0.12	7.87	8.34	4693687296	4.05449e+08	4294328512	9.44151	1	9.33	0.12	9.13	9.65	5833897984	4.26558e+08	5444463232	7.8347	1	8.34	0.11	8.22	8.63	4484639232	3.35475e+08	4096416576	8.18947	1	8.84	0.12	8.66	9.18	4528222208	3.94251e+08	4158994048	9.47948	50F_HCD25_01		1	8.52
50F_HCD25_01	1	8.69	0.12	8.54	9.13	4008206080				1	8.05	0.13	7.92	8.32	3733175040				1	9.36	0.11	9.21	9.9	4902199296				1	8.39	0.12	8.23	8.63	3668841728				1	8.87	0.12	8.71	9.13	3602692608				50F_HCD25_02		1	8.54
50F_HCD25_02	1	8.75	0.14	8.55	9.12	4625208320				1	8.08	0.13	7.95	8.63	4428603392				1	9.39	0.11	9.18	9.68	5731194368				1	8.42	0.12	8.28	8.7	4075360000				1	8.9	0.12	8.74	9.24	4291279104				50F_HCD25_03		1	8.59
50F_HCD25_03	1	8.85	0.13	8.69	9.11	4255329792				1	8.2	0.12	8.07	8.75	4321848320				1	9.5	0.11	9.29	9.78	5310561280				1	8.53	0.12	8.35	8.93	4156825344				1	9.02	0.11	8.87	9.3	4213782272				50F_HCD25_04		1	8.72
50F_HCD25_04	1	8.96	0.14	8.79	9.36	4841083904	3.37024e+08	4555815488	7.39766	1	8.29	0.12	8.16	8.63	4720051712	3.11952e+08	4588286784	6.79888	1	9.62	0.11	9.41	9.9	5972723200	2.56041e+08	5623887872	4.55274	1	8.64	0.13	8.48	9	4678576128	3.57646e+08	4341619008	8.23763	1	9.12	0.12	8.96	9.4	4697207808	3.59424e+08	4390322368	8.18672	50F_HCD27_01		1	8.82
50F_HCD27_01	1	8.95	0.12	8.78	9.24	4778393600				0.92	8.3	0.12	8.13	8.88	4917211136				1	9.59	0.12	9.3	9.85	5604552192				0.92	8.62	0.11	8.42	8.95	4591505920				1	9.08	0.13	8.95	9.4	4646998016				50F_HCD27_02		1	8.79
50F_HCD27_02	1	8.95	0.13	8.81	9.4	4100792576				0.92	8.32	0.12	8.18	8.9	4184345344				1	9.61	0.11	9.4	10.08	5358326272				0.92	8.64	0.12	8.44	8.89	3914862080				1	9.13	0.11	8.98	9.43	3923212032				50F_HCD27_03		1	8.79
50F_HCD27_03	0.92	8.98	0.12	8.79	9.32	4502991872				0.92	8.31	0.13	8.18	8.74	4531538944				1	9.62	0.11	9.49	10.16	5559949824				1	8.65	0.12	8.52	9.04	4181531904				1	9.14	0.13	8.85	9.47	4293871616				50F_HCD27_04		1	8.83
50F_HCD27_04	1	8.9	0.12	8.28	9.21	4666355200	2.50353e+08	4401816384	5.68748	0.92	8.24	0.12	8.09	8.75	4811617280	1.56312e+08	4597111936	3.40021	1	9.57	0.11	9.41	9.83	5791553536	2.2405e+08	5483816320	4.08566	1	8.59	0.12	8.43	8.93	4704471552	2.24265e+08	4377865344	5.12271	1	9.07	0.12	8.9	9.47	4720131584	2.21058e+08	4392459712	5.03266	50F_HCD30_01		1	8.76
50F_HCD30_01	0.92	8.84	0.13	8.65	9.25	4551281664				0.92	8.19	0.12	8.04	8.66	4475223040				1	9.49	0.11	9.33	10.03	5483625472				1	8.51	0.14	8.36	9.07	4323358208				1	8.99	0.12	8.83	9.57	4242291456				50F_HCD30_02		1	8.7
50F_HCD30_02	1	8.66	0.12	8.53	9.04	4265556224				0.92	8.01	0.12	7.88	8.56	4614606336				1	9.32	0.11	9.19	9.91	5264465920				1	8.36	0.11	8.2	8.76	4287769088				1	8.83	0.12	8.69	9.2	4325230080				50F_HCD30_03		1	8.53
50F_HCD30_03	1	8.75	0.13	8.59	9.02	4124072448				0.92	8.08	0.13	7.91	8.73	4487001088				1	9.37	0.13	9.23	9.93	5395620352				1	8.41	0.12	8.25	8.77	4195862528				1	8.9	0.12	8.73	9.24	4282185728				50F_HCD30_04		1	8.58
50F_HCD30_04
[truncated: 36 more columns]

## Sheet: LOD
pRab8IP_Rab10-A549_KO(Limit of detection)				pRab10_50ngHeLa Spike-In (Limit of detection)				pRab8IP_Rab8-A549_KO(Limit of detection)				pRab8_50ngHeLa Spike-In (Limit of detection)
Replicate	Peptide Peak Found Ratio	Peptide Retention Time	Ratio To Standard	Replicate	Peptide Peak Found Ratio	Peptide Retention Time	Ratio To Standard	Replicate	Peptide Peak Found Ratio	Peptide Retention Time	Ratio To Standard	Replicate	Peptide Peak Found Ratio	Peptide Retention Time	Ratio To Standard
RN_200430_pRab10_IP_PRM_10A_01	0.92	8.44	0.0056	RN_200428_pRab10_PRM_10A_HeLa_01	0.79	8.32	0.0042	RN_200510_pRab8_IP_PRM_10A_01	0.73	9.59	0.0122	RN_200502_pRab8_HeLa_PRM_10A_01	0.73	9.47	0.0012
RN_200430_pRab10_IP_PRM_10A_02	0.83	8.48	0.0011	RN_200428_pRab10_PRM_10A_HeLa_02	0.83	8.39	0.0032	RN_200510_pRab8_IP_PRM_10A_02	0.79	9.47	0.0072	RN_200502_pRab8_HeLa_PRM_10A_02	0.73	9.46	0.0038
RN_200430_pRab10_IP_PRM_10A_03	0.88	8.39	0.006	RN_200428_pRab10_PRM_10A_HeLa_03	0.83	8.42	0.0044	RN_200510_pRab8_IP_PRM_10A_03	0.81	9.44	0.0041	RN_200502_pRab8_HeLa_PRM_10A_03	0.69	9.33	0.0039
RN_200430_pRab10_IP_PRM_100A_01	0.88	8.26	0.0037	RN_200428_pRab10_PRM_100A_HeLa_01	0.88	8.38	0.0056	RN_200510_pRab8_IP_PRM_100A_01	0.79	9.35	0.0043	RN_200502_pRab8_HeLa_PRM_100A_01	0.79	9.34	0.0039
RN_200430_pRab10_IP_PRM_100A_02	0.83	8.47	0.0042	RN_200428_pRab10_PRM_100A_HeLa_02	0.92	8.34	0.0042	RN_200510_pRab8_IP_PRM_100A_02	0.77	9.27	0.0085	RN_200502_pRab8_HeLa_PRM_100A_02	0.75	9.22	0.0035
RN_200430_pRab10_IP_PRM_100A_03	0.83	8.31	0.0015	RN_200428_pRab10_PRM_100A_HeLa_03	0.88	8.37	0.0033	RN_200510_pRab8_IP_PRM_100A_03	0.83	9.17	0.0047	RN_200502_pRab8_HeLa_PRM_100A_03	0.75	9.62	0.0049
RN_200430_pRab10_IP_PRM_1F_01	1	8.46	0.0132	RN_200428_pRab10_PRM_1F_HeLa_01	1	8.28	0.0198	RN_200510_pRab8_IP_PRM_1F_01	0.87	9.19	0.0092	RN_200502_pRab8_HeLa_PRM_1F_01	0.79	9.25	0.0118
RN_200430_pRab10_IP_PRM_1F_02	1	8.44	0.0105	RN_200428_pRab10_PRM_1F_HeLa_02	1	8.3	0.0207	RN_200510_pRab8_IP_PRM_1F_02	0.92	9.21	0.0144	RN_200502_pRab8_HeLa_PRM_1F_02	0.9	9.25	0.0119
RN_200430_pRab10_IP_PRM_1F_03	1	8.55	0.0202	RN_200428_pRab10_PRM_1F_HeLa_03	1	8.25	0.0195	RN_200510_pRab8_IP_PRM_1F_03	0.88	9.12	0.0137	RN_200502_pRab8_HeLa_PRM_1F_03	0.88	9.24	0.0136
RN_200430_pRab10_IP_PRM_10F_01	1	8.47	0.116	RN_200428_pRab10_PRM_10F_HeLa_01	1	8.18	0.1459	RN_200510_pRab8_IP_PRM_10F_01	0.9	9.28	0.0899	RN_200502_pRab8_HeLa_PRM_10F_01	0.92	9.29	0.116
RN_200430_pRab10_IP_PRM_10F_02	1	8.52	0.1046	RN_200428_pRab10_PRM_10F_HeLa_02	1	8.13	0.1732	RN_200510_pRab8_IP_PRM_10F_02	0.92	9.19	0.0959	RN_200502_pRab8_HeLa_PRM_10F_02	0.92	9.25	0.1034
RN_200430_pRab10_IP_PRM_10F_03	1	8.57	0.1103	RN_200428_pRab10_PRM_10F_HeLa_03	1	8.26	0.145	RN_200510_pRab8_IP_PRM_10F_03	0.92	9.26	0.1397	RN_200502_pRab8_HeLa_PRM_10F_03	0.92	9.28	0.1074
RN_200430_pRab10_IP_PRM_50F_01	1	8.27	0.7815	RN_200428_pRab10_PRM_50F_HeLa_01	1	8.33	0.9364	RN_200510_pRab8_IP_PRM_50F_01	0.92	9.08	0.9887	RN_200502_pRab8_HeLa_PRM_50F_01	0.92	9.35	0.8212
RN_200430_pRab10_IP_PRM_50F_02	1	8.33	0.7401	RN_200428_pRab10_PRM_50F_HeLa_02	1	8.31	0.9646	RN_200510_pRab8_IP_PRM_50F_02	0.92	9.13	1.0771	RN_200502_pRab8_HeLa_PRM_50F_02	0.54	9.31	0.8028
RN_200430_pRab10_IP_PRM_50F_03	1	8.25	0.6858	RN_200428_pRab10_PRM_50F_HeLa_03	1	8.33	1.0743	RN_200510_pRab8_IP_PRM_50F_03	0.92	9.22	1.3444	RN_200502_pRab8_HeLa_PRM_50F_03	0.92	9.42	0.9433
RN_200430_pRab10_IP_PRM_100F_01	1	8.28	1.6053	RN_200428_pRab10_PRM_100F_HeLa_01	1	8.36	2.6791	RN_200510_pRab8_IP_PRM_100F_01	0.92	9.21	1.7392	RN_200502_pRab8_HeLa_PRM_100F_01	0.92	9.23	1.7982
RN_200430_pRab10_IP_PRM_100F_02	1	8.32	1.5223	RN_200428_pRab10_PRM_100F_HeLa_02	1	8.24	2.3061	RN_200510_pRab8_IP_PRM_100F_02	0.92	9.18	2.4538	RN_200502_pRab8_HeLa_PRM_100F_02	0.92	9.48	1.7469
RN_200430_pRab10_IP_PRM_100F_03	1	8.29	1.5548	RN_200428_pRab10_PRM_100F_HeLa_03	1	8.29	2.4858	RN_200510_pRab8_IP_PRM_100F_03	0.92	9.1	2.429	RN_200502_pRab8_HeLa_PRM_100F_03	0.92	9.29	1.6483
RN_200430_pRab10_IP_PRM_500F_01	1	8.26	11.7467	RN_200428_pRab10_PRM_500F_HeLa_01	1	8.41	14.395	RN_200510_pRab8_IP_PRM_500F_01	0.92	9.26	12.6668	RN_200502_pRab8_HeLa_PRM_500F_01	0.92	9.28	9.3601
RN_200430_pRab10_IP_PRM_500F_02	1	8.24	11.2086	RN_200428_pRab10_PRM_500F_HeLa_02	1	8.31	13.9851	RN_200510_pRab8_IP_PRM_500F_02	0.92	9.21	14.6001	RN_200502_pRab8_HeLa_PRM_500F_02	0.92	9.18	9.9016
RN_200430_pRab10_IP_PRM_500F_03	1	8.57	11.2862	RN_200428_pRab10_PRM_500F_HeLa_03	1	8.27	14.9099	RN_200510_pRab8_IP_PRM_500F_03	0.92	9.12	16.4809	RN_200502_pRab8_HeLa_PRM_500F_03	0.92	9.27	10.7703
RN_200430_pRab10_IP_PRM_1P_01	1	8.41	22.4228	RN_200428_pRab10_PRM_1P_HeLa_01	1	8.17	27.8496	RN_200510_pRab8_IP_PRM_1P_01	0.92	9.17	26.7107	RN_200502_pRab8_HeLa_PRM_1P_01	0.92	9.2	20.1013
RN_200430_pRab10_IP_PRM_1P_02	1	8.35	23.734	RN_200428_pRab10_PRM_1P_HeLa_02	1	8.17	35.5591	RN_200510_pRab8_IP_PRM_1P_02	0.92	9.02	30.0548	RN_200502_pRab8_HeLa_PRM_1P_02	0.92	9.06	21.2618
RN_200430_pRab10_IP_PRM_1P_03	1	8.43	23.7288	RN_200428_pRab10_PRM_1P_HeLa_03	1	8.18	36.4419	RN_200510_pRab8_IP_PRM_1P_03	0.92	9.41	26.8253	RN_200502_pRab8_HeLa_PRM_1P_03	0.92	9.06	28.9574

## Sheet: tRabs_45min_PRM_QE HF-X
Method of Q Exactive HF-X
Overall method settings
Global Settings
Use lock masses off
Lock mass injection ―
Chrom. peak width (FWHM) 15 s
Time
Method duration 45.00 min
Customized Tolerances (+/-)
Lock Masses ―
Inclusion ―
Exclusion ―
Neutral Loss ―
Mass Tags ―
Dynamic Exclusion ―
Experiments
Full MS — SIM
General
Runtime 0 to 45 min
Polarity positive
In-source CID 0.0 eV
Full MS — SIM
Microscans 1
Resolution 120,000
AGC target 3e6
Maximum IT 100 ms
Number of scan ranges 1
Scan range 350 to 1200 m/z
Spectrum data type Profile
PRM
General
Runtime 0 to 45 min
Polarity positive
In-source CID 0.0 eV
Dynamic RT off
Default charge state 2
Inclusion on
MS²
Microscans 1
Resolution 30,000
AGC target 1e5
Maximum IT 200 ms
Loop count 12
MSX count 1
MSX isochronous ITs on
Isolation window 0.7 m/z
Isolation offset 0.0 m/z
Fixed first mass ―
(N)CE / stepped (N)CE nce: 27
Spectrum data type Profile
Setup
Tunefiles
General
Switch Count 0
Base Tunefile C:\Xcalibur\Tune Files\EVO_NSI.mstune
Contact Closure
General
Used False
Start in Closed True
Switch Count 0
Syringe
General
Used False
Start in OFF True
Stop at end of run False
Switch Count 0
Pump setup
Syringe type Hamilton
Flow rate 3.000 µL/min
Inner diameter 2.303 mm
Volume 250 µL
Divert Valve A
General
Used False
Start in 1-2 True
Switch Count 0
Divert Valve B
General
Used False
Start in 1-2 True
Switch Count 0
Lock Masses
(no entries)
Inclusion List
32 entries
Mass Formula Species CS Polarity Start End (N)CE MSX ID Comment
[m/z] [M] [z] [min] [min]
523.75040 2 Positive 4.04 8.04 27 MGPGATAGGAEK
(light)
480.88318 3 Positive 5.05 9.05 27 NIDEHANEDVER
(light)
484.21927 3 Positive 5.05 9.05 27 NIDEHANEDVER
(heavy)
693.31822 2 Positive 5.26 9.26 27 NIEEHASSDVER
(light)
698.32235 2 Positive 5.26 9.26 27 NIEEHASSDVER
(heavy)
462.54791 3 Positive 5.26 9.26 27 NIEEHASSDVER
(light)
465.88399 3 Positive 5.26 9.26 27 NIEEHASSDVER
(heavy)
671.31769 2 Positive 5.47 9.47 27 NIEEHASADVEK
(light)
675.32479 2 Positive 5.47 9.47 27 NIEEHASADVEK
(heavy)
447.88088 3 Positive 5.47 9.47 27 NIEEHASADVEK
(light)
450.55228 3 Positive 5.47 9.47 27 NIEEHASADVEK
(heavy)
527.25858 2 Positive 5.63 9.63 27 VVETEDAYK
(light)
430.21554 3 Positive 15.50 21.00 27 FHTITTSYYR
(light)
433.55163 3 Positive 15.50 21.00 27 FHTITTSYYR
(heavy)
620.27016 3 Positive 16.00 22.00 27 WLHEINQNC
[+57.021464]
DDVC
[+57.021464]R
(light)
469.22434 2 Positive 17.27 22.00 27 DYDHLFK (light)
473.23144 2 Positive 17.27 22.00 27 DYDHLFK (heavy)
499.82148 2 Positive 23.53 27.53 27 LQVIIIGSR
(light)
732.80864 2 Positive 28.50 32.50 27 DAADQNFDYMFK
(light)
736.81574 2 Positive 28.50 32.50 27 DAADQNFDYMFK
(heavy)
677.33789 2 Positive 33.72 37.72 27 DNFNVDEIFLK
(light)
681.34499 2 Positive 33.72 37.72 27 DNFNVDEIFLK
(heavy)
1086.50460 2 Positive 35.00 39.00 27 FADDTYTESYISTIG
VDFK (light)
1090.51170 2 Positive 35.00 39.00 27 FADDTYTESYISTIG
VDFK (heavy)
724.67216 3 Positive 35.00 39.00 27 FADDTYTESYISTIG
VDFK (light)
727.34356 3 Positive 35.00 39.00 27 FADDTYTESYISTIG
VDFK (heavy)
855.93289 2 Positive 34.08 38.08 27 EFADSLGVPFLETSA
K (light)
862.94071 2 Positive 37.45 41.45 27 EFADSLGIPFLETSA
K (light)
745.42229 2 Positive 39.01 44.00 27 YAGSNIVQLLIGNK
(light)
749.42939 2 Positive 39.01 44.00 27 YAGSNIVQLLIGNK
(heavy)
631.36117 2 Positive 40.47 44.47 27 AFLTLAEDILR
(light)
636.36531 2 Positive 40.47 44.47 27 AFLTLAEDILR
(heavy)
Exclusion List
(no entries)
Neutral Losses
(no entries)
Mass Tags
(no entries)
